# Supplementary material for: Porphyrin-based metallo-organic cage for selective photocatalysis under heterogeneous and atmospheric conditions
Source: Chem Sci. 2026 Jul 17. Online ahead of print. doi: 10.1039/d6sc03415b (PMC13418410; doi:10.1039/d6sc03415b)
Supplement: SC-OLF-D6SC03415B-s002 [file SC-OLF-D6SC03415B-s002.cif]

# Supplementary Information (SI) for Chemical Science.
# This journal is © The Royal Society of Chemistry 2026

####################################################################### 
# 
# This file contains crystal structure data downloaded from the 
# Cambridge Structural Database (CSD) hosted by the Cambridge 
# Crystallographic Data Centre (CCDC).
# 
# Full information about CCDC data access policies and citation 
# guidelines are available at http://www.ccdc.cam.ac.uk/access/V1 
# 
# Audit and citation data items may have been added by the CCDC. 
# Please retain this information to preserve the provenance of 
# this file and to allow appropriate attribution of the data. 
# 
#######################################################################

data_t
_database_code_depnum_ccdc_archive 'CCDC 2494623'
loop_
_audit_author_name
_audit_author_address
'Qixia Bai'
;Guangzhou University
China
;
_audit_update_record             
;
2026-07-01 deposited with the CCDC.	2026-07-15 downloaded from the CCDC.
;
# start Validation Reply Form
_vrf_PLAT082_t                   
;
PROBLEM:High R1 Value ..................................       0.41 Report
RESPONSE: The high R1 value  is resulted from the 
poor data quality on account of the Low crystallinity of crystals.
;
_vrf_PLAT084_t                   
; 
PROBLEM:High wR2 Value (i.e. > 0.25)..................................       0.78 Report
RESPONSE:The high wR2 value is resulted from the weakly 
diffracting nature of the sample due to the poor fit of the very 
weak reflections.
;
_vrf_PLAT934_t                   
;
PROBLEM: Number of (Iobs-Icalc)/Sigma(W) > 10 Outliers..        24 Check
8 1 0, 7 2 0, 8 3 0 , 4 4 0 , 8 4 0, 7 7 0, 
5 13 0, 4 14  0,  6 16 0, 9 17 0,  2 18 0,  3 18 0,
0 22 0, 1 24 0, 4 27 0, 4 27 0, 3 30 0, 4 31 0, 6 33 0,
1 34 0, 042 0, 1 42 0, -7 1 1, -6 1 1, 8 1 1,
RESPONSE:These are low angle reflections that seem to be influenced 
by the beamstop. Removing the reflections from the refinement does 
not noticably influence the final result.
;
_vrf_PLAT971_t                   
;
PROBLEM: Check Calcd Resid. Dens. 1.64Ang From N84            8.26 eA-3
RESPONSE:Caused by inferior crystal quality
;
_vrf_PLAT972_t                   
;
PROBLEM:Check Calcd Resid. Dens. 0.58Ang From C92            -5.17 eA-3
RESPONSE:Caused by inferior crystal quality
;
_vrf_PLAT973_t                   
;
PROBLEM:Check Calcd Positive Resid. Density on     Cd7A       11.74 eA-3
RESPONSE:This alert, probably due to difficulties in absorption correction. 
;
_vrf_PLAT977_t                   
;
PROBLEM: Check Negative Difference Density on H22            -2.66 eA-3
RESPONSE:Owing to poor crystal quality and a large unit cell, removal 
of high-angle reflections did not ameliorate the problem, yet the structural 
framework was unaffected.
;
_vrf_DIFMN02_t                   
;
PROBLEM: The minimum difference density is < -0.1*ZMAX*1.00
 _refine_diff_density_min given = -4.837
 Test value = -4.800
RESPONSE:Poor crystal quality and inadequate absorption correction 
resulted in spurious residual electron density peaks (ghost peaks) and 
residual electron density holes.
;
_vrf_PLAT026_t                   
;
PROBLEM:  Ratio Observed / Unique Reflections (too) Low ..    38% Check
RESPONSE:Due to the poor quality of the crystals
;
_vrf_PLAT097_t                   
;
PROBLEM: Large Reported Max. (Positive) Residual Density     9.43 eA-3
RESPONSE:This may be attributable to suboptimal crystal data quality, with the
 Q peak situated near the metal ions, though it does not compromise the 
integrity of the crystal's overall framework.
;
_vrf_PLAT978_t                   
;
PROBLEM:  Large Reported Min. (Negative) Residual Density    -4.84 eA-3
RESPONSE:This is attributed to disorder present in the structure. 
;
# end Validation Reply Form
_audit_creation_date             2026-06-29
_audit_creation_method           
;
Olex2 1.5-alpha
(compiled 2021.07.19 svn.r715e62df for OlexSys, GUI svn.r6383)
;
_shelx_SHELXL_version_number     2018/3
_chemical_name_common            ?
_chemical_name_systematic        ?
_chemical_formula_moiety         'C312 H198 Cd6 N48'
_chemical_formula_sum            'C312 H198 Cd6 N48'
_chemical_formula_weight         5293.57
_chemical_melting_point          ?
loop_
_atom_type_symbol
_atom_type_description
_atom_type_scat_dispersion_real
_atom_type_scat_dispersion_imag
_atom_type_scat_source
C C 0.0137 0.0067 'International Tables Vol C Tables 4.2.6.8 and 6.1.1.4'
H H 0.0000 0.0000 'International Tables Vol C Tables 4.2.6.8 and 6.1.1.4'
Cd Cd 0.1061 3.6794 'International Tables Vol C Tables 4.2.6.8 and 6.1.1.4'
N N 0.0241 0.0134 'International Tables Vol C Tables 4.2.6.8 and 6.1.1.4'

_shelx_space_group_comment       
;
The symmetry employed for this shelxl refinement is uniquely defined
by the following loop, which should always be used as a source of
symmetry information in preference to the above space-group names.
They are only intended as comments.
;
_space_group_crystal_system      monoclinic
_space_group_IT_number           14
_space_group_name_H-M_alt        'P 1 21/c 1'
_space_group_name_Hall           '-P 2ybc'
loop_
_space_group_symop_operation_xyz
'x, y, z'
'-x, y+1/2, -z+1/2'
'-x, -y, -z'
'x, -y-1/2, z-1/2'

_cell_length_a                   17.160(3)
_cell_length_b                   58.032(10)
_cell_length_c                   47.378(9)
_cell_angle_alpha                90
_cell_angle_beta                 99.683(8)
_cell_angle_gamma                90
_cell_volume                     46509(15)
_cell_formula_units_Z            4
_cell_measurement_reflns_used    9913
_cell_measurement_temperature    100.00
_cell_measurement_theta_max      41.93
_cell_measurement_theta_min      2.38
_shelx_estimated_absorpt_T_max   ?
_shelx_estimated_absorpt_T_min   ?
_exptl_absorpt_coefficient_mu    1.663
_exptl_absorpt_correction_T_max  0.7507
_exptl_absorpt_correction_T_min  0.6048
_exptl_absorpt_correction_type   multi-scan
_exptl_absorpt_process_details   
;
 SADABS 2016/2: Krause, L., Herbst-Irmer, R., Sheldrick G.M. & Stalke D.,
 J. Appl. Cryst. 48 (2015) 3-10
;
_exptl_crystal_colour            red
_exptl_crystal_colour_primary    red
_exptl_crystal_density_diffrn    0.756
_exptl_crystal_density_meas      ?
_exptl_crystal_density_method    ?
_exptl_crystal_description       block
_exptl_crystal_F_000             10776
_exptl_crystal_size_max          0.1
_exptl_crystal_size_mid          0.08
_exptl_crystal_size_min          0.06
_exptl_transmission_factor_max   ?
_exptl_transmission_factor_min   ?
_diffrn_reflns_av_R_equivalents  0.1387
_diffrn_reflns_av_unetI/netI     0.1748
_diffrn_reflns_Laue_measured_fraction_full 0.964
_diffrn_reflns_Laue_measured_fraction_max 0.926
_diffrn_reflns_limit_h_max       18
_diffrn_reflns_limit_h_min       -20
_diffrn_reflns_limit_k_max       62
_diffrn_reflns_limit_k_min       -69
_diffrn_reflns_limit_l_max       49
_diffrn_reflns_limit_l_min       -56
_diffrn_reflns_number            966853
_diffrn_reflns_point_group_measured_fraction_full 0.964
_diffrn_reflns_point_group_measured_fraction_max 0.926
_diffrn_reflns_theta_full        53.594
_diffrn_reflns_theta_max         55.090
_diffrn_reflns_theta_min         1.056
_diffrn_ambient_temperature      100.00
_diffrn_detector_area_resol_mean ?
_diffrn_measured_fraction_theta_full 0.964
_diffrn_measured_fraction_theta_max 0.926
_diffrn_measurement_device_type  'Bruker D8'
_diffrn_measurement_method       '\f and \w scans'
_diffrn_radiation_type           GaK\a
_diffrn_radiation_wavelength     1.34139
_diffrn_source                   ?
_reflns_Friedel_coverage         0.000
_reflns_Friedel_fraction_full    .
_reflns_Friedel_fraction_max     .
_reflns_number_gt                31587
_reflns_number_total             82417
_reflns_special_details          
;
 Reflections were merged by SHELXL according to the crystal
 class for the calculation of statistics and refinement.
 
 Structure factors included contributions from the .fab file.
 
 _reflns_Friedel_fraction is defined as the number of unique
 Friedel pairs measured divided by the number that would be
 possible theoretically, ignoring centric projections and
 systematic absences.
;
_reflns_threshold_expression     'I > 2\s(I)'
_computing_cell_refinement       'SAINT V8.40B (?, 2016)'
_computing_data_collection       ?
_computing_data_reduction        'SAINT V8.40B (?, 2016)'
_computing_molecular_graphics    'Olex2 1.5-alpha (Dolomanov et al., 2009)'
_computing_publication_material  'Olex2 1.5-alpha (Dolomanov et al., 2009)'
_computing_structure_refinement  'SHELXL 2018/3 (Sheldrick, 2015)'
_computing_structure_solution    ?
_refine_diff_density_max         9.434
_refine_diff_density_min         -4.837
_refine_diff_density_rms         0.729
_refine_ls_extinction_coef       .
_refine_ls_extinction_method     none
_refine_ls_goodness_of_fit_ref   3.033
_refine_ls_hydrogen_treatment    constr
_refine_ls_matrix_type           fullcycle
_refine_ls_number_parameters     3029
_refine_ls_number_reflns         82417
_refine_ls_number_restraints     0
_refine_ls_R_factor_all          0.4775
_refine_ls_R_factor_gt           0.4100
_refine_ls_restrained_S_all      3.033
_refine_ls_shift/su_max          0.000
_refine_ls_shift/su_mean         0.000
_refine_ls_structure_factor_coef Fsqd
_refine_ls_weighting_details     
'w=1/[\s^2^(Fo^2^)+(0.2000P)^2^] where P=(Fo^2^+2Fc^2^)/3'
_refine_ls_weighting_scheme      calc
_refine_ls_wR_factor_gt          0.7486
_refine_ls_wR_factor_ref         0.7845
_refine_special_details          ?
_olex2_refinement_description    
;
1. Fixed Uiso
 At 1.2 times of:
  All C(H) groups, All C(H,H) groups, All N(H) groups
2. Others
 Sof(Cd6A)=1-FVAR(1)
 Sof(Cd6)=FVAR(1)
 Sof(Cd7A)=1-FVAR(2)
 Sof(Cd7)=FVAR(2)
 Sof(Cd2A)=1-FVAR(3)
 Sof(Cd2)=FVAR(3)
 Sof(Cd5A)=1-FVAR(4)
 Sof(Cd5)=FVAR(4)
3.a Riding coordinates:
 N67(H67), N50(H50)
3.b Secondary CH2 refined with riding coordinates:
 C350(H35A,H35B)
3.c Aromatic/amide H refined with riding coordinates:
 N28(H28), C105(H105), C185(H185), C9(H9), C8(H8), C7(H7), C68(H68), C32(H32),
 C35(H35), C38(H38), C42(H42), C45(H45), N47(H47), C104(H104), C52(H52),
 C122(H122), C294(H294), C178(H178), C60(H60), N68(H68A), C74(H74), C94(H94),
 C97(H97), C80(H80), C81(H81), C257(H257), C187(H187), C53(H53), C86(H86),
 C90(H90), C92(H92), C96(H96), C100(H100), C101(H101), C209(H209), C103(H103),
 C106(H106), C109(H109), C114(H114), C115(H115), C119(H119), C120(H120),
 C124(H124), C145(H145), C146(H146), C147(H147), C150(H150), C155(H155),
 C157(H157), C161(H161), C163(H163), C164(H164), C165(H165), C167(H167),
 C168(H168), C170(H170), C173(H173), C176(H176), C177(H177), C189(H189),
 C190(H190), C193(H193), C296(H296), C344(H344), C499(H499), C770(H770),
 C468(H468), C245(H245), C204(H204), C205(H205), C206(H206), C208(H208),
 C211(H211), C367(H367), C409(H409), C320(H320), C215(H215), C216(H216),
 C221(H221), C25(H25), C339(H339), C327(H327), C222(H222), C225(H225),
 C227(H227), C229(H229), C232(H232), C234(H234), C235(H235), C236(H236),
 C242(H242), C244(H244), C246(H246), C248(H248), C249(H249), C256(H256),
 C264(H264), C265(H265), C268(H268), C269(H269), C271(H271), C272(H272),
 C142(H142), C127(H127), C228(H228), C273(H273), C274(H274), C288(H288),
 C282(H282), C309(H309), C195(H195), C303(H303), C293(H293), C342(H342),
 N23(H23), C297(H297), C300(H300), C304(H304), C532(H532), C676(H676),
 C686(H686), C403(H403), C310(H310), C159(H159), C315(H315), C317(H317),
 C318(H318), C321(H321), C325(H325), C238(H238), C180(H180), C345(H345),
 C357(H357), C360(H360), C362(H362), C283(H283), C383(H383), C808(H808),
 C446(H446), C302(H302), C470(H470), C4(H4), C22(H22), C112(H112), C509(H509),
 C181(H181), C306(H306), C10(H10), C11(H11), C370(H370), C252(H252), C405(H405),
  C407(H407), C538(H538), C569(H569), C469(H469), C374(H374), C431(H431),
 C437(H437), C439(H439), C434(H434), C314(H314), C411(H411), C443(H443),
 C455(H455), C457(H457), C461(H461), C518(H518), C732(H732), C476(H476),
 C633(H633), C323(H323), C12(H12), C2(H2), C95(H95), C6(H6), C5(H5), C16(H16),
 C18(H18), C13(H13), C15(H15), C140(H140), C17(H17), C14(H14), C3(H3), C26(H26),
  C82(H82), C28(H28A), C422(H422), C33(H33), C23(H23A), C20(H20), C30(H30),
 C34(H34)
3.d Fitted pentagon refined as free rotating group:
 C29(N20,C134,C105,C185), C101(C209,C223,N19,C143), C293(C342,C224,N23,C148),
 C310(C31,N3,C214,C159), C362(C283,C210,N113,C485), C30(C34,C230,N50,C133)
3.e Fitted hexagon refined as free rotating group:
 N30(C9,C8,C7,C68,C174), N48(C182,C104,C368,C128,C27), C54(C122,C350,C294,C63,
 C178), C78(C94,C93,C97,C49,N36), C83(C257,C187,C53,C126,C86), N196(C279,C296,
 C172,C344,C335), N198(C499,C770,C468,C245,C243), C211(C367,C409,C320,C241,N57),
  C221(C25,C339,C327,C117,N112), C272(N17,C152,C142,C127,C228), C289(C282,C309,
 C195,C102,C303), N305(C532,C676,C686,C403,C441), N338(C349,C238,C197,C180,
 C355), C387(N592,C808,C446,C302,C470), C390(C4,C22,C112,C509,N353), N396(C287,
 C181,C306,C10,C11), N398(C307,C370,C301,C252,C413), C423(C538,C569,C469,C202,
 C374), C439(C278,C434,C314,C411,C371), C732(C476,C633,C19,N313,C323), C21(N27,
 C28,C422,C33,C23)
;
_atom_sites_solution_hydrogens   mixed
_atom_sites_solution_primary     ?
_atom_sites_solution_secondary   ?
loop_
_atom_site_label
_atom_site_type_symbol
_atom_site_fract_x
_atom_site_fract_y
_atom_site_fract_z
_atom_site_U_iso_or_equiv
_atom_site_adp_type
_atom_site_occupancy
_atom_site_site_symmetry_order
_atom_site_calc_flag
_atom_site_refinement_flags_posn
_atom_site_refinement_flags_adp
_atom_site_refinement_flags_occupancy
_atom_site_disorder_assembly
_atom_site_disorder_group
Cd7 Cd 0.105680 0.688500 0.400150 0.083 Uani 0.75 1 d . . P A 1
Cd1 Cd -0.369330 0.672280 0.422080 0.087 Uani 1 1 d . . . . .
Cd4 Cd 0.532550 0.593330 0.724780 0.084 Uani 1 1 d . . . . .
Cd2 Cd 0.058810 0.616490 0.752930 0.093 Uani 0.75 1 d . . P B 1
Cd5 Cd 0.338240 0.918940 0.551340 0.060 Uani 0.75 1 d . . P C 1
Cd6 Cd -0.096230 0.917510 0.635350 0.050 Uani 0.75 1 d . . P D 1
N22 N 0.565680 0.631030 0.734220 0.066 Uani 1 1 d . . . . .
N24 N -0.397060 0.709890 0.409790 0.075 Uani 1 1 d . . . . .
N25 N -0.483460 0.661990 0.439500 0.082 Uani 1 1 d . . . . .
N28 N -0.259430 0.840690 0.365330 0.069 Uani 1 1 d . . . . .
H28 H -0.244535 0.853308 0.375061 0.083 Uiso 1 1 calc R U . . .
C29 C -0.382990 0.853390 0.400209 0.064 Uani 1 1 d G . . . .
N20 N -0.324551 0.870942 0.402894 0.074 Uani 1 1 d G . . . .
C134 C -0.339678 0.886509 0.424457 0.072 Uani 1 1 d G . . . .
C105 C -0.407466 0.878579 0.435098 0.088 Uani 1 1 d G . . . .
H105 H -0.430810 0.885714 0.449682 0.106 Uiso 1 1 calc R U . . .
C185 C -0.434235 0.858110 0.420112 0.079 Uani 1 1 d G . . . .
H185 H -0.478631 0.849147 0.422910 0.094 Uiso 1 1 calc R U . . .
N30 N -0.429401 0.675779 0.374998 0.070 Uani 1 1 d G . . . .
C9 C -0.432777 0.657368 0.356064 0.121 Uani 1 1 d G . . . .
H9 H -0.419601 0.642290 0.363097 0.145 Uiso 1 1 calc R U . . .
C8 C -0.455430 0.661019 0.326840 0.135 Uani 1 1 d G . . . .
H8 H -0.457737 0.648436 0.313899 0.162 Uiso 1 1 calc R U . . .
C7 C -0.474709 0.683081 0.316549 0.116 Uani 1 1 d G . . . .
H7 H -0.490191 0.685577 0.296575 0.139 Uiso 1 1 calc R U . . .
C68 C -0.471333 0.701492 0.335482 0.099 Uani 1 1 d G . . . .
H68 H -0.484509 0.716570 0.328449 0.119 Uiso 1 1 calc R U . . .
C174 C -0.448680 0.697841 0.364707 0.084 Uani 1 1 d G . . . .
C32 C 0.043560 0.761570 0.372120 0.071 Uani 1 1 d . . . . .
H32 H 0.052760 0.776135 0.381224 0.085 Uiso 1 1 calc R U . . .
N33 N 0.597390 0.594540 0.769770 0.076 Uani 1 1 d . . . . .
C35 C -0.262180 0.808980 0.337150 0.089 Uani 1 1 d . . . . .
H35 H -0.246225 0.796298 0.326794 0.107 Uiso 1 1 calc R U . . .
N37 N -0.366620 0.632990 0.432510 0.088 Uani 1 1 d . . . . .
C38 C -0.329900 0.810980 0.345970 0.081 Uani 1 1 d . . . . .
H38 H -0.375150 0.801706 0.339746 0.098 Uiso 1 1 calc R U . . .
N39 N 0.059360 0.721390 0.372560 0.068 Uani 1 1 d . . . . .
N40 N 0.145090 0.720820 0.426380 0.070 Uani 1 1 d . . . . .
C42 C 0.178710 0.577700 0.689150 0.089 Uani 1 1 d . . . . .
H42 H 0.166714 0.564329 0.677672 0.107 Uiso 1 1 calc R U . . .
N43 N 0.130200 0.521780 0.535820 0.054 Uani 1 1 d . . . . .
N44 N -0.262280 0.657110 0.409730 0.096 Uani 1 1 d . . . . .
C45 C 0.272650 0.746660 0.853570 0.081 Uani 1 1 d . . . . .
H45 H 0.299129 0.759069 0.864220 0.097 Uiso 1 1 calc R U . . .
N46 N 0.022830 0.583610 0.733080 0.118 Uani 1 1 d . . . . .
N47 N 0.064600 0.509690 0.586230 0.069 Uani 1 1 d . . . . .
H47 H 0.047233 0.515466 0.569157 0.083 Uiso 1 1 calc R U . . .
N48 N 0.496499 0.560338 0.700368 0.107 Uani 1 1 d G . . . .
C182 C 0.541361 0.552522 0.680462 0.076 Uani 1 1 d G . . . .
C104 C 0.509347 0.536799 0.659559 0.073 Uani 1 1 d G . . . .
H104 H 0.540009 0.531457 0.645954 0.088 Uiso 1 1 calc R U . . .
C368 C 0.432472 0.528892 0.658562 0.073 Uani 1 1 d G . . . .
C128 C 0.387609 0.536708 0.678468 0.074 Uani 1 1 d G . . . .
C27 C 0.419622 0.552431 0.699371 0.050 Uani 1 1 d G . . . .
C51 C 0.151290 0.645650 0.801590 0.062 Uani 1 1 d . . . . .
C52 C 0.184460 0.533560 0.448650 0.064 Uani 1 1 d . . . . .
H52 H 0.199301 0.518484 0.455296 0.077 Uiso 1 1 calc R U . . .
C54 C -0.072538 0.524820 0.682277 0.078 Uani 1 1 d G . . . .
C122 C -0.125161 0.508580 0.689656 0.082 Uani 1 1 d G . . . .
H122 H -0.137133 0.508313 0.708515 0.098 Uiso 1 1 calc R U . . .
C350 C -0.160268 0.492730 0.669443 0.101 Uani 1 1 d G . . . .
H35A H -0.218228 0.494525 0.667802 0.121 Uiso 1 1 calc R U . . .
H35B H -0.146948 0.477159 0.677343 0.121 Uiso 1 1 calc R U . . .
C294 C -0.142752 0.493120 0.641850 0.104 Uani 1 1 d G . . . .
H294 H -0.166747 0.482287 0.628034 0.125 Uiso 1 1 calc R U . . .
C63 C -0.090129 0.509360 0.634470 0.069 Uani 1 1 d G . . . .
C178 C -0.055022 0.525210 0.654684 0.064 Uani 1 1 d G . . . .
H178 H -0.019056 0.536309 0.649641 0.077 Uiso 1 1 calc R U . . .
C55 C -0.143870 0.833870 0.341200 0.050 Uani 1 1 d . . . . .
N56 N 0.427120 0.765490 0.781400 0.085 Uani 1 1 d . . . . .
N58 N 0.112510 0.647490 0.777600 0.076 Uani 1 1 d . . . . .
C59 C -0.039810 0.544480 0.699860 0.065 Uani 1 1 d . . . . .
C60 C -0.391000 0.530130 0.481340 0.061 Uani 1 1 d . . . . .
H60 H -0.435349 0.520635 0.482647 0.073 Uiso 1 1 calc R U . . .
C61 C 0.174360 0.686830 0.807290 0.061 Uani 1 1 d . . . . .
C62 C -0.300190 0.620620 0.431620 0.073 Uani 1 1 d . . . . .
C64 C -0.112020 0.532650 0.492570 0.074 Uani 1 1 d . . . . .
C65 C -0.249180 0.538310 0.492120 0.052 Uani 1 1 d . . . . .
N66 N 0.418200 0.577730 0.737900 0.078 Uani 1 1 d . . . . .
N67 N -0.029260 0.530670 0.504880 0.064 Uani 1 1 d . . . . .
H67 H -0.011410 0.530140 0.523400 0.077 Uiso 1 1 d R U . . .
N68 N 0.309490 0.800100 0.790330 0.078 Uani 1 1 d . . . . .
H68A H 0.352949 0.799447 0.782799 0.094 Uiso 1 1 calc R U . . .
C69 C 0.281550 0.504100 0.597970 0.048 Uani 1 1 d . . . . .
C70 C 0.013310 0.536650 0.482730 0.048 Uani 1 1 d . . . . .
C72 C -0.325710 0.829170 0.366340 0.049 Uani 1 1 d . . . . .
N73 N 0.633550 0.581590 0.700710 0.090 Uani 1 1 d . . . . .
C74 C 0.424930 0.732650 0.808560 0.071 Uani 1 1 d . . . . .
H74 H 0.407012 0.720340 0.819036 0.085 Uiso 1 1 calc R U . . .
C75 C -0.172340 0.531320 0.508580 0.043 Uani 1 1 d . . . . .
C76 C -0.340350 0.566820 0.466490 0.075 Uani 1 1 d . . . . .
C77 C -0.002520 0.759650 0.342880 0.081 Uani 1 1 d . . . . .
C78 C 0.075089 0.640624 0.428260 0.062 Uani 1 1 d G . . . .
C94 C 0.083139 0.617257 0.434520 0.079 Uani 1 1 d G . . . .
H94 H 0.045080 0.609631 0.443611 0.095 Uiso 1 1 calc R U . . .
C93 C 0.146874 0.605048 0.427481 0.075 Uani 1 1 d G . . . .
C97 C 0.202560 0.616206 0.414180 0.065 Uani 1 1 d G . . . .
H97 H 0.246120 0.607862 0.409369 0.078 Uiso 1 1 calc R U . . .
C49 C 0.194512 0.639573 0.407920 0.056 Uani 1 1 d G . . . .
N36 N 0.130777 0.651782 0.414959 0.081 Uani 1 1 d G . . . .
C79 C 0.128550 0.583810 0.708610 0.078 Uani 1 1 d . . . . .
C80 C -0.010090 0.737180 0.328560 0.057 Uani 1 1 d . . . . .
H80 H -0.035004 0.734958 0.309279 0.068 Uiso 1 1 calc R U . . .
C81 C 0.119480 0.571270 0.455020 0.050 Uani 1 1 d . . . . .
H81 H 0.084485 0.580517 0.463735 0.060 Uiso 1 1 calc R U . . .
C83 C -0.031860 0.780498 0.326222 0.065 Uani 1 1 d G . . . .
C257 C -0.034191 0.782552 0.296862 0.082 Uani 1 1 d G . . . .
H257 H -0.010627 0.771048 0.286778 0.099 Uiso 1 1 calc R U . . .
C187 C -0.071001 0.801439 0.282256 0.074 Uani 1 1 d G . . . .
H187 H -0.072594 0.802842 0.262190 0.089 Uiso 1 1 calc R U . . .
C53 C -0.105480 0.818272 0.297011 0.060 Uani 1 1 d G . . . .
H53 H -0.130637 0.831180 0.287029 0.072 Uiso 1 1 calc R U . . .
C126 C -0.103149 0.816218 0.326371 0.061 Uani 1 1 d G . . . .
C86 C -0.066340 0.797331 0.340977 0.046 Uani 1 1 d G . . . .
H86 H -0.064747 0.795928 0.361044 0.055 Uiso 1 1 calc R U . . .
N84 N 0.014390 0.678110 0.428240 0.066 Uani 1 1 d . . . . .
C85 C 0.198260 0.517210 0.554230 0.057 Uani 1 1 d . . . . .
C87 C 0.073170 0.741360 0.385970 0.053 Uani 1 1 d . . . . .
C88 C -0.382630 0.835740 0.383250 0.067 Uani 1 1 d . . . . .
C89 C 0.095080 0.536850 0.485680 0.061 Uani 1 1 d . . . . .
C90 C 0.651880 0.622720 0.808550 0.081 Uani 1 1 d . . . . .
H90 H 0.671663 0.637340 0.815367 0.097 Uiso 1 1 calc R U . . .
C91 C 0.315100 0.760950 0.808370 0.065 Uani 1 1 d . . . . .
C92 C 0.132880 0.688980 0.779060 0.083 Uani 1 1 d . . . . .
H92 H 0.129252 0.703285 0.769176 0.100 Uiso 1 1 calc R U . . .
C96 C 0.384030 0.587280 0.760220 0.089 Uani 1 1 d . . . . .
H96 H 0.407299 0.600758 0.769415 0.107 Uiso 1 1 calc R U . . .
C98 C -0.247070 0.631680 0.412890 0.096 Uani 1 1 d . . . . .
C100 C 0.072670 0.496690 0.631810 0.066 Uani 1 1 d . . . . .
H100 H 0.060116 0.493737 0.650252 0.079 Uiso 1 1 calc R U . . .
C101 C -0.224692 0.528450 0.553801 0.061 Uani 1 1 d G . . . .
H101 H -0.277855 0.533107 0.547520 0.073 Uiso 1 1 calc R U . . .
C209 C -0.191759 0.521201 0.581907 0.056 Uani 1 1 d G . . . .
H209 H -0.219020 0.520156 0.597730 0.067 Uiso 1 1 calc R U . . .
C223 C -0.110923 0.515788 0.582209 0.077 Uani 1 1 d G . . . .
N19 N -0.093897 0.519692 0.554290 0.059 Uani 1 1 d G . . . .
C143 C -0.164210 0.527518 0.536733 0.052 Uani 1 1 d G . . . .
C103 C -0.420660 0.795630 0.392070 0.072 Uani 1 1 d . . . . .
H103 H -0.366397 0.791522 0.396560 0.087 Uiso 1 1 calc R U . . .
C106 C 0.182410 0.663380 0.819000 0.073 Uani 1 1 d . . . . .
H106 H 0.208354 0.660587 0.838032 0.087 Uiso 1 1 calc R U . . .
C107 C 0.493470 0.753690 0.779490 0.070 Uani 1 1 d . . . . .
C108 C -0.215340 0.829370 0.345810 0.052 Uani 1 1 d . . . . .
C109 C 0.204910 0.566480 0.418030 0.104 Uani 1 1 d . . . . .
H109 H 0.226785 0.572804 0.402598 0.125 Uiso 1 1 calc R U . . .
C110 C 0.206440 0.508430 0.582550 0.058 Uani 1 1 d . . . . .
C114 C 0.234620 0.729250 0.866900 0.070 Uani 1 1 d . . . . .
H114 H 0.234674 0.730664 0.886880 0.083 Uiso 1 1 calc R U . . .
C115 C -0.260230 0.559920 0.480060 0.067 Uani 1 1 d . . . . .
H115 H -0.216912 0.570182 0.480496 0.080 Uiso 1 1 calc R U . . .
C116 C 0.208390 0.708250 0.824050 0.096 Uani 1 1 d . . . . .
C118 C -0.067130 0.907810 0.386480 0.072 Uani 1 1 d . . . . .
C119 C 0.577450 0.716830 0.748480 0.075 Uani 1 1 d . . . . .
H119 H 0.523826 0.713460 0.740916 0.090 Uiso 1 1 calc R U . . .
C120 C 0.234250 0.533240 0.512860 0.081 Uani 1 1 d . . . . .
H120 H 0.261212 0.538846 0.498309 0.098 Uiso 1 1 calc R U . . .
C121 C 0.384790 0.755030 0.802680 0.078 Uani 1 1 d . . . . .
C123 C -0.482760 0.779650 0.392120 0.080 Uani 1 1 d . . . . .
C124 C -0.116390 0.536650 0.461800 0.062 Uani 1 1 d . . . . .
H124 H -0.162817 0.537589 0.447748 0.074 Uiso 1 1 calc R U . . .
C129 C -0.374540 0.726230 0.430700 0.096 Uani 1 1 d . . . . .
C130 C 0.143360 0.529550 0.511430 0.080 Uani 1 1 d . . . . .
C132 C 0.390020 0.558970 0.724000 0.081 Uani 1 1 d . . . . .
C135 C 0.609690 0.675760 0.745180 0.071 Uani 1 1 d . . . . .
C136 C 0.617840 0.619090 0.780840 0.081 Uani 1 1 d . . . . .
C138 C 0.129820 0.546640 0.463210 0.069 Uani 1 1 d . . . . .
C144 C -0.305040 0.907250 0.430970 0.067 Uani 1 1 d . . . . .
C145 C 0.655820 0.602070 0.827400 0.081 Uani 1 1 d . . . . .
H145 H 0.670477 0.604597 0.847400 0.097 Uiso 1 1 calc R U . . .
C146 C 0.720980 0.705440 0.761620 0.086 Uani 1 1 d . . . . .
H146 H 0.759888 0.693645 0.764599 0.103 Uiso 1 1 calc R U . . .
C147 C 0.031460 0.553590 0.696130 0.071 Uani 1 1 d . . . . .
H147 H 0.061042 0.546205 0.683486 0.085 Uiso 1 1 calc R U . . .
C150 C -0.040570 0.649170 0.454220 0.100 Uani 1 1 d . . . . .
H150 H -0.042523 0.633453 0.459663 0.120 Uiso 1 1 calc R U . . .
C153 C 0.394530 0.512480 0.634430 0.074 Uani 1 1 d . . . . .
C154 C 0.274280 0.782640 0.803340 0.065 Uani 1 1 d . . . . .
C155 C -0.318430 0.523820 0.493210 0.057 Uani 1 1 d . . . . .
H155 H -0.311231 0.509384 0.502748 0.068 Uiso 1 1 calc R U . . .
C157 C -0.187690 0.621110 0.401650 0.096 Uani 1 1 d . . . . .
H157 H -0.181870 0.604908 0.403982 0.115 Uiso 1 1 calc R U . . .
C158 C 0.015810 0.655930 0.437170 0.070 Uani 1 1 d . . . . .
C161 C -0.561150 0.783670 0.386530 0.063 Uani 1 1 d . . . . .
H161 H -0.599441 0.772197 0.388400 0.075 Uiso 1 1 calc R U . . .
C162 C 0.167730 0.622930 0.813860 0.085 Uani 1 1 d . . . . .
C163 C 0.204900 0.789520 0.812140 0.089 Uani 1 1 d . . . . .
H163 H 0.172191 0.780483 0.822112 0.106 Uiso 1 1 calc R U . . .
C164 C -0.475370 0.737660 0.378870 0.057 Uani 1 1 d . . . . .
H164 H -0.512901 0.740894 0.362203 0.069 Uiso 1 1 calc R U . . .
C165 C 0.218410 0.616620 0.837770 0.094 Uani 1 1 d . . . . .
H165 H 0.246590 0.627688 0.850305 0.113 Uiso 1 1 calc R U . . .
C166 C -0.494340 0.640010 0.446550 0.076 Uani 1 1 d . . . . .
C167 C 0.490850 0.732420 0.796760 0.063 Uani 1 1 d . . . . .
H167 H 0.529568 0.720562 0.799085 0.075 Uiso 1 1 calc R U . . .
C168 C 0.142820 0.493390 0.623390 0.083 Uani 1 1 d . . . . .
H168 H 0.184914 0.485282 0.634761 0.100 Uiso 1 1 calc R U . . .
N169 N -0.057240 0.604820 0.766670 0.082 Uani 1 1 d . . . . .
C170 C 0.283980 0.555280 0.756960 0.093 Uani 1 1 d . . . . .
H170 H 0.243879 0.546680 0.763797 0.112 Uiso 1 1 calc R U . . .
C171 C 0.269840 0.744950 0.825150 0.078 Uani 1 1 d . . . . .
C173 C 0.672890 0.554990 0.664680 0.103 Uani 1 1 d . . . . .
H173 H 0.661868 0.543146 0.650738 0.123 Uiso 1 1 calc R U . . .
C175 C 0.607710 0.635940 0.761180 0.064 Uani 1 1 d . . . . .
C176 C 0.563610 0.671270 0.719230 0.088 Uani 1 1 d . . . . .
H176 H 0.549049 0.682704 0.704968 0.105 Uiso 1 1 calc R U . . .
C177 C 0.132720 0.761810 0.432370 0.092 Uani 1 1 d . . . . .
H177 H 0.114154 0.776350 0.424842 0.110 Uiso 1 1 calc R U . . .
C179 C -0.291730 0.929990 0.506720 0.090 Uani 1 1 d . . . . .
C183 C 0.616590 0.564050 0.682730 0.069 Uani 1 1 d . . . . .
C184 C 0.540280 0.648410 0.715800 0.069 Uani 1 1 d . . . . .
C188 C 0.639680 0.699670 0.752530 0.075 Uani 1 1 d . . . . .
C189 C 0.703700 0.592720 0.704280 0.099 Uani 1 1 d . . . . .
H189 H 0.715315 0.605153 0.717354 0.119 Uiso 1 1 calc R U . . .
C190 C 0.641420 0.581320 0.819290 0.082 Uani 1 1 d . . . . .
H190 H 0.651560 0.568514 0.831863 0.099 Uiso 1 1 calc R U . . .
C193 C 0.442040 0.495980 0.625080 0.078 Uani 1 1 d . . . . .
H193 H 0.495287 0.494044 0.634241 0.093 Uiso 1 1 calc R U . . .
C194 C 0.061150 0.573330 0.710420 0.053 Uani 1 1 d . . . . .
N196 N -0.024532 0.904382 0.678332 0.120 Uani 1 1 d G . . . .
C279 C -0.054926 0.906628 0.703598 0.120 Uani 1 1 d G . . . .
C296 C -0.010440 0.899571 0.729411 0.120 Uani 1 1 d G . . . .
H296 H -0.031214 0.901107 0.746680 0.144 Uiso 1 1 calc R U . . .
C172 C 0.064441 0.890268 0.729958 0.120 Uani 1 1 d G . . . .
C344 C 0.094836 0.888022 0.704692 0.104 Uani 1 1 d G . . . .
H344 H 0.146014 0.881664 0.705066 0.124 Uiso 1 1 calc R U . . .
C335 C 0.050351 0.895078 0.678879 0.120 Uani 1 1 d G . . . .
N198 N 0.025764 0.649572 0.725383 0.070 Uani 1 1 d G . . . .
C499 C -0.017507 0.648733 0.697827 0.111 Uani 1 1 d G . . . .
H499 H -0.034870 0.634328 0.689537 0.133 Uiso 1 1 calc R U . . .
C770 C -0.035374 0.668971 0.682401 0.120 Uani 1 1 d G . . . .
H770 H -0.064948 0.668397 0.663568 0.144 Uiso 1 1 calc R U . . .
C468 C -0.009971 0.690048 0.694531 0.118 Uani 1 1 d G . . . .
H468 H -0.022182 0.703879 0.683988 0.142 Uiso 1 1 calc R U . . .
C245 C 0.033300 0.690887 0.722086 0.119 Uani 1 1 d G . . . .
H245 H 0.050662 0.705292 0.730376 0.143 Uiso 1 1 calc R U . . .
C243 C 0.051168 0.670649 0.737513 0.080 Uani 1 1 d G . . . .
C200 C 0.018300 0.505950 0.606310 0.065 Uani 1 1 d . . . . .
C201 C 0.543400 0.756710 0.762380 0.085 Uani 1 1 d . . . . .
C204 C -0.039300 0.538770 0.457440 0.057 Uani 1 1 d . . . . .
H204 H -0.024292 0.541365 0.439295 0.068 Uiso 1 1 calc R U . . .
C205 C -0.526260 0.824400 0.376310 0.066 Uani 1 1 d . . . . .
H205 H -0.541200 0.839582 0.370129 0.079 Uiso 1 1 calc R U . . .
C206 C 0.242100 0.724720 0.808080 0.069 Uani 1 1 d . . . . .
H206 H 0.246366 0.722917 0.788469 0.082 Uiso 1 1 calc R U . . .
C208 C -0.094060 0.616840 0.785870 0.090 Uani 1 1 d . . . . .
H208 H -0.077297 0.632250 0.790049 0.108 Uiso 1 1 calc R U . . .
C211 C 0.028627 0.654720 0.346138 0.120 Uani 1 1 d G . . . .
H211 H 0.044471 0.642842 0.359688 0.144 Uiso 1 1 calc R U . . .
C367 C -0.007907 0.649161 0.318531 0.120 Uani 1 1 d G . . . .
H367 H -0.017033 0.633483 0.313212 0.144 Uiso 1 1 calc R U . . .
C409 C -0.031090 0.666541 0.298705 0.120 Uani 1 1 d G . . . .
H409 H -0.056060 0.662741 0.279837 0.144 Uiso 1 1 calc R U . . .
C320 C -0.017737 0.689479 0.306486 0.135 Uani 1 1 d G . . . .
H320 H -0.033582 0.701357 0.292936 0.163 Uiso 1 1 calc R U . . .
C241 C 0.018797 0.695039 0.334093 0.111 Uani 1 1 d G . . . .
N57 N 0.041980 0.677660 0.353919 0.112 Uani 1 1 d G . . . .
C212 C -0.063890 0.508840 0.604730 0.081 Uani 1 1 d . . . . .
C215 C 0.318120 0.516630 0.620030 0.065 Uani 1 1 d . . . . .
H215 H 0.290014 0.529219 0.626293 0.079 Uiso 1 1 calc R U . . .
C216 C -0.134530 0.632790 0.386800 0.096 Uani 1 1 d . . . . .
H216 H -0.093661 0.624727 0.379718 0.115 Uiso 1 1 calc R U . . .
C218 C -0.048280 0.570810 0.738410 0.096 Uani 1 1 d . . . . .
C219 C 0.114390 0.741420 0.414880 0.083 Uani 1 1 d . . . . .
C221 C 0.425761 0.607290 0.663187 0.084 Uani 1 1 d G . . . .
H221 H 0.417280 0.591124 0.661777 0.101 Uiso 1 1 calc R U . . .
C25 C 0.389252 0.621759 0.641554 0.081 Uani 1 1 d G . . . .
H25 H 0.355818 0.615483 0.625359 0.097 Uiso 1 1 calc R U . . .
C339 C 0.401660 0.645413 0.643617 0.081 Uani 1 1 d G . . . .
H339 H 0.376708 0.655302 0.628832 0.097 Uiso 1 1 calc R U . . .
C327 C 0.450579 0.654597 0.667313 0.099 Uani 1 1 d G . . . .
H327 H 0.459059 0.670763 0.668723 0.119 Uiso 1 1 calc R U . . .
C117 C 0.487088 0.640127 0.688946 0.081 Uani 1 1 d G . . . .
N112 N 0.474680 0.616474 0.686883 0.081 Uani 1 1 d G . . . .
C222 C -0.408480 0.750830 0.426430 0.076 Uani 1 1 d . . . . .
H222 H -0.400447 0.761709 0.441626 0.091 Uiso 1 1 calc R U . . .
C225 C 0.138720 0.583120 0.805290 0.075 Uani 1 1 d . . . . .
H225 H 0.107075 0.571638 0.794609 0.090 Uiso 1 1 calc R U . . .
C226 C 0.149440 0.502790 0.596570 0.071 Uani 1 1 d . . . . .
C227 C 0.410220 0.482170 0.601850 0.080 Uani 1 1 d . . . . .
H227 H 0.441951 0.470630 0.595185 0.096 Uiso 1 1 calc R U . . .
C229 C -0.399790 0.550890 0.467080 0.069 Uani 1 1 d . . . . .
H229 H -0.450769 0.554535 0.456844 0.083 Uiso 1 1 calc R U . . .
C231 C 0.158180 0.580800 0.435670 0.061 Uani 1 1 d . . . . .
C232 C 0.315100 0.577650 0.769970 0.091 Uani 1 1 d . . . . .
H232 H 0.290802 0.585225 0.784005 0.109 Uiso 1 1 calc R U . . .
N233 N 0.030480 0.904000 0.627740 0.117 Uani 1 1 d . . . . .
C234 C -0.617140 0.670270 0.452470 0.107 Uani 1 1 d . . . . .
H234 H -0.657240 0.680712 0.455815 0.129 Uiso 1 1 calc R U . . .
C235 C -0.078350 0.553060 0.721300 0.101 Uani 1 1 d . . . . .
H235 H -0.126974 0.546306 0.724014 0.121 Uiso 1 1 calc R U . . .
C236 C -0.546430 0.679090 0.440480 0.097 Uani 1 1 d . . . . .
H236 H -0.542889 0.694504 0.434061 0.117 Uiso 1 1 calc R U . . .
C242 C -0.091160 0.664000 0.462970 0.094 Uani 1 1 d . . . . .
H242 H -0.118851 0.660109 0.478064 0.113 Uiso 1 1 calc R U . . .
C244 C -0.289190 0.599750 0.441150 0.052 Uani 1 1 d . . . . .
H244 H -0.243654 0.591331 0.438320 0.063 Uiso 1 1 calc R U . . .
C246 C 0.333760 0.485140 0.588640 0.074 Uani 1 1 d . . . . .
H246 H 0.312531 0.475213 0.573320 0.089 Uiso 1 1 calc R U . . .
C247 C -0.448250 0.756300 0.401590 0.093 Uani 1 1 d . . . . .
C248 C -0.623780 0.647430 0.458520 0.083 Uani 1 1 d . . . . .
H248 H -0.672798 0.642063 0.462783 0.100 Uiso 1 1 calc R U . . .
C249 C 0.635280 0.659200 0.766290 0.056 Uani 1 1 d . . . . .
H249 H 0.669756 0.663236 0.783427 0.067 Uiso 1 1 calc R U . . .
C250 C -0.447790 0.819230 0.384420 0.071 Uani 1 1 d . . . . .
C254 C -0.345250 0.589780 0.455660 0.069 Uani 1 1 d . . . . .
C255 C -0.440200 0.714570 0.384280 0.067 Uani 1 1 d . . . . .
C256 C -0.101330 0.683680 0.450400 0.104 Uani 1 1 d . . . . .
H256 H -0.147067 0.692460 0.452058 0.125 Uiso 1 1 calc R U . . .
C259 C -0.088600 0.582880 0.759940 0.066 Uani 1 1 d . . . . .
C260 C -0.159690 0.942470 0.575030 0.088 Uani 1 1 d . . . . .
N261 N 0.144080 0.605450 0.722300 0.098 Uani 1 1 d . . . . .
C263 C 0.504320 0.837130 0.732890 0.097 Uani 1 1 d . . . . .
C264 C 0.689030 0.744650 0.767750 0.098 Uani 1 1 d . . . . .
H264 H 0.704214 0.759358 0.775611 0.118 Uiso 1 1 calc R U . . .
C265 C -0.280070 0.916390 0.484220 0.075 Uani 1 1 d . . . . .
H265 H -0.238825 0.905280 0.486586 0.091 Uiso 1 1 calc R U . . .
C268 C 0.269270 0.525690 0.543190 0.087 Uani 1 1 d . . . . .
H268 H 0.322675 0.526256 0.552608 0.104 Uiso 1 1 calc R U . . .
C269 C -0.213480 0.667870 0.391490 0.099 Uani 1 1 d . . . . .
H269 H -0.226674 0.683005 0.384671 0.119 Uiso 1 1 calc R U . . .
C271 C -0.583020 0.808220 0.376950 0.108 Uani 1 1 d . . . . .
H271 H -0.637064 0.812256 0.371354 0.129 Uiso 1 1 calc R U . . .
C272 C 0.274710 0.689924 0.377269 0.080 Uani 1 1 d G . . . .
H272 H 0.262599 0.705849 0.374823 0.096 Uiso 1 1 calc R U . . .
N17 N 0.226023 0.675599 0.390136 0.070 Uani 1 1 d G . . . .
C152 C 0.243743 0.652300 0.393715 0.061 Uani 1 1 d G . . . .
C142 C 0.310149 0.643326 0.384428 0.077 Uani 1 1 d G . . . .
H142 H 0.322260 0.627402 0.386874 0.093 Uiso 1 1 calc R U . . .
C127 C 0.358837 0.657651 0.371561 0.094 Uani 1 1 d G . . . .
H127 H 0.404223 0.651518 0.365213 0.113 Uiso 1 1 calc R U . . .
C228 C 0.341118 0.680950 0.367981 0.086 Uani 1 1 d G . . . .
H228 H 0.374394 0.690741 0.359188 0.103 Uiso 1 1 calc R U . . .
C273 C 0.742820 0.728300 0.766070 0.081 Uani 1 1 d . . . . .
H273 H 0.797028 0.732422 0.767961 0.097 Uiso 1 1 calc R U . . .
C274 C 0.193040 0.811710 0.803680 0.096 Uani 1 1 d . . . . .
H274 H 0.148160 0.820894 0.805278 0.115 Uiso 1 1 calc R U . . .
C276 C -0.426060 0.626700 0.444790 0.069 Uani 1 1 d . . . . .
C280 C -0.330610 0.919020 0.456990 0.109 Uani 1 1 d . . . . .
C288 C 0.197790 0.710550 0.853330 0.056 Uani 1 1 d . . . . .
H288 H 0.167769 0.699973 0.862425 0.067 Uiso 1 1 calc R U . . .
C289 C 0.121460 0.934662 0.423751 0.072 Uani 1 1 d G . . . .
C282 C 0.142716 0.949887 0.403706 0.077 Uani 1 1 d G . . . .
H282 H 0.189429 0.958861 0.408305 0.092 Uiso 1 1 calc R U . . .
C309 C 0.095623 0.951982 0.376932 0.080 Uani 1 1 d G . . . .
H309 H 0.110150 0.962387 0.363233 0.095 Uiso 1 1 calc R U . . .
C195 C 0.027274 0.938852 0.370203 0.103 Uani 1 1 d G . . . .
H195 H -0.004912 0.940284 0.351904 0.124 Uiso 1 1 calc R U . . .
C102 C 0.006018 0.923627 0.390247 0.077 Uani 1 1 d G . . . .
C303 C 0.053110 0.921532 0.417021 0.086 Uani 1 1 d G . . . .
H303 H 0.038582 0.911126 0.430720 0.104 Uiso 1 1 calc R U . . .
C291 C 0.605220 0.739180 0.757020 0.103 Uani 1 1 d . . . . .
C292 C 0.068210 0.892360 0.650810 0.109 Uani 1 1 d . . . . .
C293 C -0.126426 0.935290 0.418894 0.079 Uani 1 1 d G . . . .
H293 H -0.087238 0.947015 0.421358 0.095 Uiso 1 1 calc R U . . .
C342 C -0.194680 0.934515 0.432158 0.106 Uani 1 1 d G . . . .
H342 H -0.209171 0.945632 0.445055 0.127 Uiso 1 1 calc R U . . .
C224 C -0.237470 0.914206 0.422761 0.091 Uani 1 1 d G . . . .
N23 N -0.195662 0.902430 0.403689 0.099 Uani 1 1 d G . . . .
H23 H -0.209801 0.889352 0.394894 0.118 Uiso 1 1 calc R U . . .
C148 C -0.127033 0.915460 0.401298 0.116 Uani 1 1 d G . . . .
C297 C 0.320410 0.547890 0.733010 0.087 Uani 1 1 d . . . . .
H297 H 0.297961 0.534973 0.722289 0.105 Uiso 1 1 calc R U . . .
C300 C 0.213690 0.617590 0.717620 0.116 Uani 1 1 d . . . . .
H300 H 0.228468 0.630200 0.730167 0.139 Uiso 1 1 calc R U . . .
C304 C -0.144020 0.656540 0.382880 0.094 Uani 1 1 d . . . . .
H304 H -0.106415 0.665271 0.374806 0.113 Uiso 1 1 calc R U . . .
N305 N 0.271695 0.930322 0.589810 0.122 Uani 1 1 d G . . . .
C532 C 0.199791 0.941912 0.585040 0.122 Uani 1 1 d G . . . .
H532 H 0.176374 0.946091 0.566122 0.147 Uiso 1 1 calc R U . . .
C676 C 0.162151 0.947386 0.607950 0.122 Uani 1 1 d G . . . .
H676 H 0.113008 0.955307 0.604689 0.147 Uiso 1 1 calc R U . . .
C686 C 0.196414 0.941271 0.635629 0.122 Uani 1 1 d G . . . .
H686 H 0.170688 0.945013 0.651287 0.147 Uiso 1 1 calc R U . . .
C403 C 0.268318 0.929682 0.640400 0.122 Uani 1 1 d G . . . .
H403 H 0.291735 0.925502 0.659318 0.147 Uiso 1 1 calc R U . . .
C441 C 0.305959 0.924207 0.617491 0.122 Uani 1 1 d G . . . .
C310 C 0.001577 0.878667 0.361211 0.107 Uani 1 1 d G . . . .
H310 H 0.051399 0.886030 0.362174 0.128 Uiso 1 1 calc R U . . .
C31 C -0.064013 0.887293 0.372651 0.083 Uani 1 1 d G . . . .
N3 N -0.126506 0.871059 0.366589 0.061 Uani 1 1 d G . . . .
C214 C -0.099539 0.852400 0.351402 0.062 Uani 1 1 d G . . . .
C159 C -0.020380 0.857102 0.348078 0.063 Uani 1 1 d G . . . .
H159 H 0.012175 0.847505 0.338713 0.076 Uiso 1 1 calc R U . . .
C315 C -0.045020 0.692750 0.433850 0.082 Uani 1 1 d . . . . .
H315 H -0.048503 0.708177 0.427047 0.099 Uiso 1 1 calc R U . . .
C317 C 0.246590 0.590840 0.686100 0.097 Uani 1 1 d . . . . .
H317 H 0.284264 0.584570 0.675662 0.117 Uiso 1 1 calc R U . . .
C318 C 0.227000 0.592760 0.843010 0.120 Uani 1 1 d . . . . .
H318 H 0.263149 0.588586 0.859681 0.144 Uiso 1 1 calc R U . . .
C321 C 0.760400 0.584540 0.686920 0.101 Uani 1 1 d . . . . .
H321 H 0.808278 0.592831 0.687244 0.121 Uiso 1 1 calc R U . . .
C325 C 0.214680 0.542010 0.426170 0.056 Uani 1 1 d . . . . .
H325 H 0.242586 0.532033 0.415482 0.067 Uiso 1 1 calc R U . . .
N338 N 0.407473 0.907158 0.593424 0.121 Uani 1 1 d G . . . .
C349 C 0.381000 0.910461 0.619289 0.128 Uani 1 1 d G . . . .
C238 C 0.423341 0.901319 0.644380 0.122 Uani 1 1 d G . . . .
H238 H 0.405247 0.903576 0.662057 0.147 Uiso 1 1 calc R U . . .
C197 C 0.492156 0.888872 0.643606 0.122 Uani 1 1 d G . . . .
C180 C 0.518631 0.885568 0.617741 0.122 Uani 1 1 d G . . . .
H180 H 0.565663 0.877062 0.617213 0.147 Uiso 1 1 calc R U . . .
C355 C 0.476290 0.894711 0.592650 0.120 Uani 1 1 d G . . . .
C340 C 0.261100 0.818780 0.791820 0.092 Uani 1 1 d . . . . .
C345 C 0.174260 0.760840 0.458350 0.091 Uani 1 1 d . . . . .
H345 H 0.187866 0.774787 0.468487 0.110 Uiso 1 1 calc R U . . .
C347 C -0.250720 0.923930 0.537070 0.124 Uani 1 1 d . . . . .
C357 C -0.561340 0.631150 0.458810 0.083 Uani 1 1 d . . . . .
H357 H -0.563034 0.615991 0.466251 0.099 Uiso 1 1 calc R U . . .
C360 C 0.198420 0.740380 0.471190 0.105 Uani 1 1 d . . . . .
H360 H 0.223363 0.739383 0.490633 0.126 Uiso 1 1 calc R U . . .
C362 C 0.419226 0.869129 0.742962 0.120 Uani 1 1 d G . . . .
H362 H 0.444507 0.881473 0.734911 0.144 Uiso 1 1 calc R U . . .
C283 C 0.352818 0.871029 0.757102 0.120 Uani 1 1 d G . . . .
H283 H 0.325870 0.884867 0.760172 0.144 Uiso 1 1 calc R U . . .
C210 C 0.333762 0.848613 0.765847 0.084 Uani 1 1 d G . . . .
N113 N 0.388392 0.832860 0.757112 0.113 Uani 1 1 d G . . . .
C485 C 0.441212 0.845539 0.742968 0.119 Uani 1 1 d G . . . .
C373 C 0.098700 0.669730 0.766840 0.079 Uani 1 1 d . . . . .
C377 C 0.271700 0.839650 0.779510 0.110 Uani 1 1 d . . . . .
C383 C 0.191890 0.575500 0.828010 0.100 Uani 1 1 d . . . . .
H383 H 0.202267 0.559714 0.832446 0.120 Uiso 1 1 calc R U . . .
C387 C -0.134060 0.917183 0.701389 0.121 Uani 1 1 d G . . . .
N592 N -0.155771 0.927219 0.674580 0.119 Uani 1 1 d G . . . .
C808 C -0.226080 0.939509 0.668306 0.120 Uani 1 1 d G . . . .
H808 H -0.240918 0.946368 0.649984 0.144 Uiso 1 1 calc R U . . .
C446 C -0.274679 0.941763 0.688841 0.136 Uani 1 1 d G . . . .
H446 H -0.322733 0.950163 0.684553 0.164 Uiso 1 1 calc R U . . .
C302 C -0.252969 0.931728 0.715650 0.120 Uani 1 1 d G . . . .
H302 H -0.286185 0.933269 0.729684 0.144 Uiso 1 1 calc R U . . .
C470 C -0.182660 0.919438 0.721924 0.136 Uani 1 1 d G . . . .
H470 H -0.167822 0.912579 0.740247 0.163 Uiso 1 1 calc R U . . .
C390 C 0.494584 0.884258 0.564638 0.112 Uani 1 1 d G . . . .
C4 C 0.566008 0.874672 0.560471 0.112 Uani 1 1 d G . . . .
H4 H 0.598722 0.867029 0.575806 0.135 Uiso 1 1 calc R U . . .
C22 C 0.589568 0.876269 0.533868 0.112 Uani 1 1 d G . . . .
H22 H 0.638383 0.869717 0.531021 0.135 Uiso 1 1 calc R U . . .
C112 C 0.541703 0.887452 0.511432 0.112 Uani 1 1 d G . . . .
H112 H 0.557806 0.888543 0.493250 0.135 Uiso 1 1 calc R U . . .
C509 C 0.470279 0.897038 0.515599 0.112 Uani 1 1 d G . . . .
H509 H 0.437566 0.904682 0.500264 0.135 Uiso 1 1 calc R U . . .
N353 N 0.446718 0.895442 0.542202 0.112 Uani 1 1 d G . . . .
N396 N 0.365662 0.954189 0.530239 0.091 Uani 1 1 d G . . . .
C287 C 0.342049 0.958622 0.501230 0.091 Uani 1 1 d G . . . .
C181 C 0.370371 0.977968 0.488920 0.091 Uani 1 1 d G . . . .
H181 H 0.354232 0.980998 0.469094 0.109 Uiso 1 1 calc R U . . .
C306 C 0.422307 0.992881 0.505621 0.091 Uani 1 1 d G . . . .
H306 H 0.441664 1.006103 0.497208 0.109 Uiso 1 1 calc R U . . .
C10 C 0.445921 0.988448 0.534630 0.091 Uani 1 1 d G . . . .
H10 H 0.481417 0.998640 0.546044 0.109 Uiso 1 1 calc R U . . .
C11 C 0.417599 0.969102 0.546940 0.091 Uani 1 1 d G . . . .
H11 H 0.433739 0.966073 0.566767 0.109 Uiso 1 1 calc R U . . .
N398 N 0.267972 0.923570 0.506052 0.091 Uani 1 1 d G . . . .
C307 C 0.210160 0.907571 0.495411 0.091 Uani 1 1 d G . . . .
C370 C 0.159913 0.911781 0.469716 0.085 Uani 1 1 d G . . . .
H370 H 0.120402 0.900847 0.462444 0.102 Uiso 1 1 calc R U . . .
C301 C 0.167478 0.931990 0.454662 0.091 Uani 1 1 d G . . . .
C252 C 0.225289 0.947989 0.465302 0.091 Uani 1 1 d G . . . .
H252 H 0.230459 0.961800 0.455013 0.109 Uiso 1 1 calc R U . . .
C413 C 0.275537 0.943779 0.490997 0.091 Uani 1 1 d G . . . .
C399 C -0.182980 0.901530 0.575410 0.120 Uani 1 1 d . . . . .
C405 C -0.183190 0.585220 0.787180 0.120 Uani 1 1 d . . . . .
H405 H -0.231629 0.580286 0.792380 0.144 Uiso 1 1 calc R U . . .
C407 C -0.239480 0.906080 0.549710 0.101 Uani 1 1 d . . . . .
H407 H -0.271278 0.893436 0.542001 0.121 Uiso 1 1 calc R U . . .
C423 C 0.538237 0.852417 0.711200 0.120 Uani 1 1 d G . . . .
C538 C 0.618716 0.856961 0.718132 0.120 Uani 1 1 d G . . . .
H538 H 0.649494 0.849584 0.734137 0.144 Uiso 1 1 calc R U . . .
C569 C 0.654163 0.872299 0.701647 0.120 Uani 1 1 d G . . . .
H569 H 0.709167 0.875404 0.706385 0.144 Uiso 1 1 calc R U . . .
C469 C 0.609130 0.883093 0.678230 0.120 Uani 1 1 d G . . . .
H469 H 0.633357 0.893576 0.666963 0.144 Uiso 1 1 calc R U . . .
C202 C 0.528651 0.878549 0.671297 0.102 Uani 1 1 d G . . . .
C374 C 0.493203 0.863211 0.687782 0.103 Uani 1 1 d G . . . .
H374 H 0.438199 0.860106 0.683044 0.123 Uiso 1 1 calc R U . . .
N428 N -0.151410 0.922760 0.588250 0.116 Uani 1 1 d . . . . .
C431 C 0.608770 0.579030 0.789700 0.081 Uani 1 1 d . . . . .
H431 H 0.593008 0.563865 0.783705 0.097 Uiso 1 1 calc R U . . .
C437 C 0.184050 0.721570 0.454030 0.115 Uani 1 1 d . . . . .
H437 H 0.203292 0.707285 0.462182 0.138 Uiso 1 1 calc R U . . .
C439 C 0.166480 0.865289 0.757436 0.108 Uani 1 1 d G . . . .
H439 H 0.169524 0.857367 0.740108 0.129 Uiso 1 1 calc R U . . .
C278 C 0.112387 0.883089 0.757657 0.124 Uani 1 1 d G . . . .
C434 C 0.107932 0.894680 0.783011 0.143 Uani 1 1 d G . . . .
H434 H 0.070962 0.906846 0.783162 0.171 Uiso 1 1 calc R U . . .
C314 C 0.157570 0.888471 0.808144 0.121 Uani 1 1 d G . . . .
H314 H 0.154525 0.896393 0.825472 0.145 Uiso 1 1 calc R U . . .
C411 C 0.211663 0.870671 0.807923 0.100 Uani 1 1 d G . . . .
H411 H 0.245588 0.866427 0.825100 0.120 Uiso 1 1 calc R U . . .
C371 C 0.216119 0.859080 0.782569 0.150 Uani 1 1 d G . . . .
C443 C 0.259870 0.613970 0.698760 0.129 Uani 1 1 d . . . . .
H443 H 0.296962 0.624794 0.693885 0.155 Uiso 1 1 calc R U . . .
C455 C -0.200160 0.944460 0.549710 0.095 Uani 1 1 d . . . . .
H455 H -0.198791 0.958298 0.539092 0.114 Uiso 1 1 calc R U . . .
C457 C 0.748400 0.567400 0.671990 0.085 Uani 1 1 d . . . . .
H457 H 0.792010 0.561462 0.664316 0.102 Uiso 1 1 calc R U . . .
C461 C -0.149280 0.608950 0.798630 0.100 Uani 1 1 d . . . . .
H461 H -0.167670 0.616946 0.813728 0.120 Uiso 1 1 calc R U . . .
C518 C -0.148000 0.571160 0.770270 0.081 Uani 1 1 d . . . . .
H518 H -0.162088 0.555542 0.766124 0.097 Uiso 1 1 calc R U . . .
C732 C 0.225095 0.848300 0.548341 0.091 Uani 1 1 d G . . . .
H732 H 0.227858 0.835304 0.560661 0.109 Uiso 1 1 calc R U . . .
C476 C 0.179032 0.847427 0.521263 0.091 Uani 1 1 d G . . . .
H476 H 0.150312 0.833834 0.515077 0.109 Uiso 1 1 calc R U . . .
C633 C 0.174989 0.866444 0.503237 0.091 Uani 1 1 d G . . . .
H633 H 0.143507 0.865847 0.484731 0.109 Uiso 1 1 calc R U . . .
C19 C 0.217011 0.886333 0.512289 0.091 Uani 1 1 d G . . . .
N313 N 0.263075 0.887206 0.539367 0.091 Uani 1 1 d G . . . .
C323 C 0.267118 0.868190 0.557393 0.091 Uani 1 1 d G . . . .
H323 H 0.298600 0.868787 0.575899 0.109 Uiso 1 1 calc R U . . .
N34 N -0.076040 0.953550 0.619780 0.088 Uani 1 1 d . . . . .
N1 N -0.313260 0.695640 0.463110 0.105 Uani 1 1 d . . . . .
C41 C 0.025840 0.718140 0.347730 0.073 Uani 1 1 d . . . . .
C71 C -0.111540 0.958250 0.591810 0.088 Uani 1 1 d . . . . .
C12 C -0.035250 0.969370 0.635320 0.088 Uani 1 1 d . . . . .
H12 H -0.017980 0.967186 0.655263 0.106 Uiso 1 1 calc R U . . .
C1 C -0.325910 0.719860 0.458110 0.086 Uani 1 1 d . . . . .
C2 C -0.292730 0.734960 0.478790 0.111 Uani 1 1 d . . . . .
H2 H -0.302096 0.751041 0.476510 0.133 Uiso 1 1 calc R U . . .
C95 C -0.087610 0.980780 0.577680 0.088 Uani 1 1 d . . . . .
H95 H -0.103757 0.983503 0.557783 0.106 Uiso 1 1 calc R U . . .
C6 C -0.275560 0.686540 0.485330 0.106 Uani 1 1 d . . . . .
H6 H -0.273372 0.670301 0.487876 0.127 Uiso 1 1 calc R U . . .
C5 C -0.237050 0.701590 0.506080 0.117 Uani 1 1 d . . . . .
H5 H -0.204582 0.695460 0.522594 0.141 Uiso 1 1 calc R U . . .
C16 C 0.145990 0.882020 0.645810 0.109 Uani 1 1 d . . . . .
H16 H 0.183709 0.877375 0.661831 0.130 Uiso 1 1 calc R U . . .
C18 C 0.125170 0.889990 0.595570 0.109 Uani 1 1 d . . . . .
H18 H 0.142521 0.890109 0.577557 0.130 Uiso 1 1 calc R U . . .
C13 C -0.365970 0.943220 0.506030 0.144 Uani 1 1 d . . . . .
H13 H -0.377104 0.951666 0.522062 0.172 Uiso 1 1 calc R U . . .
C15 C -0.400820 0.930490 0.455120 0.094 Uani 1 1 d . . . . .
H15 H -0.436150 0.930359 0.437382 0.113 Uiso 1 1 calc R U . . .
C140 C 0.057720 0.901490 0.599350 0.109 Uani 1 1 d . . . . .
H140 H 0.026366 0.908272 0.583027 0.130 Uiso 1 1 calc R U . . .
C17 C 0.164410 0.879020 0.617070 0.109 Uani 1 1 d . . . . .
H17 H 0.205767 0.868874 0.614151 0.130 Uiso 1 1 calc R U . . .
C14 C -0.422690 0.942270 0.477890 0.115 Uani 1 1 d . . . . .
H14 H -0.472680 0.949679 0.475915 0.138 Uiso 1 1 calc R U . . .
C3 C -0.245520 0.726570 0.502990 0.120 Uani 1 1 d . . . . .
H3 H -0.219256 0.736703 0.517242 0.144 Uiso 1 1 calc R U . . .
N2 N 0.126420 0.603680 0.796700 0.074 Uani 1 1 d . . . . .
C26 C -0.420570 0.601490 0.455530 0.073 Uani 1 1 d . . . . .
H26 H -0.463977 0.594016 0.461721 0.087 Uiso 1 1 calc R U . . .
C82 C -0.045200 0.995700 0.593700 0.088 Uani 1 1 d . . . . .
H82 H -0.034686 1.010199 0.585822 0.106 Uiso 1 1 calc R U . . .
C21 C -0.174971 0.879403 0.592997 0.120 Uani 1 1 d G . . . .
N27 N -0.140862 0.879408 0.621766 0.120 Uani 1 1 d G . . . .
C28 C -0.133672 0.858910 0.637163 0.120 Uani 1 1 d G . . . .
H28A H -0.110360 0.858914 0.656825 0.144 Uiso 1 1 calc R U . . .
C422 C -0.160589 0.838407 0.623790 0.120 Uani 1 1 d G . . . .
H422 H -0.155675 0.824397 0.634312 0.144 Uiso 1 1 calc R U . . .
C33 C -0.194698 0.838402 0.595020 0.120 Uani 1 1 d G . . . .
H33 H -0.213094 0.824389 0.585881 0.144 Uiso 1 1 calc R U . . .
C23 C -0.201889 0.858900 0.579624 0.120 Uani 1 1 d G . . . .
H23A H -0.225200 0.858896 0.559961 0.144 Uiso 1 1 calc R U . . .
C20 C -0.016300 0.991300 0.620600 0.088 Uani 1 1 d . . . . .
H20 H 0.017766 1.002291 0.631213 0.106 Uiso 1 1 calc R U . . .
C30 C 0.629309 0.784558 0.733132 0.084 Uani 1 1 d G . . . .
H30 H 0.671494 0.774801 0.730011 0.101 Uiso 1 1 calc R U . . .
C34 C 0.621971 0.808403 0.726489 0.084 Uani 1 1 d G . . . .
H34 H 0.658386 0.817399 0.718143 0.101 Uiso 1 1 calc R U . . .
C230 C 0.550647 0.816439 0.734510 0.084 Uani 1 1 d G . . . .
N50 N 0.513904 0.797562 0.746111 0.084 Uani 1 1 d G . . . .
H50 H 0.480420 0.798260 0.758120 0.101 Uiso 1 1 d R U . . .
C133 C 0.562519 0.777858 0.745259 0.084 Uani 1 1 d G . . . .
Cd6A Cd -0.115480 0.918930 0.635760 0.050 Uani 0.25 1 d . . P D 2
Cd7A Cd 0.119150 0.689110 0.397330 0.083 Uani 0.25 1 d . . P A 2
Cd2A Cd 0.045760 0.615880 0.751410 0.093 Uani 0.25 1 d . . P B 2
Cd5A Cd 0.370060 0.919280 0.552740 0.060 Uani 0.25 1 d . . P C 2

loop_
_atom_site_aniso_label
_atom_site_aniso_U_11
_atom_site_aniso_U_22
_atom_site_aniso_U_33
_atom_site_aniso_U_23
_atom_site_aniso_U_13
_atom_site_aniso_U_12
Cd7 0.083 0.083 0.083 0.000 0.014 0.000
Cd1 0.087 0.087 0.087 0.000 0.015 0.000
Cd4 0.084 0.084 0.084 0.000 0.014 0.000
Cd2 0.093 0.093 0.093 0.000 0.016 0.000
Cd5 0.060 0.060 0.060 0.000 0.010 0.000
Cd6 0.050 0.050 0.050 0.000 0.008 0.000
N22 0.066 0.066 0.066 0.000 0.011 0.000
N24 0.075 0.075 0.075 0.000 0.013 0.000
N25 0.082 0.082 0.082 0.000 0.014 0.000
N28 0.070 0.070 0.070 0.000 0.012 0.000
C29 0.064 0.064 0.064 0.000 0.011 0.000
N20 0.074 0.074 0.074 0.000 0.012 0.000
C134 0.072 0.072 0.072 0.000 0.012 0.000
C105 0.088 0.088 0.088 0.000 0.015 0.000
C185 0.079 0.079 0.079 0.000 0.013 0.000
N30 0.071 0.071 0.071 0.000 0.012 0.000
C9 0.121 0.121 0.121 0.000 0.020 0.000
C8 0.135 0.135 0.135 0.000 0.023 0.000
C7 0.116 0.116 0.116 0.000 0.019 0.000
C68 0.099 0.099 0.099 0.000 0.017 0.000
C174 0.084 0.084 0.084 0.000 0.014 0.000
C32 0.071 0.071 0.071 0.000 0.012 0.000
N33 0.076 0.076 0.076 0.000 0.013 0.000
C35 0.089 0.089 0.089 0.000 0.015 0.000
N37 0.088 0.088 0.088 0.000 0.015 0.000
C38 0.081 0.081 0.081 0.000 0.014 0.000
N39 0.068 0.068 0.068 0.000 0.011 0.000
N40 0.070 0.070 0.070 0.000 0.012 0.000
C42 0.089 0.089 0.089 0.000 0.015 0.000
N43 0.054 0.054 0.054 0.000 0.009 0.000
N44 0.096 0.096 0.096 0.000 0.016 0.000
C45 0.081 0.081 0.081 0.000 0.014 0.000
N46 0.118 0.118 0.118 0.000 0.020 0.000
N47 0.069 0.069 0.069 0.000 0.012 0.000
N48 0.107 0.107 0.107 0.000 0.018 0.000
C182 0.076 0.076 0.076 0.000 0.013 0.000
C104 0.073 0.073 0.073 0.000 0.012 0.000
C368 0.073 0.073 0.073 0.000 0.012 0.000
C128 0.074 0.074 0.074 0.000 0.012 0.000
C27 0.050 0.050 0.050 0.000 0.008 0.000
C51 0.062 0.062 0.062 0.000 0.010 0.000
C52 0.064 0.064 0.064 0.000 0.011 0.000
C54 0.078 0.078 0.078 0.000 0.013 0.000
C122 0.082 0.082 0.082 0.000 0.014 0.000
C350 0.101 0.101 0.101 0.000 0.017 0.000
C294 0.104 0.104 0.104 0.000 0.018 0.000
C63 0.069 0.069 0.069 0.000 0.012 0.000
C178 0.064 0.064 0.064 0.000 0.011 0.000
C55 0.050 0.050 0.050 0.000 0.008 0.000
N56 0.085 0.085 0.085 0.000 0.014 0.000
N58 0.076 0.076 0.076 0.000 0.013 0.000
C59 0.065 0.065 0.065 0.000 0.011 0.000
C60 0.061 0.061 0.061 0.000 0.010 0.000
C61 0.061 0.061 0.061 0.000 0.010 0.000
C62 0.073 0.073 0.073 0.000 0.012 0.000
C64 0.074 0.074 0.074 0.000 0.012 0.000
C65 0.052 0.052 0.052 0.000 0.009 0.000
N66 0.078 0.078 0.078 0.000 0.013 0.000
N67 0.064 0.064 0.064 0.000 0.011 0.000
N68 0.078 0.078 0.078 0.000 0.013 0.000
C69 0.048 0.048 0.048 0.000 0.008 0.000
C70 0.048 0.048 0.048 0.000 0.008 0.000
C72 0.049 0.049 0.049 0.000 0.008 0.000
N73 0.090 0.090 0.090 0.000 0.015 0.000
C74 0.071 0.071 0.071 0.000 0.012 0.000
C75 0.043 0.043 0.043 0.000 0.007 0.000
C76 0.075 0.075 0.075 0.000 0.013 0.000
C77 0.081 0.081 0.081 0.000 0.014 0.000
C78 0.062 0.062 0.062 0.000 0.010 0.000
C94 0.079 0.079 0.079 0.000 0.013 0.000
C93 0.075 0.075 0.075 0.000 0.013 0.000
C97 0.065 0.065 0.065 0.000 0.011 0.000
C49 0.056 0.056 0.056 0.000 0.009 0.000
N36 0.081 0.081 0.081 0.000 0.014 0.000
C79 0.078 0.078 0.078 0.000 0.013 0.000
C80 0.057 0.057 0.057 0.000 0.010 0.000
C81 0.050 0.050 0.050 0.000 0.008 0.000
C83 0.065 0.065 0.065 0.000 0.011 0.000
C257 0.082 0.082 0.082 0.000 0.014 0.000
C187 0.074 0.074 0.074 0.000 0.012 0.000
C53 0.060 0.060 0.060 0.000 0.010 0.000
C126 0.061 0.061 0.061 0.000 0.010 0.000
C86 0.046 0.046 0.046 0.000 0.008 0.000
N84 0.066 0.066 0.066 0.000 0.011 0.000
C85 0.057 0.057 0.057 0.000 0.010 0.000
C87 0.053 0.053 0.053 0.000 0.009 0.000
C88 0.067 0.067 0.067 0.000 0.011 0.000
C89 0.061 0.061 0.061 0.000 0.010 0.000
C90 0.081 0.081 0.081 0.000 0.014 0.000
C91 0.065 0.065 0.065 0.000 0.011 0.000
C92 0.083 0.083 0.083 0.000 0.014 0.000
C96 0.089 0.089 0.089 0.000 0.015 0.000
C98 0.096 0.096 0.096 0.000 0.016 0.000
C100 0.066 0.066 0.066 0.000 0.011 0.000
C101 0.061 0.061 0.061 0.000 0.010 0.000
C209 0.056 0.056 0.056 0.000 0.009 0.000
C223 0.077 0.077 0.077 0.000 0.013 0.000
N19 0.059 0.059 0.059 0.000 0.010 0.000
C143 0.052 0.052 0.052 0.000 0.009 0.000
C103 0.072 0.072 0.072 0.000 0.012 0.000
C106 0.073 0.073 0.073 0.000 0.012 0.000
C107 0.070 0.070 0.070 0.000 0.012 0.000
C108 0.052 0.052 0.052 0.000 0.009 0.000
C109 0.104 0.104 0.104 0.000 0.018 0.000
C110 0.058 0.058 0.058 0.000 0.010 0.000
C114 0.070 0.070 0.070 0.000 0.012 0.000
C115 0.067 0.067 0.067 0.000 0.011 0.000
C116 0.096 0.096 0.096 0.000 0.016 0.000
C118 0.072 0.072 0.072 0.000 0.012 0.000
C119 0.075 0.075 0.075 0.000 0.013 0.000
C120 0.081 0.081 0.081 0.000 0.014 0.000
C121 0.078 0.078 0.078 0.000 0.013 0.000
C123 0.080 0.080 0.080 0.000 0.013 0.000
C124 0.062 0.062 0.062 0.000 0.010 0.000
C129 0.096 0.096 0.096 0.000 0.016 0.000
C130 0.080 0.080 0.080 0.000 0.013 0.000
C132 0.081 0.081 0.081 0.000 0.014 0.000
C135 0.071 0.071 0.071 0.000 0.012 0.000
C136 0.081 0.081 0.081 0.000 0.014 0.000
C138 0.069 0.069 0.069 0.000 0.012 0.000
C144 0.067 0.067 0.067 0.000 0.011 0.000
C145 0.081 0.081 0.081 0.000 0.014 0.000
C146 0.086 0.086 0.086 0.000 0.014 0.000
C147 0.071 0.071 0.071 0.000 0.012 0.000
C150 0.100 0.100 0.100 0.000 0.017 0.000
C153 0.074 0.074 0.074 0.000 0.013 0.000
C154 0.065 0.065 0.065 0.000 0.011 0.000
C155 0.057 0.057 0.057 0.000 0.010 0.000
C157 0.096 0.096 0.096 0.000 0.016 0.000
C158 0.070 0.070 0.070 0.000 0.012 0.000
C161 0.063 0.063 0.063 0.000 0.011 0.000
C162 0.085 0.085 0.085 0.000 0.014 0.000
C163 0.089 0.089 0.089 0.000 0.015 0.000
C164 0.057 0.057 0.057 0.000 0.010 0.000
C165 0.094 0.094 0.094 0.000 0.016 0.000
C166 0.076 0.076 0.076 0.000 0.013 0.000
C167 0.063 0.063 0.063 0.000 0.011 0.000
C168 0.083 0.083 0.083 0.000 0.014 0.000
N169 0.082 0.082 0.082 0.000 0.014 0.000
C170 0.093 0.093 0.093 0.000 0.016 0.000
C171 0.078 0.078 0.078 0.000 0.013 0.000
C173 0.103 0.103 0.103 0.000 0.017 0.000
C175 0.065 0.065 0.065 0.000 0.011 0.000
C176 0.088 0.088 0.088 0.000 0.015 0.000
C177 0.092 0.092 0.092 0.000 0.015 0.000
C179 0.090 0.090 0.090 0.000 0.015 0.000
C183 0.069 0.069 0.069 0.000 0.012 0.000
C184 0.069 0.069 0.069 0.000 0.012 0.000
C188 0.075 0.075 0.075 0.000 0.013 0.000
C189 0.099 0.099 0.099 0.000 0.017 0.000
C190 0.082 0.082 0.082 0.000 0.014 0.000
C193 0.078 0.078 0.078 0.000 0.013 0.000
C194 0.053 0.053 0.053 0.000 0.009 0.000
N196 0.120 0.120 0.120 0.000 0.020 0.000
C279 0.120 0.120 0.120 0.000 0.020 0.000
C296 0.120 0.120 0.120 0.000 0.020 0.000
C172 0.120 0.120 0.120 0.000 0.020 0.000
C344 0.104 0.104 0.104 0.000 0.017 0.000
C335 0.120 0.120 0.120 0.000 0.020 0.000
N198 0.070 0.070 0.070 0.000 0.012 0.000
C499 0.111 0.111 0.111 0.000 0.019 0.000
C770 0.120 0.120 0.120 0.000 0.020 0.000
C468 0.118 0.118 0.118 0.000 0.020 0.000
C245 0.119 0.119 0.119 0.000 0.020 0.000
C243 0.080 0.080 0.080 0.000 0.014 0.000
C200 0.065 0.065 0.065 0.000 0.011 0.000
C201 0.085 0.085 0.085 0.000 0.014 0.000
C204 0.057 0.057 0.057 0.000 0.010 0.000
C205 0.066 0.066 0.066 0.000 0.011 0.000
C206 0.069 0.069 0.069 0.000 0.012 0.000
C208 0.090 0.090 0.090 0.000 0.015 0.000
C211 0.120 0.120 0.120 0.000 0.020 0.000
C367 0.120 0.120 0.120 0.000 0.020 0.000
C409 0.120 0.120 0.120 0.000 0.020 0.000
C320 0.135 0.135 0.135 0.000 0.023 0.000
C241 0.111 0.111 0.111 0.000 0.019 0.000
N57 0.112 0.112 0.112 0.000 0.019 0.000
C212 0.081 0.081 0.081 0.000 0.014 0.000
C215 0.065 0.065 0.065 0.000 0.011 0.000
C216 0.096 0.096 0.096 0.000 0.016 0.000
C218 0.096 0.096 0.096 0.000 0.016 0.000
C219 0.083 0.083 0.083 0.000 0.014 0.000
C221 0.084 0.084 0.084 0.000 0.014 0.000
C25 0.081 0.081 0.081 0.000 0.014 0.000
C339 0.081 0.081 0.081 0.000 0.014 0.000
C327 0.099 0.099 0.099 0.000 0.017 0.000
C117 0.081 0.081 0.081 0.000 0.014 0.000
N112 0.081 0.081 0.081 0.000 0.014 0.000
C222 0.076 0.076 0.076 0.000 0.013 0.000
C225 0.075 0.075 0.075 0.000 0.013 0.000
C226 0.071 0.071 0.071 0.000 0.012 0.000
C227 0.080 0.080 0.080 0.000 0.014 0.000
C229 0.069 0.069 0.069 0.000 0.012 0.000
C231 0.061 0.061 0.061 0.000 0.010 0.000
C232 0.091 0.091 0.091 0.000 0.015 0.000
N233 0.117 0.117 0.117 0.000 0.020 0.000
C234 0.107 0.107 0.107 0.000 0.018 0.000
C235 0.101 0.101 0.101 0.000 0.017 0.000
C236 0.097 0.097 0.097 0.000 0.016 0.000
C242 0.094 0.094 0.094 0.000 0.016 0.000
C244 0.052 0.052 0.052 0.000 0.009 0.000
C246 0.074 0.074 0.074 0.000 0.012 0.000
C247 0.093 0.093 0.093 0.000 0.016 0.000
C248 0.083 0.083 0.083 0.000 0.014 0.000
C249 0.056 0.056 0.056 0.000 0.009 0.000
C250 0.071 0.071 0.071 0.000 0.012 0.000
C254 0.069 0.069 0.069 0.000 0.012 0.000
C255 0.067 0.067 0.067 0.000 0.011 0.000
C256 0.104 0.104 0.104 0.000 0.017 0.000
C259 0.066 0.066 0.066 0.000 0.011 0.000
C260 0.088 0.088 0.088 0.000 0.015 0.000
N261 0.098 0.098 0.098 0.000 0.016 0.000
C263 0.097 0.097 0.097 0.000 0.016 0.000
C264 0.098 0.098 0.098 0.000 0.016 0.000
C265 0.076 0.076 0.076 0.000 0.013 0.000
C268 0.087 0.087 0.087 0.000 0.015 0.000
C269 0.099 0.099 0.099 0.000 0.017 0.000
C271 0.108 0.108 0.108 0.000 0.018 0.000
C272 0.080 0.080 0.080 0.000 0.014 0.000
N17 0.070 0.070 0.070 0.000 0.012 0.000
C152 0.061 0.061 0.061 0.000 0.010 0.000
C142 0.077 0.077 0.077 0.000 0.013 0.000
C127 0.094 0.094 0.094 0.000 0.016 0.000
C228 0.086 0.086 0.086 0.000 0.014 0.000
C273 0.081 0.081 0.081 0.000 0.014 0.000
C274 0.096 0.096 0.096 0.000 0.016 0.000
C276 0.069 0.069 0.069 0.000 0.012 0.000
C280 0.109 0.109 0.109 0.000 0.018 0.000
C288 0.056 0.056 0.056 0.000 0.009 0.000
C289 0.072 0.072 0.072 0.000 0.012 0.000
C282 0.077 0.077 0.077 0.000 0.013 0.000
C309 0.080 0.080 0.080 0.000 0.013 0.000
C195 0.103 0.103 0.103 0.000 0.017 0.000
C102 0.077 0.077 0.077 0.000 0.013 0.000
C303 0.086 0.086 0.086 0.000 0.015 0.000
C291 0.103 0.103 0.103 0.000 0.017 0.000
C292 0.109 0.109 0.109 0.000 0.018 0.000
C293 0.079 0.079 0.079 0.000 0.013 0.000
C342 0.106 0.106 0.106 0.000 0.018 0.000
C224 0.091 0.091 0.091 0.000 0.015 0.000
N23 0.099 0.099 0.099 0.000 0.017 0.000
C148 0.116 0.116 0.116 0.000 0.019 0.000
C297 0.087 0.087 0.087 0.000 0.015 0.000
C300 0.116 0.116 0.116 0.000 0.019 0.000
C304 0.094 0.094 0.094 0.000 0.016 0.000
N305 0.122 0.122 0.122 0.000 0.021 0.000
C532 0.122 0.122 0.122 0.000 0.021 0.000
C676 0.122 0.122 0.122 0.000 0.021 0.000
C686 0.122 0.122 0.122 0.000 0.021 0.000
C403 0.122 0.122 0.122 0.000 0.021 0.000
C441 0.122 0.122 0.122 0.000 0.021 0.000
C310 0.107 0.107 0.107 0.000 0.018 0.000
C31 0.083 0.083 0.083 0.000 0.014 0.000
N3 0.061 0.061 0.061 0.000 0.010 0.000
C214 0.062 0.062 0.062 0.000 0.011 0.000
C159 0.063 0.063 0.063 0.000 0.011 0.000
C315 0.082 0.082 0.082 0.000 0.014 0.000
C317 0.097 0.097 0.097 0.000 0.016 0.000
C318 0.120 0.120 0.120 0.000 0.020 0.000
C321 0.101 0.101 0.101 0.000 0.017 0.000
C325 0.056 0.056 0.056 0.000 0.009 0.000
N338 0.121 0.121 0.121 0.000 0.020 0.000
C349 0.128 0.128 0.128 0.000 0.022 0.000
C238 0.122 0.122 0.122 0.000 0.021 0.000
C197 0.122 0.122 0.122 0.000 0.021 0.000
C180 0.122 0.122 0.122 0.000 0.021 0.000
C355 0.120 0.120 0.120 0.000 0.020 0.000
C340 0.092 0.092 0.092 0.000 0.015 0.000
C345 0.091 0.091 0.091 0.000 0.015 0.000
C347 0.124 0.124 0.124 0.000 0.021 0.000
C357 0.083 0.083 0.083 0.000 0.014 0.000
C360 0.105 0.105 0.105 0.000 0.018 0.000
C362 0.120 0.120 0.120 0.000 0.020 0.000
C283 0.120 0.120 0.120 0.000 0.020 0.000
C210 0.084 0.084 0.084 0.000 0.014 0.000
N113 0.113 0.113 0.113 0.000 0.019 0.000
C485 0.119 0.119 0.119 0.000 0.020 0.000
C373 0.079 0.079 0.079 0.000 0.013 0.000
C377 0.110 0.110 0.110 0.000 0.018 0.000
C383 0.100 0.100 0.100 0.000 0.017 0.000
C387 0.121 0.121 0.121 0.000 0.020 0.000
N592 0.119 0.119 0.119 0.000 0.020 0.000
C808 0.120 0.120 0.120 0.000 0.020 0.000
C446 0.136 0.136 0.136 0.000 0.023 0.000
C302 0.120 0.120 0.120 0.000 0.020 0.000
C470 0.136 0.136 0.136 0.000 0.023 0.000
C390 0.112 0.112 0.112 0.000 0.019 0.000
C4 0.112 0.112 0.112 0.000 0.019 0.000
C22 0.112 0.112 0.112 0.000 0.019 0.000
C112 0.112 0.112 0.112 0.000 0.019 0.000
C509 0.112 0.112 0.112 0.000 0.019 0.000
N353 0.112 0.112 0.112 0.000 0.019 0.000
N396 0.091 0.091 0.091 0.000 0.015 0.000
C287 0.091 0.091 0.091 0.000 0.015 0.000
C181 0.091 0.091 0.091 0.000 0.015 0.000
C306 0.091 0.091 0.091 0.000 0.015 0.000
C10 0.091 0.091 0.091 0.000 0.015 0.000
C11 0.091 0.091 0.091 0.000 0.015 0.000
N398 0.091 0.091 0.091 0.000 0.015 0.000
C307 0.091 0.091 0.091 0.000 0.015 0.000
C370 0.085 0.085 0.085 0.000 0.014 0.000
C301 0.091 0.091 0.091 0.000 0.015 0.000
C252 0.091 0.091 0.091 0.000 0.015 0.000
C413 0.091 0.091 0.091 0.000 0.015 0.000
C399 0.120 0.120 0.120 0.000 0.020 0.000
C405 0.120 0.120 0.120 0.000 0.020 0.000
C407 0.101 0.101 0.101 0.000 0.017 0.000
C423 0.120 0.120 0.120 0.000 0.020 0.000
C538 0.120 0.120 0.120 0.000 0.020 0.000
C569 0.120 0.120 0.120 0.000 0.020 0.000
C469 0.120 0.120 0.120 0.000 0.020 0.000
C202 0.102 0.102 0.102 0.000 0.017 0.000
C374 0.103 0.103 0.103 0.000 0.017 0.000
N428 0.116 0.116 0.116 0.000 0.020 0.000
C431 0.081 0.081 0.081 0.000 0.014 0.000
C437 0.115 0.115 0.115 0.000 0.019 0.000
C439 0.108 0.108 0.108 0.000 0.018 0.000
C278 0.124 0.124 0.124 0.000 0.021 0.000
C434 0.143 0.143 0.143 0.000 0.024 0.000
C314 0.121 0.121 0.121 0.000 0.020 0.000
C411 0.100 0.100 0.100 0.000 0.017 0.000
C371 0.150 0.150 0.150 0.000 0.025 0.000
C443 0.129 0.129 0.129 0.000 0.022 0.000
C455 0.095 0.095 0.095 0.000 0.016 0.000
C457 0.085 0.085 0.085 0.000 0.014 0.000
C461 0.100 0.100 0.100 0.000 0.017 0.000
C518 0.081 0.081 0.081 0.000 0.014 0.000
C732 0.091 0.091 0.091 0.000 0.015 0.000
C476 0.091 0.091 0.091 0.000 0.015 0.000
C633 0.091 0.091 0.091 0.000 0.015 0.000
C19 0.091 0.091 0.091 0.000 0.015 0.000
N313 0.091 0.091 0.091 0.000 0.015 0.000
C323 0.091 0.091 0.091 0.000 0.015 0.000
N34 0.088 0.088 0.088 0.000 0.015 0.000
N1 0.105 0.105 0.105 0.000 0.018 0.000
C41 0.073 0.073 0.073 0.000 0.012 0.000
C71 0.088 0.088 0.088 0.000 0.015 0.000
C12 0.088 0.088 0.088 0.000 0.015 0.000
C1 0.086 0.086 0.086 0.000 0.014 0.000
C2 0.111 0.111 0.111 0.000 0.019 0.000
C95 0.088 0.088 0.088 0.000 0.015 0.000
C6 0.106 0.106 0.106 0.000 0.018 0.000
C5 0.117 0.117 0.117 0.000 0.020 0.000
C16 0.109 0.109 0.109 0.000 0.018 0.000
C18 0.109 0.109 0.109 0.000 0.018 0.000
C13 0.144 0.144 0.144 0.000 0.024 0.000
C15 0.094 0.094 0.094 0.000 0.016 0.000
C140 0.109 0.109 0.109 0.000 0.018 0.000
C17 0.109 0.109 0.109 0.000 0.018 0.000
C14 0.115 0.115 0.115 0.000 0.019 0.000
C3 0.120 0.120 0.120 0.000 0.020 0.000
N2 0.074 0.074 0.074 0.000 0.012 0.000
C26 0.073 0.073 0.073 0.000 0.012 0.000
C82 0.088 0.088 0.088 0.000 0.015 0.000
C21 0.120 0.120 0.120 0.000 0.020 0.000
N27 0.120 0.120 0.120 0.000 0.020 0.000
C28 0.120 0.120 0.120 0.000 0.020 0.000
C422 0.120 0.120 0.120 0.000 0.020 0.000
C33 0.120 0.120 0.120 0.000 0.020 0.000
C23 0.120 0.120 0.120 0.000 0.020 0.000
C20 0.088 0.088 0.088 0.000 0.015 0.000
C30 0.084 0.084 0.084 0.000 0.014 0.000
C34 0.084 0.084 0.084 0.000 0.014 0.000
C230 0.084 0.084 0.084 0.000 0.014 0.000
N50 0.084 0.084 0.084 0.000 0.014 0.000
C133 0.084 0.084 0.084 0.000 0.014 0.000
Cd6A 0.050 0.050 0.050 0.000 0.008 0.000
Cd7A 0.083 0.083 0.083 0.000 0.014 0.000
Cd2A 0.093 0.093 0.093 0.000 0.016 0.000
Cd5A 0.060 0.060 0.060 0.000 0.010 0.000

_geom_special_details            
;
 All esds (except the esd in the dihedral angle between two l.s. planes)
 are estimated using the full covariance matrix.  The cell esds are taken
 into account individually in the estimation of esds in distances, angles
 and torsion angles; correlations between esds in cell parameters are only
 used when they are defined by crystal symmetry.  An approximate (isotropic)
 treatment of cell esds is used for estimating esds involving l.s. planes.
;
loop_
_geom_bond_atom_site_label_1
_geom_bond_atom_site_label_2
_geom_bond_distance
_geom_bond_site_symmetry_2
_geom_bond_publ_flag
Cd7 N39 2.3736 . ?
Cd7 N40 2.2884 . ?
Cd7 N36 2.2620 . ?
Cd7 N84 2.3000 . ?
Cd7 N57 2.3628 . ?
Cd7 N17 2.3194 . ?
Cd1 N24 2.2882 . ?
Cd1 N25 2.3275 . ?
Cd1 N30 2.3035 . ?
Cd1 N37 2.3318 . ?
Cd1 N44 2.2031 . ?
Cd1 N1 2.4317 . ?
Cd4 N22 2.2857 . ?
Cd4 N33 2.2335 . ?
Cd4 N48 2.2684 . ?
Cd4 N66 2.3381 . ?
Cd4 N73 2.3310 . ?
Cd4 N112 2.3268 . ?
Cd2 N46 2.1705 . ?
Cd2 N58 2.2560 . ?
Cd2 N169 2.2988 . ?
Cd2 N198 2.3370 . ?
Cd2 N261 2.3177 . ?
Cd2 N2 2.3216 . ?
Cd5 N305 2.4005 . ?
Cd5 N338 2.2489 . ?
Cd5 N353 2.4049 . ?
Cd5 N396 2.3587 . ?
Cd5 N398 2.2934 . ?
Cd5 N313 2.2651 . ?
Cd6 N196 2.3234 . ?
Cd6 N233 2.3950 . ?
Cd6 N592 2.3356 . ?
Cd6 N428 2.2931 . ?
Cd6 N34 2.2637 . ?
Cd6 N27 2.3925 . ?
N22 C175 1.3867 . ?
N22 C184 1.3568 . ?
N24 C129 1.3788 . ?
N24 C255 1.3348 . ?
N25 C166 1.3396 . ?
N25 C236 1.4736 . ?
N28 H28 0.8800 . ?
N28 C72 1.3271 . ?
N28 C108 1.4473 . ?
C29 N20 1.4200 . ?
C29 C185 1.4200 . ?
C29 C88 1.3025 . ?
N20 C134 1.4200 . ?
C134 C105 1.4200 . ?
C134 C144 1.3548 . ?
C105 H105 0.9500 . ?
C105 C185 1.4200 . ?
C185 H185 0.9500 . ?
N30 C9 1.3900 . ?
N30 C174 1.3900 . ?
C9 H9 0.9500 . ?
C9 C8 1.3900 . ?
C8 H8 0.9500 . ?
C8 C7 1.3900 . ?
C7 H7 0.9500 . ?
C7 C68 1.3900 . ?
C68 H68 0.9500 . ?
C68 C174 1.3900 . ?
C174 C255 1.3335 . ?
C32 H32 0.9500 . ?
C32 C77 1.4793 . ?
C32 C87 1.3972 . ?
N33 C136 1.5382 . ?
N33 C431 1.2953 . ?
C35 H35 0.9500 . ?
C35 C38 1.3046 . ?
C35 C108 1.4504 . ?
N37 C62 1.3538 . ?
N37 C276 1.3083 . ?
C38 H38 0.9500 . ?
C38 C72 1.4239 . ?
N39 C87 1.3237 . ?
N39 C41 1.2340 . ?
N39 Cd7A 2.3525 . ?
N40 C219 1.3809 . ?
N40 C437 1.3676 . ?
N40 Cd7A 2.2962 . ?
C42 H42 0.9500 . ?
C42 C79 1.4084 . ?
C42 C317 1.4198 . ?
N43 C85 1.3611 . ?
N43 C130 1.2952 . ?
N44 C98 1.5018 . ?
N44 C269 1.4427 . ?
C45 H45 0.9500 . ?
C45 C114 1.4086 . ?
C45 C171 1.3429 . ?
N46 C194 1.4759 . ?
N46 C218 1.4860 . ?
N46 Cd2A 2.0739 . ?
N47 H47 0.8800 . ?
N47 C200 1.3556 . ?
N47 C226 1.5100 . ?
N48 C182 1.3900 . ?
N48 C27 1.3900 . ?
C182 C104 1.3900 . ?
C182 C183 1.4419 . ?
C104 H104 0.9500 . ?
C104 C368 1.3900 . ?
C368 C128 1.3900 . ?
C368 C153 1.5453 . ?
C128 C27 1.3900 . ?
C27 C132 1.4011 . ?
C51 N58 1.2213 . ?
C51 C106 1.3697 . ?
C51 C162 1.4494 . ?
C52 H52 0.9500 . ?
C52 C138 1.4659 . ?
C52 C325 1.3526 . ?
C54 C122 1.3900 . ?
C54 C178 1.3900 . ?
C54 C59 1.4675 . ?
C122 H122 0.9500 . ?
C122 C350 1.3900 . ?
C350 H35A 0.9900 . ?
C350 H35B 0.9900 . ?
C350 C294 1.3900 . ?
C294 H294 0.9500 . ?
C294 C63 1.3900 . ?
C63 C178 1.3900 . ?
C63 C212 1.5500 . ?
C178 H178 0.9500 . ?
C55 C126 1.4820 . ?
C55 C108 1.3077 . ?
C55 C214 1.3583 . ?
N56 C107 1.3447 . ?
N56 C121 1.4693 . ?
N58 C373 1.3933 . ?
N58 Cd2A 2.3955 . ?
C59 C147 1.3708 . ?
C59 C235 1.3940 . ?
C60 H60 0.9500 . ?
C60 C155 1.3287 . ?
C60 C229 1.3771 . ?
C61 C92 1.4110 . ?
C61 C106 1.4673 . ?
C61 C116 1.5365 . ?
C62 C98 1.5174 . ?
C62 C244 1.2953 . ?
C64 N67 1.4462 . ?
C64 C75 1.3845 . ?
C64 C124 1.4656 . ?
C65 C75 1.4716 . ?
C65 C115 1.3779 . ?
C65 C155 1.4637 . ?
N66 C96 1.4063 . ?
N66 C132 1.3212 . ?
N67 H67 0.8799 . ?
N67 C70 1.4189 . ?
N68 H68A 0.8800 . ?
N68 C154 1.3773 . ?
N68 C340 1.3745 . ?
C69 C110 1.3933 . ?
C69 C215 1.3395 . ?
C69 C246 1.5303 . ?
C70 C89 1.3866 . ?
C70 C204 1.3791 . ?
C72 C88 1.4158 . ?
N73 C183 1.3278 . ?
N73 C189 1.3514 . ?
C74 H74 0.9500 . ?
C74 C121 1.4746 . ?
C74 C167 1.3435 . ?
C75 C143 1.3359 . ?
C76 C115 1.4719 . ?
C76 C229 1.3804 . ?
C76 C254 1.4252 . ?
C77 C80 1.4656 . ?
C77 C83 1.4854 . ?
C78 C94 1.3900 . ?
C78 N36 1.3900 . ?
C78 C158 1.4651 . ?
C94 H94 0.9500 . ?
C94 C93 1.3900 . ?
C93 C97 1.3900 . ?
C93 C231 1.4639 . ?
C97 H97 0.9500 . ?
C97 C49 1.3900 . ?
C49 N36 1.3900 . ?
C49 C152 1.3796 . ?
N36 Cd7A 2.3182 . ?
C79 C194 1.3222 . ?
C79 N261 1.4180 . ?
C80 H80 0.9500 . ?
C80 C41 1.4959 . ?
C81 H81 0.9500 . ?
C81 C138 1.4839 . ?
C81 C231 1.3387 . ?
C83 C257 1.3900 . ?
C83 C86 1.3900 . ?
C257 H257 0.9500 . ?
C257 C187 1.3900 . ?
C187 H187 0.9500 . ?
C187 C53 1.3900 . ?
C53 H53 0.9500 . ?
C53 C126 1.3900 . ?
C126 C86 1.3900 . ?
C86 H86 0.9500 . ?
N84 C158 1.3539 . ?
N84 C315 1.3867 . ?
N84 Cd7A 2.5825 . ?
C85 C110 1.4200 . ?
C85 C268 1.4883 . ?
C87 C219 1.4320 . ?
C88 C250 1.4806 . ?
C89 C130 1.4192 . ?
C89 C138 1.4230 . ?
C90 H90 0.9500 . ?
C90 C136 1.3606 . ?
C90 C145 1.4893 . ?
C91 C121 1.3150 . ?
C91 C154 1.4407 . ?
C91 C171 1.5183 . ?
C92 H92 0.9500 . ?
C92 C373 1.3465 . ?
C96 H96 0.9500 . ?
C96 C232 1.4521 . ?
C98 C157 1.3714 . ?
C100 H100 0.9500 . ?
C100 C168 1.3440 . ?
C100 C200 1.4966 . ?
C101 H101 0.9500 . ?
C101 C209 1.4200 . ?
C101 C143 1.4200 . ?
C209 H209 0.9500 . ?
C209 C223 1.4200 . ?
C223 N19 1.4200 . ?
C223 C212 1.2895 . ?
N19 C143 1.4200 . ?
C103 H103 0.9500 . ?
C103 C123 1.4130 . ?
C103 C250 1.4721 . ?
C106 H106 0.9500 . ?
C107 C167 1.4858 . ?
C107 C201 1.2867 . ?
C109 H109 0.9500 . ?
C109 C231 1.5025 . ?
C109 C325 1.4736 . ?
C110 C226 1.3129 . ?
C114 H114 0.9500 . ?
C114 C288 1.3615 . ?
C115 H115 0.9500 . ?
C116 C206 1.4028 . ?
C116 C288 1.4353 . ?
C118 C102 1.5410 . ?
C118 C148 1.4105 . ?
C118 C31 1.3644 . ?
C119 H119 0.9500 . ?
C119 C188 1.4491 . ?
C119 C291 1.4171 . ?
C120 H120 0.9500 . ?
C120 C130 1.5644 . ?
C120 C268 1.5256 . ?
C123 C161 1.3469 . ?
C123 C247 1.5162 . ?
C124 H124 0.9500 . ?
C124 C204 1.3783 . ?
C129 C222 1.5423 . ?
C129 C1 1.4680 . ?
C132 C297 1.4812 . ?
C135 C176 1.3703 . ?
C135 C188 1.5004 . ?
C135 C249 1.4032 . ?
C136 C175 1.3415 . ?
C144 C280 1.5365 . ?
C144 C224 1.3455 . ?
C145 H145 0.9500 . ?
C145 C190 1.2755 . ?
C146 H146 0.9500 . ?
C146 C188 1.4289 . ?
C146 C273 1.3850 . ?
C147 H147 0.9500 . ?
C147 C194 1.3836 . ?
C150 H150 0.9500 . ?
C150 C158 1.4161 . ?
C150 C242 1.3369 . ?
C153 C193 1.3781 . ?
C153 C215 1.3935 . ?
C154 C163 1.3848 . ?
C155 H155 0.9500 . ?
C157 H157 0.9500 . ?
C157 C216 1.4151 . ?
C161 H161 0.9500 . ?
C161 C271 1.5229 . ?
C162 C165 1.3573 . ?
C162 N2 1.4892 . ?
C163 H163 0.9500 . ?
C163 C274 1.3538 . ?
C164 H164 0.9500 . ?
C164 C247 1.5417 . ?
C164 C255 1.4743 . ?
C165 H165 0.9500 . ?
C165 C318 1.4101 . ?
C166 C276 1.4175 . ?
C166 C357 1.4657 . ?
C167 H167 0.9500 . ?
C168 H168 0.9500 . ?
C168 C226 1.4049 . ?
N169 C208 1.3808 . ?
N169 C259 1.3981 . ?
N169 Cd2A 2.1186 . ?
C170 H170 0.9500 . ?
C170 C232 1.4966 . ?
C170 C297 1.4494 . ?
C171 C206 1.4593 . ?
C173 H173 0.9500 . ?
C173 C183 1.4897 . ?
C173 C457 1.4720 . ?
C175 C249 1.4374 . ?
C176 H176 0.9500 . ?
C176 C184 1.3873 . ?
C177 H177 0.9500 . ?
C177 C219 1.4485 . ?
C177 C345 1.3158 . ?
C179 C265 1.3679 . ?
C179 C347 1.5317 . ?
C179 C13 1.4831 . ?
C184 C117 1.5140 . ?
C189 H189 0.9500 . ?
C189 C321 1.4552 . ?
C190 H190 0.9500 . ?
C190 C431 1.4257 . ?
C193 H193 0.9500 . ?
C193 C227 1.3963 . ?
N196 C279 1.3900 . ?
N196 C335 1.3900 . ?
N196 Cd6A 2.4815 . ?
C279 C296 1.3900 . ?
C279 C387 1.4773 . ?
C296 H296 0.9500 . ?
C296 C172 1.3900 . ?
C172 C344 1.3900 . ?
C172 C278 1.4865 . ?
C344 H344 0.9500 . ?
C344 C335 1.3900 . ?
C335 C292 1.4228 . ?
N198 C499 1.3900 . ?
N198 C243 1.3900 . ?
N198 Cd2A 2.3063 . ?
C499 H499 0.9500 . ?
C499 C770 1.3900 . ?
C770 H770 0.9500 . ?
C770 C468 1.3900 . ?
C468 H468 0.9500 . ?
C468 C245 1.3900 . ?
C245 H245 0.9500 . ?
C245 C243 1.3900 . ?
C243 C373 1.4892 . ?
C200 C212 1.4098 . ?
C201 C291 1.5216 . ?
C201 C133 1.5367 . ?
C204 H204 0.9500 . ?
C205 H205 0.9500 . ?
C205 C250 1.3700 . ?
C205 C271 1.3569 . ?
C206 H206 0.9500 . ?
C208 H208 0.9500 . ?
C208 C461 1.2906 . ?
C211 H211 0.9500 . ?
C211 C367 1.3900 . ?
C211 N57 1.3900 . ?
C367 H367 0.9500 . ?
C367 C409 1.3900 . ?
C409 H409 0.9500 . ?
C409 C320 1.3900 . ?
C320 H320 0.9500 . ?
C320 C241 1.3900 . ?
C241 N57 1.3900 . ?
C241 C41 1.4843 . ?
N57 Cd7A 2.3472 . ?
C215 H215 0.9500 . ?
C216 H216 0.9500 . ?
C216 C304 1.3966 . ?
C218 C235 1.3578 . ?
C218 C259 1.4991 . ?
C221 H221 0.9500 . ?
C221 C25 1.3900 . ?
C221 N112 1.3900 . ?
C25 H25 0.9500 . ?
C25 C339 1.3900 . ?
C339 H339 0.9500 . ?
C339 C327 1.3900 . ?
C327 H327 0.9500 . ?
C327 C117 1.3900 . ?
C117 N112 1.3900 . ?
C222 H222 0.9500 . ?
C222 C247 1.2967 . ?
C225 H225 0.9500 . ?
C225 C383 1.3625 . ?
C225 N2 1.2668 . ?
C227 H227 0.9500 . ?
C227 C246 1.3663 . ?
C229 H229 0.9500 . ?
C232 H232 0.9500 . ?
N233 C292 1.3536 . ?
N233 C140 1.5035 . ?
C234 H234 0.9500 . ?
C234 C236 1.5129 . ?
C234 C248 1.3649 . ?
C235 H235 0.9500 . ?
C236 H236 0.9500 . ?
C242 H242 0.9500 . ?
C242 C256 1.2863 . ?
C244 H244 0.9500 . ?
C244 C254 1.3983 . ?
C246 H246 0.9500 . ?
C248 H248 0.9500 . ?
C248 C357 1.4268 . ?
C249 H249 0.9500 . ?
C254 C26 1.4594 . ?
C256 H256 0.9500 . ?
C256 C315 1.4424 . ?
C259 C518 1.3816 . ?
C260 N428 1.3003 . ?
C260 C455 1.2863 . ?
C260 C71 1.3901 . ?
N261 C300 1.4358 . ?
N261 Cd2A 2.4285 . ?
C263 C485 1.3464 . ?
C263 C423 1.5437 . ?
C263 C230 1.4350 . ?
C264 H264 0.9500 . ?
C264 C273 1.3354 . ?
C264 C291 1.4770 . ?
C265 H265 0.9500 . ?
C265 C280 1.4365 . ?
C268 H268 0.9500 . ?
C269 H269 0.9500 . ?
C269 C304 1.4775 . ?
C271 H271 0.9500 . ?
C272 H272 0.9500 . ?
C272 N17 1.3900 . ?
C272 C228 1.3900 . ?
N17 C152 1.3900 . ?
N17 Cd7A 2.0747 . ?
C152 C142 1.3900 . ?
C142 H142 0.9500 . ?
C142 C127 1.3900 . ?
C127 H127 0.9500 . ?
C127 C228 1.3900 . ?
C228 H228 0.9500 . ?
C273 H273 0.9500 . ?
C274 H274 0.9500 . ?
C274 C340 1.4384 . ?
C276 C26 1.5466 . ?
C280 C15 1.3662 . ?
C288 H288 0.9500 . ?
C289 C282 1.3900 . ?
C289 C303 1.3900 . ?
C289 C301 1.5503 . ?
C282 H282 0.9500 . ?
C282 C309 1.3900 . ?
C309 H309 0.9500 . ?
C309 C195 1.3900 . ?
C195 H195 0.9500 . ?
C195 C102 1.3900 . ?
C102 C303 1.3900 . ?
C303 H303 0.9500 . ?
C292 C16 1.5179 . ?
C293 H293 0.9500 . ?
C293 C342 1.4200 . ?
C293 C148 1.4200 . ?
C342 H342 0.9500 . ?
C342 C224 1.4200 . ?
C224 N23 1.4200 . ?
N23 H23 0.8800 . ?
N23 C148 1.4200 . ?
C297 H297 0.9500 . ?
C300 H300 0.9500 . ?
C300 C443 1.3072 . ?
C304 H304 0.9500 . ?
N305 C532 1.3900 . ?
N305 C441 1.3900 . ?
C532 H532 0.9500 . ?
C532 C676 1.3900 . ?
C676 H676 0.9500 . ?
C676 C686 1.3900 . ?
C686 H686 0.9500 . ?
C686 C403 1.3900 . ?
C403 H403 0.9500 . ?
C403 C441 1.3900 . ?
C441 C349 1.5049 . ?
C310 H310 0.9500 . ?
C310 C31 1.4200 . ?
C310 C159 1.4200 . ?
C31 N3 1.4200 . ?
N3 C214 1.4200 . ?
C214 C159 1.4200 . ?
C159 H159 0.9500 . ?
C315 H315 0.9500 . ?
C317 H317 0.9500 . ?
C317 C443 1.4722 . ?
C318 H318 0.9500 . ?
C318 C383 1.3143 . ?
C321 H321 0.9500 . ?
C321 C457 1.2178 . ?
C325 H325 0.9500 . ?
N338 C349 1.3900 . ?
N338 C355 1.3900 . ?
N338 Cd5A 2.0509 . ?
C349 C238 1.3900 . ?
C238 H238 0.9500 . ?
C238 C197 1.3900 . ?
C197 C180 1.3900 . ?
C197 C202 1.4819 . ?
C180 H180 0.9500 . ?
C180 C355 1.3900 . ?
C355 C390 1.5388 . ?
C340 C377 1.3696 . ?
C345 H345 0.9500 . ?
C345 C360 1.3663 . ?
C347 C407 1.1958 . ?
C347 C455 1.5350 . ?
C357 H357 0.9500 . ?
C360 H360 0.9500 . ?
C360 C437 1.3586 . ?
C362 H362 0.9500 . ?
C362 C283 1.4200 . ?
C362 C485 1.4200 . ?
C283 H283 0.9500 . ?
C283 C210 1.4200 . ?
C210 N113 1.4200 . ?
C210 C377 1.4338 . ?
N113 C485 1.4200 . ?
C377 C371 1.4995 . ?
C383 H383 0.9500 . ?
C387 N592 1.3900 . ?
C387 C470 1.3900 . ?
N592 C808 1.3900 . ?
N592 Cd6A 2.1260 . ?
C808 H808 0.9500 . ?
C808 C446 1.3900 . ?
C446 H446 0.9500 . ?
C446 C302 1.3900 . ?
C302 H302 0.9500 . ?
C302 C470 1.3900 . ?
C470 H470 0.9500 . ?
C390 C4 1.3900 . ?
C390 N353 1.3900 . ?
C4 H4 0.9500 . ?
C4 C22 1.3900 . ?
C22 H22 0.9500 . ?
C22 H22 0.9500 . ?
C22 C112 1.3900 . ?
C112 H112 0.9500 . ?
C112 C509 1.3900 . ?
C509 H509 0.9500 . ?
C509 N353 1.3900 . ?
N353 Cd5A 2.0284 . ?
N396 C287 1.3900 . ?
N396 C11 1.3900 . ?
N396 Cd5A 2.2846 . ?
C287 C181 1.3900 . ?
C287 C413 1.4469 . ?
C181 H181 0.9500 . ?
C181 C306 1.3900 . ?
C306 H306 0.9500 . ?
C306 C10 1.3900 . ?
C10 H10 0.9500 . ?
C10 C11 1.3900 . ?
C11 H11 0.9500 . ?
N398 C307 1.3900 . ?
N398 C413 1.3900 . ?
N398 Cd5A 2.5924 . ?
C307 C370 1.3900 . ?
C307 C19 1.4631 . ?
C370 H370 0.9500 . ?
C370 C301 1.3900 . ?
C301 C252 1.3900 . ?
C252 H252 0.9500 . ?
C252 C413 1.3900 . ?
C399 C407 1.4475 . ?
C399 N428 1.4390 . ?
C399 C21 1.5243 . ?
C405 H405 0.9500 . ?
C405 C461 1.5566 . ?
C405 C518 1.3546 . ?
C407 H407 0.9500 . ?
C423 C538 1.3900 . ?
C423 C374 1.3900 . ?
C538 H538 0.9500 . ?
C538 C569 1.3900 . ?
C569 H569 0.9500 . ?
C569 C469 1.3900 . ?
C469 H469 0.9500 . ?
C469 C202 1.3900 . ?
C202 C374 1.3900 . ?
C374 H374 0.9500 . ?
N428 Cd6A 2.2426 . ?
C431 H431 0.9500 . ?
C437 H437 0.9500 . ?
C439 H439 0.9500 . ?
C439 C278 1.3900 . ?
C439 C371 1.3900 . ?
C278 C434 1.3900 . ?
C434 H434 0.9500 . ?
C434 C314 1.3900 . ?
C314 H314 0.9500 . ?
C314 C411 1.3900 . ?
C411 H411 0.9500 . ?
C411 C371 1.3900 . ?
C443 H443 0.9500 . ?
C455 H455 0.9500 . ?
C457 H457 0.9500 . ?
C461 H461 0.9500 . ?
C518 H518 0.9500 . ?
C732 H732 0.9500 . ?
C732 C476 1.3900 . ?
C732 C323 1.3900 . ?
C476 H476 0.9500 . ?
C476 C633 1.3900 . ?
C633 H633 0.9500 . ?
C633 C19 1.3900 . ?
C19 N313 1.3900 . ?
N313 C323 1.3900 . ?
N313 Cd5A 2.6163 . ?
C323 H323 0.9500 . ?
N34 C71 1.3893 . ?
N34 C12 1.3044 . ?
N34 Cd6A 2.2891 . ?
N1 C1 1.4358 . ?
N1 C6 1.2556 . ?
C71 C95 1.5552 . ?
C12 H12 0.9500 . ?
C12 C20 1.5126 . ?
C1 C2 1.3654 . ?
C2 H2 0.9500 . ?
C2 C3 1.3768 . ?
C95 H95 0.9500 . ?
C95 C82 1.2921 . ?
C6 H6 0.9500 . ?
C6 C5 1.3955 . ?
C5 H5 0.9500 . ?
C5 C3 1.4618 . ?
C16 H16 0.9500 . ?
C16 C17 1.4591 . ?
C18 H18 0.9500 . ?
C18 C140 1.3736 . ?
C18 C17 1.2906 . ?
C13 H13 0.9500 . ?
C13 C14 1.5137 . ?
C15 H15 0.9500 . ?
C15 C14 1.3814 . ?
C140 H140 0.9500 . ?
C17 H17 0.9500 . ?
C14 H14 0.9500 . ?
C3 H3 0.9500 . ?
N2 Cd2A 2.4540 . ?
C26 H26 0.9500 . ?
C82 H82 0.9500 . ?
C82 C20 1.3126 . ?
C21 N27 1.3900 . ?
C21 C23 1.3900 . ?
N27 C28 1.3900 . ?
N27 Cd6A 2.4068 . ?
C28 H28A 0.9500 . ?
C28 C422 1.3900 . ?
C422 H422 0.9500 . ?
C422 C33 1.3900 . ?
C33 H33 0.9500 . ?
C33 C23 1.3900 . ?
C23 H23A 0.9500 . ?
C20 H20 0.9500 . ?
C30 H30 0.9500 . ?
C30 C34 1.4200 . ?
C30 C133 1.4200 . ?
C34 H34 0.9500 . ?
C34 C230 1.4200 . ?
C230 N50 1.4200 . ?
N50 H50 0.8749 . ?
N50 C133 1.4200 . ?

loop_
_geom_angle_atom_site_label_1
_geom_angle_atom_site_label_2
_geom_angle_atom_site_label_3
_geom_angle
_geom_angle_site_symmetry_1
_geom_angle_site_symmetry_3
_geom_angle_publ_flag
N40 Cd7 N39 71.4 . . ?
N40 Cd7 N84 93.9 . . ?
N40 Cd7 N57 140.4 . . ?
N40 Cd7 N17 100.6 . . ?
N36 Cd7 N39 163.1 . . ?
N36 Cd7 N40 125.5 . . ?
N36 Cd7 N84 71.7 . . ?
N36 Cd7 N57 94.1 . . ?
N36 Cd7 N17 68.3 . . ?
N84 Cd7 N39 109.4 . . ?
N84 Cd7 N57 102.3 . . ?
N84 Cd7 N17 138.6 . . ?
N57 Cd7 N39 69.1 . . ?
N17 Cd7 N39 112.0 . . ?
N17 Cd7 N57 90.8 . . ?
N24 Cd1 N25 100.6 . . ?
N24 Cd1 N30 68.3 . . ?
N24 Cd1 N37 169.3 . . ?
N24 Cd1 N1 73.1 . . ?
N25 Cd1 N37 70.2 . . ?
N25 Cd1 N1 95.9 . . ?
N30 Cd1 N25 95.7 . . ?
N30 Cd1 N37 106.3 . . ?
N30 Cd1 N1 141.0 . . ?
N37 Cd1 N1 112.6 . . ?
N44 Cd1 N24 117.4 . . ?
N44 Cd1 N25 141.3 . . ?
N44 Cd1 N30 92.0 . . ?
N44 Cd1 N37 71.2 . . ?
N44 Cd1 N1 101.5 . . ?
N22 Cd4 N66 120.7 . . ?
N22 Cd4 N73 101.2 . . ?
N22 Cd4 N112 70.0 . . ?
N33 Cd4 N22 73.5 . . ?
N33 Cd4 N48 124.2 . . ?
N33 Cd4 N66 93.7 . . ?
N33 Cd4 N73 100.6 . . ?
N33 Cd4 N112 142.9 . . ?
N48 Cd4 N22 160.9 . . ?
N48 Cd4 N66 68.9 . . ?
N48 Cd4 N73 70.4 . . ?
N48 Cd4 N112 92.8 . . ?
N73 Cd4 N66 138.0 . . ?
N112 Cd4 N66 99.2 . . ?
N112 Cd4 N73 92.7 . . ?
N46 Cd2 N58 170.8 . . ?
N46 Cd2 N169 70.5 . . ?
N46 Cd2 N198 117.1 . . ?
N46 Cd2 N261 69.5 . . ?
N46 Cd2 N2 99.7 . . ?
N58 Cd2 N169 112.7 . . ?
N58 Cd2 N198 71.0 . . ?
N58 Cd2 N261 107.4 . . ?
N58 Cd2 N2 72.1 . . ?
N169 Cd2 N198 105.1 . . ?
N169 Cd2 N261 139.8 . . ?
N169 Cd2 N2 88.8 . . ?
N261 Cd2 N198 89.8 . . ?
N261 Cd2 N2 101.4 . . ?
N2 Cd2 N198 143.1 . . ?
N305 Cd5 N353 140.7 . . ?
N338 Cd5 N305 70.0 . . ?
N338 Cd5 N353 71.2 . . ?
N338 Cd5 N396 121.7 . . ?
N338 Cd5 N398 168.9 . . ?
N338 Cd5 N313 99.7 . . ?
N396 Cd5 N305 103.7 . . ?
N396 Cd5 N353 101.5 . . ?
N398 Cd5 N305 115.8 . . ?
N398 Cd5 N353 101.5 . . ?
N398 Cd5 N396 67.2 . . ?
N313 Cd5 N305 95.2 . . ?
N313 Cd5 N353 85.4 . . ?
N313 Cd5 N396 138.1 . . ?
N313 Cd5 N398 70.9 . . ?
N196 Cd6 N233 70.4 . . ?
N196 Cd6 N592 67.6 . . ?
N196 Cd6 N27 91.8 . . ?
N592 Cd6 N233 136.8 . . ?
N592 Cd6 N27 105.9 . . ?
N428 Cd6 N196 165.4 . . ?
N428 Cd6 N233 97.7 . . ?
N428 Cd6 N592 125.3 . . ?
N428 Cd6 N27 78.5 . . ?
N34 Cd6 N196 120.1 . . ?
N34 Cd6 N233 93.5 . . ?
N34 Cd6 N592 98.5 . . ?
N34 Cd6 N428 67.7 . . ?
N34 Cd6 N27 145.7 . . ?
N27 Cd6 N233 85.1 . . ?
C175 N22 Cd4 116.8 . . ?
C184 N22 Cd4 122.9 . . ?
C184 N22 C175 120.1 . . ?
C129 N24 Cd1 116.9 . . ?
C255 N24 Cd1 119.0 . . ?
C255 N24 C129 123.8 . . ?
C166 N25 Cd1 119.6 . . ?
C166 N25 C236 120.0 . . ?
C236 N25 Cd1 120.2 . . ?
C72 N28 H28 125.1 . . ?
C72 N28 C108 109.7 . . ?
C108 N28 H28 125.1 . . ?
C185 C29 N20 108.0 . . ?
C88 C29 N20 122.9 . . ?
C88 C29 C185 129.0 . . ?
C134 N20 C29 108.0 . . ?
N20 C134 C105 108.0 . . ?
C144 C134 N20 127.1 . . ?
C144 C134 C105 124.1 . . ?
C134 C105 H105 126.0 . . ?
C185 C105 C134 108.0 . . ?
C185 C105 H105 126.0 . . ?
C29 C185 C105 108.0 . . ?
C29 C185 H185 126.0 . . ?
C105 C185 H185 126.0 . . ?
C9 N30 Cd1 121.4 . . ?
C9 N30 C174 120.0 . . ?
C174 N30 Cd1 117.5 . . ?
N30 C9 H9 120.0 . . ?
N30 C9 C8 120.0 . . ?
C8 C9 H9 120.0 . . ?
C9 C8 H8 120.0 . . ?
C7 C8 C9 120.0 . . ?
C7 C8 H8 120.0 . . ?
C8 C7 H7 120.0 . . ?
C8 C7 C68 120.0 . . ?
C68 C7 H7 120.0 . . ?
C7 C68 H68 120.0 . . ?
C174 C68 C7 120.0 . . ?
C174 C68 H68 120.0 . . ?
C68 C174 N30 120.0 . . ?
C255 C174 N30 115.8 . . ?
C255 C174 C68 124.1 . . ?
C77 C32 H32 120.9 . . ?
C87 C32 H32 120.9 . . ?
C87 C32 C77 118.1 . . ?
C136 N33 Cd4 113.8 . . ?
C431 N33 Cd4 131.6 . . ?
C431 N33 C136 113.4 . . ?
C38 C35 H35 125.7 . . ?
C38 C35 C108 108.5 . . ?
C108 C35 H35 125.7 . . ?
C62 N37 Cd1 119.9 . . ?
C276 N37 Cd1 112.2 . . ?
C276 N37 C62 126.1 . . ?
C35 C38 H38 125.2 . . ?
C35 C38 C72 109.7 . . ?
C72 C38 H38 125.2 . . ?
C87 N39 Cd7 115.0 . . ?
C87 N39 Cd7A 115.5 . . ?
C41 N39 Cd7 117.5 . . ?
C41 N39 C87 127.5 . . ?
C41 N39 Cd7A 116.6 . . ?
C219 N40 Cd7 115.9 . . ?
C219 N40 Cd7A 115.8 . . ?
C437 N40 Cd7 126.8 . . ?
C437 N40 C219 116.3 . . ?
C437 N40 Cd7A 127.9 . . ?
C79 C42 H42 118.9 . . ?
C79 C42 C317 122.2 . . ?
C317 C42 H42 118.9 . . ?
C130 N43 C85 112.3 . . ?
C98 N44 Cd1 120.3 . . ?
C269 N44 Cd1 125.5 . . ?
C269 N44 C98 112.1 . . ?
C114 C45 H45 121.5 . . ?
C171 C45 H45 121.5 . . ?
C171 C45 C114 117.1 . . ?
C194 N46 Cd2 122.8 . . ?
C194 N46 C218 113.6 . . ?
C194 N46 Cd2A 126.4 . . ?
C218 N46 Cd2 123.2 . . ?
C218 N46 Cd2A 118.9 . . ?
C200 N47 H47 123.9 . . ?
C200 N47 C226 112.1 . . ?
C226 N47 H47 123.9 . . ?
C182 N48 Cd4 119.1 . . ?
C182 N48 C27 120.0 . . ?
C27 N48 Cd4 118.2 . . ?
N48 C182 C104 120.0 . . ?
N48 C182 C183 112.9 . . ?
C104 C182 C183 126.8 . . ?
C182 C104 H104 120.0 . . ?
C368 C104 C182 120.0 . . ?
C368 C104 H104 120.0 . . ?
C104 C368 C128 120.0 . . ?
C104 C368 C153 120.5 . . ?
C128 C368 C153 119.4 . . ?
C27 C128 C368 120.0 . . ?
N48 C27 C132 110.9 . . ?
C128 C27 N48 120.0 . . ?
C128 C27 C132 128.0 . . ?
N58 C51 C106 126.2 . . ?
N58 C51 C162 119.4 . . ?
C106 C51 C162 114.3 . . ?
C138 C52 H52 118.6 . . ?
C325 C52 H52 118.6 . . ?
C325 C52 C138 122.9 . . ?
C122 C54 C178 120.0 . . ?
C122 C54 C59 126.0 . . ?
C178 C54 C59 113.5 . . ?
C54 C122 H122 120.0 . . ?
C350 C122 C54 120.0 . . ?
C350 C122 H122 120.0 . . ?
C122 C350 H35A 107.3 . . ?
C122 C350 H35B 107.3 . . ?
C122 C350 C294 120.0 . . ?
H35A C350 H35B 106.9 . . ?
C294 C350 H35A 107.3 . . ?
C294 C350 H35B 107.3 . . ?
C350 C294 H294 120.0 . . ?
C63 C294 C350 120.0 . . ?
C63 C294 H294 120.0 . . ?
C294 C63 C178 120.0 . . ?
C294 C63 C212 121.1 . . ?
C178 C63 C212 118.7 . . ?
C54 C178 H178 120.0 . . ?
C63 C178 C54 120.0 . . ?
C63 C178 H178 120.0 . . ?
C108 C55 C126 118.1 . . ?
C108 C55 C214 125.7 . . ?
C214 C55 C126 115.8 . . ?
C107 N56 C121 111.0 . . ?
C51 N58 Cd2 121.6 . . ?
C51 N58 C373 117.0 . . ?
C51 N58 Cd2A 123.6 . . ?
C373 N58 Cd2 121.3 . . ?
C373 N58 Cd2A 118.9 . . ?
C147 C59 C54 119.4 . . ?
C147 C59 C235 119.9 . . ?
C235 C59 C54 120.5 . . ?
C155 C60 H60 121.1 . . ?
C155 C60 C229 117.8 . . ?
C229 C60 H60 121.1 . . ?
C92 C61 C106 116.2 . . ?
C92 C61 C116 120.4 . . ?
C106 C61 C116 123.5 . . ?
N37 C62 C98 112.7 . . ?
C244 C62 N37 124.0 . . ?
C244 C62 C98 122.2 . . ?
N67 C64 C124 107.2 . . ?
C75 C64 N67 123.3 . . ?
C75 C64 C124 129.5 . . ?
C115 C65 C75 121.3 . . ?
C115 C65 C155 118.8 . . ?
C155 C65 C75 118.9 . . ?
C96 N66 Cd4 121.5 . . ?
C132 N66 Cd4 116.1 . . ?
C132 N66 C96 122.4 . . ?
C64 N67 H67 123.9 . . ?
C70 N67 C64 106.0 . . ?
C70 N67 H67 127.6 . . ?
C154 N68 H68A 128.0 . . ?
C340 N68 H68A 128.0 . . ?
C340 N68 C154 104.1 . . ?
C110 C69 C246 120.9 . . ?
C215 C69 C110 125.6 . . ?
C215 C69 C246 113.3 . . ?
C89 C70 N67 124.4 . . ?
C204 C70 N67 108.7 . . ?
C204 C70 C89 126.2 . . ?
N28 C72 C38 107.2 . . ?
N28 C72 C88 124.2 . . ?
C88 C72 C38 128.5 . . ?
C183 N73 Cd4 115.9 . . ?
C183 N73 C189 122.8 . . ?
C189 N73 Cd4 121.3 . . ?
C121 C74 H74 125.4 . . ?
C167 C74 H74 125.4 . . ?
C167 C74 C121 109.2 . . ?
C64 C75 C65 112.3 . . ?
C143 C75 C64 126.4 . . ?
C143 C75 C65 120.6 . . ?
C229 C76 C115 116.6 . . ?
C229 C76 C254 129.4 . . ?
C254 C76 C115 113.9 . . ?
C32 C77 C83 121.1 . . ?
C80 C77 C32 119.5 . . ?
C80 C77 C83 118.9 . . ?
C94 C78 N36 120.0 . . ?
C94 C78 C158 125.4 . . ?
N36 C78 C158 114.3 . . ?
C78 C94 H94 120.0 . . ?
C78 C94 C93 120.0 . . ?
C93 C94 H94 120.0 . . ?
C94 C93 C231 120.1 . . ?
C97 C93 C94 120.0 . . ?
C97 C93 C231 119.8 . . ?
C93 C97 H97 120.0 . . ?
C49 C97 C93 120.0 . . ?
C49 C97 H97 120.0 . . ?
C97 C49 N36 120.0 . . ?
C152 C49 C97 125.4 . . ?
C152 C49 N36 114.5 . . ?
C78 N36 Cd7 118.0 . . ?
C78 N36 Cd7A 125.1 . . ?
C49 N36 Cd7 121.5 . . ?
C49 N36 C78 120.0 . . ?
C49 N36 Cd7A 114.4 . . ?
C42 C79 N261 115.7 . . ?
C194 C79 C42 124.3 . . ?
C194 C79 N261 118.5 . . ?
C77 C80 H80 123.8 . . ?
C77 C80 C41 112.4 . . ?
C41 C80 H80 123.8 . . ?
C138 C81 H81 119.1 . . ?
C231 C81 H81 119.1 . . ?
C231 C81 C138 121.7 . . ?
C257 C83 C77 123.5 . . ?
C257 C83 C86 120.0 . . ?
C86 C83 C77 116.1 . . ?
C83 C257 H257 120.0 . . ?
C83 C257 C187 120.0 . . ?
C187 C257 H257 120.0 . . ?
C257 C187 H187 120.0 . . ?
C53 C187 C257 120.0 . . ?
C53 C187 H187 120.0 . . ?
C187 C53 H53 120.0 . . ?
C187 C53 C126 120.0 . . ?
C126 C53 H53 120.0 . . ?
C53 C126 C55 118.6 . . ?
C53 C126 C86 120.0 . . ?
C86 C126 C55 121.3 . . ?
C83 C86 H86 120.0 . . ?
C126 C86 C83 120.0 . . ?
C126 C86 H86 120.0 . . ?
C158 N84 Cd7 116.9 . . ?
C158 N84 C315 119.9 . . ?
C158 N84 Cd7A 115.8 . . ?
C315 N84 Cd7 123.0 . . ?
C315 N84 Cd7A 124.2 . . ?
N43 C85 C110 127.8 . . ?
N43 C85 C268 112.0 . . ?
C110 C85 C268 119.6 . . ?
C32 C87 C219 122.0 . . ?
N39 C87 C32 119.2 . . ?
N39 C87 C219 118.7 . . ?
C29 C88 C72 129.5 . . ?
C29 C88 C250 113.8 . . ?
C72 C88 C250 116.4 . . ?
C70 C89 C130 121.2 . . ?
C70 C89 C138 118.2 . . ?
C130 C89 C138 120.3 . . ?
C136 C90 H90 122.5 . . ?
C136 C90 C145 115.0 . . ?
C145 C90 H90 122.5 . . ?
C121 C91 C154 128.9 . . ?
C121 C91 C171 120.7 . . ?
C154 C91 C171 110.1 . . ?
C61 C92 H92 121.7 . . ?
C373 C92 C61 116.6 . . ?
C373 C92 H92 121.7 . . ?
N66 C96 H96 118.2 . . ?
N66 C96 C232 123.5 . . ?
C232 C96 H96 118.2 . . ?
N44 C98 C62 111.3 . . ?
C157 C98 N44 121.9 . . ?
C157 C98 C62 126.6 . . ?
C168 C100 H100 126.9 . . ?
C168 C100 C200 106.2 . . ?
C200 C100 H100 126.9 . . ?
C209 C101 H101 126.0 . . ?
C143 C101 H101 126.0 . . ?
C143 C101 C209 108.0 . . ?
C101 C209 H209 126.0 . . ?
C223 C209 C101 108.0 . . ?
C223 C209 H209 126.0 . . ?
C209 C223 N19 108.0 . . ?
C212 C223 C209 123.5 . . ?
C212 C223 N19 128.5 . . ?
C223 N19 C143 108.0 . . ?
C75 C143 C101 126.8 . . ?
C75 C143 N19 125.0 . . ?
C101 C143 N19 108.0 . . ?
C123 C103 H103 123.1 . . ?
C123 C103 C250 113.8 . . ?
C250 C103 H103 123.1 . . ?
C51 C106 C61 117.8 . . ?
C51 C106 H106 121.1 . . ?
C61 C106 H106 121.1 . . ?
N56 C107 C167 106.4 . . ?
C201 C107 N56 129.4 . . ?
C201 C107 C167 123.0 . . ?
N28 C108 C35 103.1 . . ?
C55 C108 N28 128.4 . . ?
C55 C108 C35 127.3 . . ?
C231 C109 H109 122.1 . . ?
C325 C109 H109 122.1 . . ?
C325 C109 C231 115.8 . . ?
C69 C110 C85 119.7 . . ?
C226 C110 C69 113.1 . . ?
C226 C110 C85 127.1 . . ?
C45 C114 H114 117.5 . . ?
C288 C114 C45 125.0 . . ?
C288 C114 H114 117.5 . . ?
C65 C115 C76 118.8 . . ?
C65 C115 H115 120.6 . . ?
C76 C115 H115 120.6 . . ?
C206 C116 C61 115.3 . . ?
C206 C116 C288 126.1 . . ?
C288 C116 C61 118.4 . . ?
C148 C118 C102 113.7 . . ?
C31 C118 C102 118.6 . . ?
C31 C118 C148 127.2 . . ?
C188 C119 H119 123.6 . . ?
C291 C119 H119 123.6 . . ?
C291 C119 C188 112.7 . . ?
C130 C120 H120 128.3 . . ?
C268 C120 H120 128.3 . . ?
C268 C120 C130 103.5 . . ?
N56 C121 C74 103.0 . . ?
C91 C121 N56 127.2 . . ?
C91 C121 C74 127.1 . . ?
C103 C123 C247 109.3 . . ?
C161 C123 C103 127.9 . . ?
C161 C123 C247 122.7 . . ?
C64 C124 H124 127.1 . . ?
C204 C124 C64 105.9 . . ?
C204 C124 H124 127.1 . . ?
N24 C129 C222 119.2 . . ?
N24 C129 C1 120.8 . . ?
C1 C129 C222 119.7 . . ?
N43 C130 C89 135.0 . . ?
N43 C130 C120 109.3 . . ?
C89 C130 C120 115.5 . . ?
C27 C132 C297 123.0 . . ?
N66 C132 C27 119.0 . . ?
N66 C132 C297 117.3 . . ?
C176 C135 C188 120.5 . . ?
C176 C135 C249 125.0 . . ?
C249 C135 C188 114.5 . . ?
C90 C136 N33 120.6 . . ?
C175 C136 N33 116.3 . . ?
C175 C136 C90 122.8 . . ?
C52 C138 C81 115.7 . . ?
C89 C138 C52 121.8 . . ?
C89 C138 C81 122.2 . . ?
C134 C144 C280 113.8 . . ?
C224 C144 C134 124.5 . . ?
C224 C144 C280 118.3 . . ?
C90 C145 H145 116.8 . . ?
C190 C145 C90 126.3 . . ?
C190 C145 H145 116.8 . . ?
C188 C146 H146 120.1 . . ?
C273 C146 H146 120.1 . . ?
C273 C146 C188 119.7 . . ?
C59 C147 H147 119.4 . . ?
C59 C147 C194 121.3 . . ?
C194 C147 H147 119.4 . . ?
C158 C150 H150 118.7 . . ?
C242 C150 H150 118.7 . . ?
C242 C150 C158 122.7 . . ?
C193 C153 C368 117.9 . . ?
C193 C153 C215 121.4 . . ?
C215 C153 C368 120.0 . . ?
N68 C154 C91 118.6 . . ?
N68 C154 C163 112.8 . . ?
C163 C154 C91 128.4 . . ?
C60 C155 C65 122.4 . . ?
C60 C155 H155 118.8 . . ?
C65 C155 H155 118.8 . . ?
C98 C157 H157 117.9 . . ?
C98 C157 C216 124.2 . . ?
C216 C157 H157 117.9 . . ?
N84 C158 C78 117.6 . . ?
N84 C158 C150 117.6 . . ?
C150 C158 C78 124.8 . . ?
C123 C161 H161 122.9 . . ?
C123 C161 C271 114.1 . . ?
C271 C161 H161 122.9 . . ?
C51 C162 N2 114.9 . . ?
C165 C162 C51 129.4 . . ?
C165 C162 N2 115.6 . . ?
C154 C163 H163 126.9 . . ?
C274 C163 C154 106.2 . . ?
C274 C163 H163 126.9 . . ?
C247 C164 H164 121.6 . . ?
C255 C164 H164 121.6 . . ?
C255 C164 C247 116.7 . . ?
C162 C165 H165 121.8 . . ?
C162 C165 C318 116.4 . . ?
C318 C165 H165 121.8 . . ?
N25 C166 C276 110.7 . . ?
N25 C166 C357 125.8 . . ?
C276 C166 C357 122.9 . . ?
C74 C167 C107 109.1 . . ?
C74 C167 H167 125.5 . . ?
C107 C167 H167 125.5 . . ?
C100 C168 H168 122.4 . . ?
C100 C168 C226 115.2 . . ?
C226 C168 H168 122.4 . . ?
C208 N169 Cd2 123.5 . . ?
C208 N169 C259 114.1 . . ?
C208 N169 Cd2A 124.9 . . ?
C259 N169 Cd2 121.5 . . ?
C259 N169 Cd2A 120.6 . . ?
C232 C170 H170 123.0 . . ?
C297 C170 H170 123.0 . . ?
C297 C170 C232 114.1 . . ?
C45 C171 C91 123.0 . . ?
C45 C171 C206 124.6 . . ?
C206 C171 C91 110.5 . . ?
C183 C173 H173 125.6 . . ?
C457 C173 H173 125.6 . . ?
C457 C173 C183 108.8 . . ?
N22 C175 C249 117.0 . . ?
C136 C175 N22 118.4 . . ?
C136 C175 C249 124.5 . . ?
C135 C176 H176 123.3 . . ?
C135 C176 C184 113.5 . . ?
C184 C176 H176 123.3 . . ?
C219 C177 H177 118.9 . . ?
C345 C177 H177 118.9 . . ?
C345 C177 C219 122.1 . . ?
C265 C179 C347 119.7 . . ?
C265 C179 C13 121.3 . . ?
C13 C179 C347 113.4 . . ?
C182 C183 C173 116.9 . . ?
N73 C183 C182 120.0 . . ?
N73 C183 C173 123.1 . . ?
N22 C184 C176 125.5 . . ?
N22 C184 C117 112.8 . . ?
C176 C184 C117 121.6 . . ?
C119 C188 C135 112.9 . . ?
C146 C188 C119 122.6 . . ?
C146 C188 C135 124.5 . . ?
N73 C189 H189 122.0 . . ?
N73 C189 C321 116.1 . . ?
C321 C189 H189 122.0 . . ?
C145 C190 H190 122.9 . . ?
C145 C190 C431 114.1 . . ?
C431 C190 H190 122.9 . . ?
C153 C193 H193 120.7 . . ?
C153 C193 C227 118.6 . . ?
C227 C193 H193 120.7 . . ?
C79 C194 N46 111.3 . . ?
C79 C194 C147 127.1 . . ?
C147 C194 N46 121.2 . . ?
C279 N196 Cd6 120.3 . . ?
C279 N196 C335 120.0 . . ?
C279 N196 Cd6A 113.1 . . ?
C335 N196 Cd6 119.7 . . ?
C335 N196 Cd6A 126.9 . . ?
N196 C279 C387 116.8 . . ?
C296 C279 N196 120.0 . . ?
C296 C279 C387 123.1 . . ?
C279 C296 H296 120.0 . . ?
C172 C296 C279 120.0 . . ?
C172 C296 H296 120.0 . . ?
C296 C172 C278 119.9 . . ?
C344 C172 C296 120.0 . . ?
C344 C172 C278 120.1 . . ?
C172 C344 H344 120.0 . . ?
C335 C344 C172 120.0 . . ?
C335 C344 H344 120.0 . . ?
N196 C335 C292 111.7 . . ?
C344 C335 N196 120.0 . . ?
C344 C335 C292 128.1 . . ?
C499 N198 Cd2 122.5 . . ?
C499 N198 C243 120.0 . . ?
C499 N198 Cd2A 118.7 . . ?
C243 N198 Cd2 117.5 . . ?
C243 N198 Cd2A 121.1 . . ?
N198 C499 H499 120.0 . . ?
N198 C499 C770 120.0 . . ?
C770 C499 H499 120.0 . . ?
C499 C770 H770 120.0 . . ?
C468 C770 C499 120.0 . . ?
C468 C770 H770 120.0 . . ?
C770 C468 H468 120.0 . . ?
C770 C468 C245 120.0 . . ?
C245 C468 H468 120.0 . . ?
C468 C245 H245 120.0 . . ?
C243 C245 C468 120.0 . . ?
C243 C245 H245 120.0 . . ?
N198 C243 C373 116.0 . . ?
C245 C243 N198 120.0 . . ?
C245 C243 C373 124.0 . . ?
N47 C200 C100 105.3 . . ?
N47 C200 C212 130.0 . . ?
C212 C200 C100 124.6 . . ?
C107 C201 C291 124.8 . . ?
C107 C201 C133 131.7 . . ?
C291 C201 C133 103.2 . . ?
C70 C204 H204 124.3 . . ?
C124 C204 C70 111.5 . . ?
C124 C204 H204 124.3 . . ?
C250 C205 H205 119.4 . . ?
C271 C205 H205 119.4 . . ?
C271 C205 C250 121.2 . . ?
C116 C206 C171 112.0 . . ?
C116 C206 H206 124.0 . . ?
C171 C206 H206 124.0 . . ?
N169 C208 H208 117.2 . . ?
C461 C208 N169 125.6 . . ?
C461 C208 H208 117.2 . . ?
C367 C211 H211 120.0 . . ?
C367 C211 N57 120.0 . . ?
N57 C211 H211 120.0 . . ?
C211 C367 H367 120.0 . . ?
C211 C367 C409 120.0 . . ?
C409 C367 H367 120.0 . . ?
C367 C409 H409 120.0 . . ?
C320 C409 C367 120.0 . . ?
C320 C409 H409 120.0 . . ?
C409 C320 H320 120.0 . . ?
C409 C320 C241 120.0 . . ?
C241 C320 H320 120.0 . . ?
C320 C241 C41 127.6 . . ?
N57 C241 C320 120.0 . . ?
N57 C241 C41 111.6 . . ?
C211 N57 Cd7 122.1 . . ?
C211 N57 Cd7A 123.2 . . ?
C241 N57 Cd7 117.9 . . ?
C241 N57 C211 120.0 . . ?
C241 N57 Cd7A 116.2 . . ?
C223 C212 C63 120.6 . . ?
C223 C212 C200 124.2 . . ?
C200 C212 C63 113.3 . . ?
C69 C215 C153 124.5 . . ?
C69 C215 H215 117.7 . . ?
C153 C215 H215 117.7 . . ?
C157 C216 H216 121.0 . . ?
C304 C216 C157 117.9 . . ?
C304 C216 H216 121.0 . . ?
N46 C218 C259 111.6 . . ?
C235 C218 N46 121.2 . . ?
C235 C218 C259 126.0 . . ?
N40 C219 C87 118.0 . . ?
N40 C219 C177 116.7 . . ?
C87 C219 C177 125.0 . . ?
C25 C221 H221 120.0 . . ?
C25 C221 N112 120.0 . . ?
N112 C221 H221 120.0 . . ?
C221 C25 H25 120.0 . . ?
C339 C25 C221 120.0 . . ?
C339 C25 H25 120.0 . . ?
C25 C339 H339 120.0 . . ?
C327 C339 C25 120.0 . . ?
C327 C339 H339 120.0 . . ?
C339 C327 H327 120.0 . . ?
C117 C327 C339 120.0 . . ?
C117 C327 H327 120.0 . . ?
C327 C117 C184 124.1 . . ?
C327 C117 N112 120.0 . . ?
N112 C117 C184 115.9 . . ?
C221 N112 Cd4 121.6 . . ?
C117 N112 Cd4 118.4 . . ?
C117 N112 C221 120.0 . . ?
C129 C222 H222 120.8 . . ?
C247 C222 C129 118.4 . . ?
C247 C222 H222 120.8 . . ?
C383 C225 H225 116.1 . . ?
N2 C225 H225 116.1 . . ?
N2 C225 C383 127.8 . . ?
C110 C226 N47 122.0 . . ?
C110 C226 C168 137.3 . . ?
C168 C226 N47 100.1 . . ?
C193 C227 H227 119.8 . . ?
C246 C227 C193 120.4 . . ?
C246 C227 H227 119.8 . . ?
C60 C229 C76 125.1 . . ?
C60 C229 H229 117.4 . . ?
C76 C229 H229 117.4 . . ?
C93 C231 C109 116.3 . . ?
C81 C231 C93 121.3 . . ?
C81 C231 C109 121.7 . . ?
C96 C232 C170 117.1 . . ?
C96 C232 H232 121.4 . . ?
C170 C232 H232 121.4 . . ?
C292 N233 Cd6 111.4 . . ?
C292 N233 C140 119.7 . . ?
C140 N233 Cd6 126.4 . . ?
C236 C234 H234 119.7 . . ?
C248 C234 H234 119.7 . . ?
C248 C234 C236 120.5 . . ?
C59 C235 H235 119.1 . . ?
C218 C235 C59 121.8 . . ?
C218 C235 H235 119.1 . . ?
N25 C236 C234 115.0 . . ?
N25 C236 H236 122.5 . . ?
C234 C236 H236 122.5 . . ?
C150 C242 H242 120.9 . . ?
C256 C242 C150 118.2 . . ?
C256 C242 H242 120.9 . . ?
C62 C244 H244 120.5 . . ?
C62 C244 C254 119.1 . . ?
C254 C244 H244 120.5 . . ?
C69 C246 H246 119.3 . . ?
C227 C246 C69 121.5 . . ?
C227 C246 H246 119.3 . . ?
C123 C247 C164 111.3 . . ?
C222 C247 C123 127.4 . . ?
C222 C247 C164 120.9 . . ?
C234 C248 H248 118.1 . . ?
C234 C248 C357 123.8 . . ?
C357 C248 H248 118.1 . . ?
C135 C249 C175 117.9 . . ?
C135 C249 H249 121.0 . . ?
C175 C249 H249 121.0 . . ?
C103 C250 C88 113.7 . . ?
C205 C250 C88 124.1 . . ?
C205 C250 C103 121.9 . . ?
C76 C254 C26 115.8 . . ?
C244 C254 C76 124.1 . . ?
C244 C254 C26 119.2 . . ?
N24 C255 C164 119.4 . . ?
C174 C255 N24 117.4 . . ?
C174 C255 C164 123.2 . . ?
C242 C256 H256 119.2 . . ?
C242 C256 C315 121.6 . . ?
C315 C256 H256 119.2 . . ?
N169 C259 C218 112.1 . . ?
C518 C259 N169 130.2 . . ?
C518 C259 C218 117.6 . . ?
N428 C260 C71 107.3 . . ?
C455 C260 N428 121.8 . . ?
C455 C260 C71 130.5 . . ?
C79 N261 Cd2 116.2 . . ?
C79 N261 C300 117.5 . . ?
C79 N261 Cd2A 112.7 . . ?
C300 N261 Cd2 126.2 . . ?
C300 N261 Cd2A 129.9 . . ?
C485 C263 C423 116.3 . . ?
C485 C263 C230 139.1 . . ?
C230 C263 C423 104.4 . . ?
C273 C264 H264 121.0 . . ?
C273 C264 C291 118.0 . . ?
C291 C264 H264 121.0 . . ?
C179 C265 H265 120.2 . . ?
C179 C265 C280 119.6 . . ?
C280 C265 H265 120.2 . . ?
C85 C268 C120 102.1 . . ?
C85 C268 H268 128.9 . . ?
C120 C268 H268 128.9 . . ?
N44 C269 H269 118.3 . . ?
N44 C269 C304 123.3 . . ?
C304 C269 H269 118.3 . . ?
C161 C271 H271 119.6 . . ?
C205 C271 C161 120.8 . . ?
C205 C271 H271 119.6 . . ?
N17 C272 H272 120.0 . . ?
N17 C272 C228 120.0 . . ?
C228 C272 H272 120.0 . . ?
C272 N17 Cd7 121.2 . . ?
C272 N17 C152 120.0 . . ?
C272 N17 Cd7A 117.3 . . ?
C152 N17 Cd7 118.2 . . ?
C152 N17 Cd7A 121.9 . . ?
C49 C152 N17 116.2 . . ?
C49 C152 C142 123.8 . . ?
N17 C152 C142 120.0 . . ?
C152 C142 H142 120.0 . . ?
C127 C142 C152 120.0 . . ?
C127 C142 H142 120.0 . . ?
C142 C127 H127 120.0 . . ?
C228 C127 C142 120.0 . . ?
C228 C127 H127 120.0 . . ?
C272 C228 H228 120.0 . . ?
C127 C228 C272 120.0 . . ?
C127 C228 H228 120.0 . . ?
C146 C273 H273 119.4 . . ?
C264 C273 C146 121.2 . . ?
C264 C273 H273 119.4 . . ?
C163 C274 H274 126.4 . . ?
C163 C274 C340 107.2 . . ?
C340 C274 H274 126.4 . . ?
N37 C276 C166 126.0 . . ?
N37 C276 C26 113.7 . . ?
C166 C276 C26 120.1 . . ?
C265 C280 C144 117.6 . . ?
C15 C280 C144 122.2 . . ?
C15 C280 C265 120.2 . . ?
C114 C288 C116 114.0 . . ?
C114 C288 H288 123.0 . . ?
C116 C288 H288 123.0 . . ?
C282 C289 C303 120.0 . . ?
C282 C289 C301 124.0 . . ?
C303 C289 C301 116.0 . . ?
C289 C282 H282 120.0 . . ?
C289 C282 C309 120.0 . . ?
C309 C282 H282 120.0 . . ?
C282 C309 H309 120.0 . . ?
C195 C309 C282 120.0 . . ?
C195 C309 H309 120.0 . . ?
C309 C195 H195 120.0 . . ?
C309 C195 C102 120.0 . . ?
C102 C195 H195 120.0 . . ?
C195 C102 C118 127.0 . . ?
C303 C102 C118 113.0 . . ?
C303 C102 C195 120.0 . . ?
C289 C303 H303 120.0 . . ?
C102 C303 C289 120.0 . . ?
C102 C303 H303 120.0 . . ?
C119 C291 C201 116.7 . . ?
C119 C291 C264 123.8 . . ?
C264 C291 C201 117.7 . . ?
C335 C292 C16 121.5 . . ?
N233 C292 C335 123.4 . . ?
N233 C292 C16 112.6 . . ?
C342 C293 H293 126.0 . . ?
C342 C293 C148 108.0 . . ?
C148 C293 H293 126.0 . . ?
C293 C342 H342 126.0 . . ?
C293 C342 C224 108.0 . . ?
C224 C342 H342 126.0 . . ?
C144 C224 C342 125.7 . . ?
C144 C224 N23 126.3 . . ?
C342 C224 N23 108.0 . . ?
C224 N23 H23 126.0 . . ?
C148 N23 C224 108.0 . . ?
C148 N23 H23 126.0 . . ?
C118 C148 C293 127.8 . . ?
C118 C148 N23 123.8 . . ?
N23 C148 C293 108.0 . . ?
C132 C297 H297 117.6 . . ?
C170 C297 C132 124.9 . . ?
C170 C297 H297 117.6 . . ?
N261 C300 H300 115.0 . . ?
C443 C300 N261 130.0 . . ?
C443 C300 H300 115.0 . . ?
C216 C304 C269 118.9 . . ?
C216 C304 H304 120.5 . . ?
C269 C304 H304 120.5 . . ?
C532 N305 Cd5 122.2 . . ?
C532 N305 C441 120.0 . . ?
C441 N305 Cd5 117.8 . . ?
N305 C532 H532 120.0 . . ?
N305 C532 C676 120.0 . . ?
C676 C532 H532 120.0 . . ?
C532 C676 H676 120.0 . . ?
C686 C676 C532 120.0 . . ?
C686 C676 H676 120.0 . . ?
C676 C686 H686 120.0 . . ?
C676 C686 C403 120.0 . . ?
C403 C686 H686 120.0 . . ?
C686 C403 H403 120.0 . . ?
C686 C403 C441 120.0 . . ?
C441 C403 H403 120.0 . . ?
N305 C441 C349 114.3 . . ?
C403 C441 N305 120.0 . . ?
C403 C441 C349 125.6 . . ?
C31 C310 H310 126.0 . . ?
C31 C310 C159 108.0 . . ?
C159 C310 H310 126.0 . . ?
C118 C31 C310 126.1 . . ?
C118 C31 N3 125.9 . . ?
C310 C31 N3 108.0 . . ?
C31 N3 C214 108.0 . . ?
C55 C214 N3 125.0 . . ?
C55 C214 C159 127.0 . . ?
C159 C214 N3 108.0 . . ?
C310 C159 H159 126.0 . . ?
C214 C159 C310 108.0 . . ?
C214 C159 H159 126.0 . . ?
N84 C315 C256 117.5 . . ?
N84 C315 H315 121.2 . . ?
C256 C315 H315 121.2 . . ?
C42 C317 H317 119.3 . . ?
C42 C317 C443 121.4 . . ?
C443 C317 H317 119.3 . . ?
C165 C318 H318 115.5 . . ?
C383 C318 C165 128.9 . . ?
C383 C318 H318 115.5 . . ?
C189 C321 H321 119.0 . . ?
C457 C321 C189 122.1 . . ?
C457 C321 H321 119.0 . . ?
C52 C325 C109 120.9 . . ?
C52 C325 H325 119.5 . . ?
C109 C325 H325 119.5 . . ?
C349 N338 Cd5 122.5 . . ?
C349 N338 C355 120.0 . . ?
C349 N338 Cd5A 133.2 . . ?
C355 N338 Cd5 117.3 . . ?
C355 N338 Cd5A 106.6 . . ?
N338 C349 C441 115.3 . . ?
N338 C349 C238 120.0 . . ?
C238 C349 C441 124.7 . . ?
C349 C238 H238 120.0 . . ?
C197 C238 C349 120.0 . . ?
C197 C238 H238 120.0 . . ?
C238 C197 C202 114.9 . . ?
C180 C197 C238 120.0 . . ?
C180 C197 C202 124.9 . . ?
C197 C180 H180 120.0 . . ?
C197 C180 C355 120.0 . . ?
C355 C180 H180 120.0 . . ?
N338 C355 C390 121.7 . . ?
C180 C355 N338 120.0 . . ?
C180 C355 C390 115.7 . . ?
N68 C340 C274 109.4 . . ?
C377 C340 N68 123.4 . . ?
C377 C340 C274 126.4 . . ?
C177 C345 H345 119.0 . . ?
C177 C345 C360 122.0 . . ?
C360 C345 H345 119.0 . . ?
C179 C347 C455 109.2 . . ?
C407 C347 C179 132.8 . . ?
C407 C347 C455 116.4 . . ?
C166 C357 H357 123.2 . . ?
C248 C357 C166 113.7 . . ?
C248 C357 H357 123.2 . . ?
C345 C360 H360 122.6 . . ?
C437 C360 C345 114.9 . . ?
C437 C360 H360 122.6 . . ?
C283 C362 H362 126.0 . . ?
C485 C362 H362 126.0 . . ?
C485 C362 C283 108.0 . . ?
C362 C283 H283 126.0 . . ?
C362 C283 C210 108.0 . . ?
C210 C283 H283 126.0 . . ?
C283 C210 C377 133.6 . . ?
N113 C210 C283 108.0 . . ?
N113 C210 C377 118.4 . . ?
C485 N113 C210 108.0 . . ?
C263 C485 C362 125.4 . . ?
C263 C485 N113 126.5 . . ?
C362 C485 N113 108.0 . . ?
N58 C373 C243 114.0 . . ?
C92 C373 N58 125.2 . . ?
C92 C373 C243 120.1 . . ?
C340 C377 C210 132.5 . . ?
C340 C377 C371 119.4 . . ?
C210 C377 C371 107.7 . . ?
C225 C383 H383 124.3 . . ?
C318 C383 C225 111.4 . . ?
C318 C383 H383 124.3 . . ?
N592 C387 C279 109.9 . . ?
N592 C387 C470 120.0 . . ?
C470 C387 C279 129.9 . . ?
C387 N592 Cd6 122.7 . . ?
C387 N592 C808 120.0 . . ?
C387 N592 Cd6A 128.3 . . ?
C808 N592 Cd6 115.7 . . ?
C808 N592 Cd6A 109.1 . . ?
N592 C808 H808 120.0 . . ?
C446 C808 N592 120.0 . . ?
C446 C808 H808 120.0 . . ?
C808 C446 H446 120.0 . . ?
C808 C446 C302 120.0 . . ?
C302 C446 H446 120.0 . . ?
C446 C302 H302 120.0 . . ?
C470 C302 C446 120.0 . . ?
C470 C302 H302 120.0 . . ?
C387 C470 H470 120.0 . . ?
C302 C470 C387 120.0 . . ?
C302 C470 H470 120.0 . . ?
C4 C390 C355 126.4 . . ?
C4 C390 N353 120.0 . . ?
N353 C390 C355 107.2 . . ?
C390 C4 H4 120.0 . . ?
C390 C4 C22 120.0 . . ?
C22 C4 H4 120.0 . . ?
C4 C22 H22 120.0 . . ?
C4 C22 C112 120.0 . . ?
H22 C22 C4 120.0 . . ?
H22 C22 H22 0.0 . . ?
H22 C22 C112 120.0 . . ?
C112 C22 H22 120.0 . . ?
C22 C112 H112 120.0 . . ?
C509 C112 C22 120.0 . . ?
C509 C112 H112 120.0 . . ?
C112 C509 H509 120.0 . . ?
C112 C509 N353 120.0 . . ?
N353 C509 H509 120.0 . . ?
C390 N353 Cd5 120.2 . . ?
C390 N353 Cd5A 117.0 . . ?
C509 N353 Cd5 118.5 . . ?
C509 N353 C390 120.0 . . ?
C509 N353 Cd5A 118.5 . . ?
C287 N396 Cd5 122.3 . . ?
C287 N396 C11 120.0 . . ?
C287 N396 Cd5A 127.4 . . ?
C11 N396 Cd5 117.0 . . ?
C11 N396 Cd5A 108.6 . . ?
N396 C287 C181 120.0 . . ?
N396 C287 C413 107.7 . . ?
C181 C287 C413 130.7 . . ?
C287 C181 H181 120.0 . . ?
C287 C181 C306 120.0 . . ?
C306 C181 H181 120.0 . . ?
C181 C306 H306 120.0 . . ?
C10 C306 C181 120.0 . . ?
C10 C306 H306 120.0 . . ?
C306 C10 H10 120.0 . . ?
C11 C10 C306 120.0 . . ?
C11 C10 H10 120.0 . . ?
N396 C11 H11 120.0 . . ?
C10 C11 N396 120.0 . . ?
C10 C11 H11 120.0 . . ?
C307 N398 Cd5 119.5 . . ?
C307 N398 C413 120.0 . . ?
C307 N398 Cd5A 125.7 . . ?
C413 N398 Cd5 119.9 . . ?
C413 N398 Cd5A 114.3 . . ?
N398 C307 C19 112.2 . . ?
C370 C307 N398 120.0 . . ?
C370 C307 C19 127.4 . . ?
C307 C370 H370 120.0 . . ?
C301 C370 C307 120.0 . . ?
C301 C370 H370 120.0 . . ?
C370 C301 C289 119.5 . . ?
C370 C301 C252 120.0 . . ?
C252 C301 C289 119.7 . . ?
C301 C252 H252 120.0 . . ?
C413 C252 C301 120.0 . . ?
C413 C252 H252 120.0 . . ?
N398 C413 C287 117.8 . . ?
C252 C413 C287 121.8 . . ?
C252 C413 N398 120.0 . . ?
C407 C399 C21 126.8 . . ?
N428 C399 C407 110.5 . . ?
N428 C399 C21 119.8 . . ?
C461 C405 H405 117.9 . . ?
C518 C405 H405 117.9 . . ?
C518 C405 C461 124.1 . . ?
C347 C407 C399 127.5 . . ?
C347 C407 H407 116.3 . . ?
C399 C407 H407 116.3 . . ?
C538 C423 C263 115.0 . . ?
C538 C423 C374 120.0 . . ?
C374 C423 C263 124.7 . . ?
C423 C538 H538 120.0 . . ?
C423 C538 C569 120.0 . . ?
C569 C538 H538 120.0 . . ?
C538 C569 H569 120.0 . . ?
C469 C569 C538 120.0 . . ?
C469 C569 H569 120.0 . . ?
C569 C469 H469 120.0 . . ?
C569 C469 C202 120.0 . . ?
C202 C469 H469 120.0 . . ?
C469 C202 C197 112.8 . . ?
C374 C202 C197 126.6 . . ?
C374 C202 C469 120.0 . . ?
C423 C374 H374 120.0 . . ?
C202 C374 C423 120.0 . . ?
C202 C374 H374 120.0 . . ?
C260 N428 Cd6 125.4 . . ?
C260 N428 C399 123.1 . . ?
C260 N428 Cd6A 124.1 . . ?
C399 N428 Cd6 111.2 . . ?
C399 N428 Cd6A 111.1 . . ?
N33 C431 C190 129.7 . . ?
N33 C431 H431 115.2 . . ?
C190 C431 H431 115.2 . . ?
N40 C437 H437 116.2 . . ?
C360 C437 N40 127.5 . . ?
C360 C437 H437 116.2 . . ?
C278 C439 H439 120.0 . . ?
C278 C439 C371 120.0 . . ?
C371 C439 H439 120.0 . . ?
C439 C278 C172 118.2 . . ?
C434 C278 C172 121.6 . . ?
C434 C278 C439 120.0 . . ?
C278 C434 H434 120.0 . . ?
C278 C434 C314 120.0 . . ?
C314 C434 H434 120.0 . . ?
C434 C314 H314 120.0 . . ?
C434 C314 C411 120.0 . . ?
C411 C314 H314 120.0 . . ?
C314 C411 H411 120.0 . . ?
C371 C411 C314 120.0 . . ?
C371 C411 H411 120.0 . . ?
C439 C371 C377 114.8 . . ?
C411 C371 C377 125.2 . . ?
C411 C371 C439 120.0 . . ?
C300 C443 C317 110.8 . . ?
C300 C443 H443 124.6 . . ?
C317 C443 H443 124.6 . . ?
C260 C455 C347 118.4 . . ?
C260 C455 H455 120.8 . . ?
C347 C455 H455 120.8 . . ?
C173 C457 H457 116.8 . . ?
C321 C457 C173 126.3 . . ?
C321 C457 H457 116.8 . . ?
C208 C461 C405 114.3 . . ?
C208 C461 H461 122.9 . . ?
C405 C461 H461 122.9 . . ?
C259 C518 H518 125.0 . . ?
C405 C518 C259 110.0 . . ?
C405 C518 H518 125.0 . . ?
C476 C732 H732 120.0 . . ?
C476 C732 C323 120.0 . . ?
C323 C732 H732 120.0 . . ?
C732 C476 H476 120.0 . . ?
C732 C476 C633 120.0 . . ?
C633 C476 H476 120.0 . . ?
C476 C633 H633 120.0 . . ?
C19 C633 C476 120.0 . . ?
C19 C633 H633 120.0 . . ?
C633 C19 C307 122.8 . . ?
N313 C19 C307 117.0 . . ?
N313 C19 C633 120.0 . . ?
C19 N313 Cd5 118.2 . . ?
C19 N313 C323 120.0 . . ?
C19 N313 Cd5A 121.1 . . ?
C323 N313 Cd5 121.6 . . ?
C323 N313 Cd5A 117.1 . . ?
C732 C323 H323 120.0 . . ?
N313 C323 C732 120.0 . . ?
N313 C323 H323 120.0 . . ?
C71 N34 Cd6 115.2 . . ?
C71 N34 Cd6A 112.4 . . ?
C12 N34 Cd6 124.3 . . ?
C12 N34 C71 120.5 . . ?
C12 N34 Cd6A 126.3 . . ?
C1 N1 Cd1 112.7 . . ?
C6 N1 Cd1 121.0 . . ?
C6 N1 C1 126.3 . . ?
N39 C41 C80 123.0 . . ?
N39 C41 C241 122.9 . . ?
C241 C41 C80 114.1 . . ?
C260 C71 C95 118.8 . . ?
N34 C71 C260 122.6 . . ?
N34 C71 C95 118.1 . . ?
N34 C12 H12 121.0 . . ?
N34 C12 C20 117.9 . . ?
C20 C12 H12 121.0 . . ?
N1 C1 C129 116.1 . . ?
C2 C1 C129 125.4 . . ?
C2 C1 N1 118.5 . . ?
C1 C2 H2 120.4 . . ?
C1 C2 C3 119.1 . . ?
C3 C2 H2 120.4 . . ?
C71 C95 H95 120.9 . . ?
C82 C95 C71 118.3 . . ?
C82 C95 H95 120.9 . . ?
N1 C6 H6 121.8 . . ?
N1 C6 C5 116.3 . . ?
C5 C6 H6 121.8 . . ?
C6 C5 H5 119.2 . . ?
C6 C5 C3 121.5 . . ?
C3 C5 H5 119.2 . . ?
C292 C16 H16 119.1 . . ?
C17 C16 C292 121.8 . . ?
C17 C16 H16 119.1 . . ?
C140 C18 H18 120.8 . . ?
C17 C18 H18 120.8 . . ?
C17 C18 C140 118.4 . . ?
C179 C13 H13 122.5 . . ?
C179 C13 C14 115.0 . . ?
C14 C13 H13 122.5 . . ?
C280 C15 H15 118.6 . . ?
C280 C15 C14 122.9 . . ?
C14 C15 H15 118.6 . . ?
N233 C140 H140 118.0 . . ?
C18 C140 N233 124.0 . . ?
C18 C140 H140 118.0 . . ?
C16 C17 H17 119.6 . . ?
C18 C17 C16 120.8 . . ?
C18 C17 H17 119.6 . . ?
C13 C14 H14 120.4 . . ?
C15 C14 C13 119.1 . . ?
C15 C14 H14 120.4 . . ?
C2 C3 C5 118.0 . . ?
C2 C3 H3 121.0 . . ?
C5 C3 H3 121.0 . . ?
C162 N2 Cd2 111.6 . . ?
C162 N2 Cd2A 114.1 . . ?
C225 N2 Cd2 128.3 . . ?
C225 N2 C162 119.5 . . ?
C225 N2 Cd2A 126.3 . . ?
C254 C26 C276 116.5 . . ?
C254 C26 H26 121.7 . . ?
C276 C26 H26 121.7 . . ?
C95 C82 H82 119.2 . . ?
C95 C82 C20 121.6 . . ?
C20 C82 H82 119.2 . . ?
N27 C21 C399 121.3 . . ?
N27 C21 C23 120.0 . . ?
C23 C21 C399 118.6 . . ?
C21 N27 Cd6 109.1 . . ?
C21 N27 Cd6A 107.3 . . ?
C28 N27 Cd6 130.8 . . ?
C28 N27 C21 120.0 . . ?
C28 N27 Cd6A 132.5 . . ?
N27 C28 H28A 120.0 . . ?
C422 C28 N27 120.0 . . ?
C422 C28 H28A 120.0 . . ?
C28 C422 H422 120.0 . . ?
C28 C422 C33 120.0 . . ?
C33 C422 H422 120.0 . . ?
C422 C33 H33 120.0 . . ?
C23 C33 C422 120.0 . . ?
C23 C33 H33 120.0 . . ?
C21 C23 H23A 120.0 . . ?
C33 C23 C21 120.0 . . ?
C33 C23 H23A 120.0 . . ?
C12 C20 H20 118.8 . . ?
C82 C20 C12 122.4 . . ?
C82 C20 H20 118.8 . . ?
C34 C30 H30 126.0 . . ?
C34 C30 C133 108.0 . . ?
C133 C30 H30 126.0 . . ?
C30 C34 H34 126.0 . . ?
C30 C34 C230 108.0 . . ?
C230 C34 H34 126.0 . . ?
C34 C230 C263 139.0 . . ?
N50 C230 C263 112.8 . . ?
N50 C230 C34 108.0 . . ?
C230 N50 H50 126.8 . . ?
C230 N50 C133 108.0 . . ?
C133 N50 H50 120.6 . . ?
C30 C133 C201 133.7 . . ?
N50 C133 C201 116.7 . . ?
N50 C133 C30 108.0 . . ?
N592 Cd6A N196 68.0 . . ?
N592 Cd6A N428 140.5 . . ?
N592 Cd6A N34 104.2 . . ?
N592 Cd6A N27 112.6 . . ?
N428 Cd6A N196 151.5 . . ?
N428 Cd6A N34 68.1 . . ?
N428 Cd6A N27 79.1 . . ?
N34 Cd6A N196 112.8 . . ?
N34 Cd6A N27 142.7 . . ?
N27 Cd6A N196 87.7 . . ?
N39 Cd7A N84 101.1 . . ?
N40 Cd7A N39 71.6 . . ?
N40 Cd7A N36 122.5 . . ?
N40 Cd7A N84 86.6 . . ?
N40 Cd7A N57 140.9 . . ?
N36 Cd7A N39 158.1 . . ?
N36 Cd7A N84 65.8 . . ?
N36 Cd7A N57 93.0 . . ?
N57 Cd7A N39 69.7 . . ?
N57 Cd7A N84 94.8 . . ?
N17 Cd7A N39 122.8 . . ?
N17 Cd7A N40 108.3 . . ?
N17 Cd7A N36 71.4 . . ?
N17 Cd7A N84 135.9 . . ?
N17 Cd7A N57 97.6 . . ?
N46 Cd2A N58 161.6 . . ?
N46 Cd2A N169 76.0 . . ?
N46 Cd2A N198 122.7 . . ?
N46 Cd2A N261 68.8 . . ?
N46 Cd2A N2 98.3 . . ?
N58 Cd2A N261 99.7 . . ?
N58 Cd2A N2 67.5 . . ?
N169 Cd2A N58 114.1 . . ?
N169 Cd2A N198 112.4 . . ?
N169 Cd2A N261 144.8 . . ?
N169 Cd2A N2 89.7 . . ?
N198 Cd2A N58 69.1 . . ?
N198 Cd2A N261 87.9 . . ?
N198 Cd2A N2 136.3 . . ?
N261 Cd2A N2 94.7 . . ?
N338 Cd5A N396 136.3 . . ?
N338 Cd5A N398 153.5 . . ?
N338 Cd5A N313 94.6 . . ?
N353 Cd5A N338 83.3 . . ?
N353 Cd5A N396 117.5 . . ?
N353 Cd5A N398 103.2 . . ?
N353 Cd5A N313 85.0 . . ?
N396 Cd5A N398 63.4 . . ?
N396 Cd5A N313 123.4 . . ?
N398 Cd5A N313 61.0 . . ?

loop_
_geom_torsion_atom_site_label_1
_geom_torsion_atom_site_label_2
_geom_torsion_atom_site_label_3
_geom_torsion_atom_site_label_4
_geom_torsion
_geom_torsion_site_symmetry_1
_geom_torsion_site_symmetry_2
_geom_torsion_site_symmetry_3
_geom_torsion_site_symmetry_4
_geom_torsion_publ_flag
Cd7 N39 C87 C32 -175.8 . . . . ?
Cd7 N39 C87 C219 0.8 . . . . ?
Cd7 N39 C41 C80 176.5 . . . . ?
Cd7 N39 C41 C241 -4.5 . . . . ?
Cd7 N40 C219 C87 -10.8 . . . . ?
Cd7 N40 C219 C177 174.4 . . . . ?
Cd7 N40 C437 C360 -170.3 . . . . ?
Cd7 N84 C158 C78 0.1 . . . . ?
Cd7 N84 C158 C150 -179.3 . . . . ?
Cd7 N84 C315 C256 176.4 . . . . ?
Cd7 N17 C152 C49 -11.5 . . . . ?
Cd7 N17 C152 C142 171.5 . . . . ?
Cd1 N24 C129 C222 -165.4 . . . . ?
Cd1 N24 C129 C1 7.9 . . . . ?
Cd1 N24 C255 C174 -15.9 . . . . ?
Cd1 N24 C255 C164 164.6 . . . . ?
Cd1 N25 C166 C276 6.5 . . . . ?
Cd1 N25 C166 C357 177.4 . . . . ?
Cd1 N25 C236 C234 -179.5 . . . . ?
Cd1 N30 C9 C8 -167.7 . . . . ?
Cd1 N30 C174 C68 168.1 . . . . ?
Cd1 N30 C174 C255 -8.8 . . . . ?
Cd1 N37 C62 C98 -22.8 . . . . ?
Cd1 N37 C62 C244 169.2 . . . . ?
Cd1 N37 C276 C166 13.0 . . . . ?
Cd1 N37 C276 C26 -172.6 . . . . ?
Cd1 N44 C98 C62 -14.4 . . . . ?
Cd1 N44 C98 C157 170.3 . . . . ?
Cd1 N44 C269 C304 -177.4 . . . . ?
Cd1 N1 C1 C129 4.5 . . . . ?
Cd1 N1 C1 C2 -175.7 . . . . ?
Cd1 N1 C6 C5 171.8 . . . . ?
Cd4 N22 C175 C136 -7.8 . . . . ?
Cd4 N22 C175 C249 174.2 . . . . ?
Cd4 N22 C184 C176 -174.3 . . . . ?
Cd4 N22 C184 C117 1.0 . . . . ?
Cd4 N33 C136 C90 174.9 . . . . ?
Cd4 N33 C136 C175 -11.6 . . . . ?
Cd4 N33 C431 C190 -170.6 . . . . ?
Cd4 N48 C182 C104 -161.0 . . . . ?
Cd4 N48 C182 C183 13.3 . . . . ?
Cd4 N48 C27 C128 161.2 . . . . ?
Cd4 N48 C27 C132 -29.6 . . . . ?
Cd4 N66 C96 C232 -177.3 . . . . ?
Cd4 N66 C132 C27 -12.2 . . . . ?
Cd4 N66 C132 C297 176.5 . . . . ?
Cd4 N73 C183 C182 -4.1 . . . . ?
Cd4 N73 C183 C173 177.3 . . . . ?
Cd4 N73 C189 C321 -176.8 . . . . ?
Cd2 N46 C194 C79 13.8 . . . . ?
Cd2 N46 C194 C147 -173.1 . . . . ?
Cd2 N46 C218 C235 165.8 . . . . ?
Cd2 N46 C218 C259 -2.7 . . . . ?
Cd2 N58 C373 C92 -174.8 . . . . ?
Cd2 N58 C373 C243 -4.0 . . . . ?
Cd2 N169 C208 C461 -165.1 . . . . ?
Cd2 N169 C259 C218 -12.0 . . . . ?
Cd2 N169 C259 C518 166.8 . . . . ?
Cd2 N198 C499 C770 -179.9 . . . . ?
Cd2 N198 C243 C245 179.9 . . . . ?
Cd2 N198 C243 C373 1.3 . . . . ?
Cd2 N261 C300 C443 -171.9 . . . . ?
Cd5 N305 C532 C676 177.6 . . . . ?
Cd5 N305 C441 C403 -177.7 . . . . ?
Cd5 N305 C441 C349 -1.4 . . . . ?
Cd5 N338 C349 C441 -4.8 . . . . ?
Cd5 N338 C349 C238 175.2 . . . . ?
Cd5 N338 C355 C180 -175.5 . . . . ?
Cd5 N338 C355 C390 -14.6 . . . . ?
Cd5 N396 C287 C181 -169.5 . . . . ?
Cd5 N396 C287 C413 23.5 . . . . ?
Cd5 N396 C11 C10 170.1 . . . . ?
Cd5 N398 C307 C370 171.2 . . . . ?
Cd5 N398 C307 C19 -15.4 . . . . ?
Cd5 N398 C413 C287 15.7 . . . . ?
Cd5 N398 C413 C252 -171.2 . . . . ?
Cd5 N313 C323 C732 -174.6 . . . . ?
Cd6 N196 C279 C296 -177.5 . . . . ?
Cd6 N196 C279 C387 1.1 . . . . ?
Cd6 N196 C335 C344 177.5 . . . . ?
Cd6 N196 C335 C292 -7.6 . . . . ?
Cd6 N233 C292 C335 -21.8 . . . . ?
Cd6 N233 C292 C16 175.7 . . . . ?
Cd6 N233 C140 C18 -168.1 . . . . ?
Cd6 N592 C808 C446 166.0 . . . . ?
Cd6 N34 C71 C260 3.5 . . . . ?
Cd6 N34 C71 C95 -168.6 . . . . ?
Cd6 N34 C12 C20 170.6 . . . . ?
Cd6 N27 C28 C422 -175.9 . . . . ?
N22 C175 C249 C135 7.7 . . . . ?
N22 C184 C117 C327 177.1 . . . . ?
N22 C184 C117 N112 -1.9 . . . . ?
N24 C129 C222 C247 -9.7 . . . . ?
N24 C129 C1 N1 -8.4 . . . . ?
N24 C129 C1 C2 171.8 . . . . ?
N25 C166 C276 N37 -13.5 . . . . ?
N25 C166 C276 C26 172.4 . . . . ?
N25 C166 C357 C248 10.0 . . . . ?
N28 C72 C88 C29 0.6 . . . . ?
N28 C72 C88 C250 -172.6 . . . . ?
C29 N20 C134 C105 0.0 . . . . ?
C29 N20 C134 C144 -170.1 . . . . ?
C29 C88 C250 C103 -122.6 . . . . ?
C29 C88 C250 C205 64.0 . . . . ?
N20 C29 C185 C105 0.0 . . . . ?
N20 C29 C88 C72 5.1 . . . . ?
N20 C29 C88 C250 178.4 . . . . ?
N20 C134 C105 C185 0.0 . . . . ?
N20 C134 C144 C280 -175.8 . . . . ?
N20 C134 C144 C224 -16.7 . . . . ?
C134 C105 C185 C29 0.0 . . . . ?
C134 C144 C280 C265 97.0 . . . . ?
C134 C144 C280 C15 -79.2 . . . . ?
C134 C144 C224 C342 -171.6 . . . . ?
C134 C144 C224 N23 7.1 . . . . ?
C105 C134 C144 C280 15.6 . . . . ?
C105 C134 C144 C224 174.7 . . . . ?
C185 C29 N20 C134 0.0 . . . . ?
C185 C29 C88 C72 -170.0 . . . . ?
C185 C29 C88 C250 3.3 . . . . ?
N30 C9 C8 C7 0.0 . . . . ?
N30 C174 C255 N24 16.0 . . . . ?
N30 C174 C255 C164 -164.6 . . . . ?
C9 N30 C174 C68 0.0 . . . . ?
C9 N30 C174 C255 -177.0 . . . . ?
C9 C8 C7 C68 0.0 . . . . ?
C8 C7 C68 C174 0.0 . . . . ?
C7 C68 C174 N30 0.0 . . . . ?
C7 C68 C174 C255 176.7 . . . . ?
C68 C174 C255 N24 -160.9 . . . . ?
C68 C174 C255 C164 18.6 . . . . ?
C174 N30 C9 C8 0.0 . . . . ?
C32 C77 C80 C41 5.4 . . . . ?
C32 C77 C83 C257 142.5 . . . . ?
C32 C77 C83 C86 -44.8 . . . . ?
C32 C87 C219 N40 -176.8 . . . . ?
C32 C87 C219 C177 -2.6 . . . . ?
N33 C136 C175 N22 12.8 . . . . ?
N33 C136 C175 C249 -169.4 . . . . ?
C35 C38 C72 N28 11.7 . . . . ?
C35 C38 C72 C88 -173.3 . . . . ?
N37 C62 C98 N44 23.1 . . . . ?
N37 C62 C98 C157 -161.9 . . . . ?
N37 C62 C244 C254 -6.1 . . . . ?
N37 C276 C26 C254 11.3 . . . . ?
C38 C35 C108 N28 10.9 . . . . ?
C38 C35 C108 C55 179.5 . . . . ?
C38 C72 C88 C29 -173.7 . . . . ?
C38 C72 C88 C250 13.1 . . . . ?
N39 C87 C219 N40 6.7 . . . . ?
N39 C87 C219 C177 -179.1 . . . . ?
C42 C79 C194 N46 179.4 . . . . ?
C42 C79 C194 C147 6.8 . . . . ?
C42 C79 N261 Cd2 177.5 . . . . ?
C42 C79 N261 C300 -6.9 . . . . ?
C42 C79 N261 Cd2A 174.0 . . . . ?
C42 C317 C443 C300 15.0 . . . . ?
N43 C85 C110 C69 177.9 . . . . ?
N43 C85 C110 C226 0.6 . . . . ?
N43 C85 C268 C120 -7.7 . . . . ?
N44 C98 C157 C216 1.5 . . . . ?
N44 C269 C304 C216 15.1 . . . . ?
C45 C114 C288 C116 7.0 . . . . ?
C45 C171 C206 C116 8.1 . . . . ?
N46 C218 C235 C59 6.7 . . . . ?
N46 C218 C259 N169 8.9 . . . . ?
N46 C218 C259 C518 -170.0 . . . . ?
N47 C200 C212 C63 -163.6 . . . . ?
N47 C200 C212 C223 0.7 . . . . ?
N48 C182 C104 C368 0.0 . . . . ?
N48 C182 C183 N73 -5.8 . . . . ?
N48 C182 C183 C173 173.0 . . . . ?
N48 C27 C132 N66 27.0 . . . . ?
N48 C27 C132 C297 -162.2 . . . . ?
C182 N48 C27 C128 0.0 . . . . ?
C182 N48 C27 C132 169.2 . . . . ?
C182 C104 C368 C128 0.0 . . . . ?
C182 C104 C368 C153 176.5 . . . . ?
C104 C182 C183 N73 168.1 . . . . ?
C104 C182 C183 C173 -13.2 . . . . ?
C104 C368 C128 C27 0.0 . . . . ?
C104 C368 C153 C193 37.2 . . . . ?
C104 C368 C153 C215 -133.7 . . . . ?
C368 C128 C27 N48 0.0 . . . . ?
C368 C128 C27 C132 -167.2 . . . . ?
C368 C153 C193 C227 -175.2 . . . . ?
C368 C153 C215 C69 176.7 . . . . ?
C128 C368 C153 C193 -146.3 . . . . ?
C128 C368 C153 C215 42.9 . . . . ?
C128 C27 C132 N66 -164.9 . . . . ?
C128 C27 C132 C297 5.9 . . . . ?
C27 N48 C182 C104 0.0 . . . . ?
C27 N48 C182 C183 174.3 . . . . ?
C27 C132 C297 C170 -174.8 . . . . ?
C51 N58 C373 C92 9.1 . . . . ?
C51 N58 C373 C243 179.9 . . . . ?
C51 C162 C165 C318 -174.5 . . . . ?
C51 C162 N2 Cd2 6.1 . . . . ?
C51 C162 N2 C225 178.1 . . . . ?
C51 C162 N2 Cd2A 2.2 . . . . ?
C54 C122 C350 C294 0.0 . . . . ?
C54 C59 C147 C194 174.3 . . . . ?
C54 C59 C235 C218 178.1 . . . . ?
C122 C54 C178 C63 0.0 . . . . ?
C122 C54 C59 C147 154.6 . . . . ?
C122 C54 C59 C235 -21.8 . . . . ?
C122 C350 C294 C63 0.0 . . . . ?
C350 C294 C63 C178 0.0 . . . . ?
C350 C294 C63 C212 174.6 . . . . ?
C294 C63 C178 C54 0.0 . . . . ?
C294 C63 C212 C223 75.5 . . . . ?
C294 C63 C212 C200 -119.6 . . . . ?
C178 C54 C122 C350 0.0 . . . . ?
C178 C54 C59 C147 -34.0 . . . . ?
C178 C54 C59 C235 149.6 . . . . ?
C178 C63 C212 C223 -109.9 . . . . ?
C178 C63 C212 C200 55.0 . . . . ?
C55 C126 C86 C83 177.0 . . . . ?
C55 C214 C159 C310 177.9 . . . . ?
N56 C107 C167 C74 -1.3 . . . . ?
N56 C107 C201 C291 -164.5 . . . . ?
N56 C107 C201 C133 22.2 . . . . ?
N58 C51 C106 C61 -5.1 . . . . ?
N58 C51 C162 C165 169.0 . . . . ?
N58 C51 C162 N2 -6.9 . . . . ?
C59 C54 C122 C350 170.9 . . . . ?
C59 C54 C178 C63 -171.9 . . . . ?
C59 C147 C194 N46 8.3 . . . . ?
C59 C147 C194 C79 -179.8 . . . . ?
C61 C92 C373 N58 -12.0 . . . . ?
C61 C92 C373 C243 177.7 . . . . ?
C61 C116 C206 C171 177.5 . . . . ?
C61 C116 C288 C114 175.7 . . . . ?
C62 N37 C276 C166 177.7 . . . . ?
C62 N37 C276 C26 -7.9 . . . . ?
C62 C98 C157 C216 -173.1 . . . . ?
C62 C244 C254 C76 178.5 . . . . ?
C62 C244 C254 C26 10.2 . . . . ?
C64 N67 C70 C89 -179.7 . . . . ?
C64 N67 C70 C204 -8.4 . . . . ?
C64 C75 C143 C101 173.1 . . . . ?
C64 C75 C143 N19 -13.1 . . . . ?
C64 C124 C204 C70 -0.5 . . . . ?
C65 C75 C143 C101 3.1 . . . . ?
C65 C75 C143 N19 176.9 . . . . ?
N66 C96 C232 C170 5.3 . . . . ?
N66 C132 C297 C170 -3.9 . . . . ?
N67 C64 C75 C65 168.8 . . . . ?
N67 C64 C75 C143 -1.9 . . . . ?
N67 C64 C124 C204 -4.8 . . . . ?
N67 C70 C89 C130 3.8 . . . . ?
N67 C70 C89 C138 -170.3 . . . . ?
N67 C70 C204 C124 5.7 . . . . ?
N68 C154 C163 C274 2.4 . . . . ?
N68 C340 C377 C210 -7.9 . . . . ?
N68 C340 C377 C371 -179.4 . . . . ?
C69 C110 C226 N47 169.3 . . . . ?
C69 C110 C226 C168 0.0 . . . . ?
C70 C89 C130 N43 0.2 . . . . ?
C70 C89 C130 C120 -173.6 . . . . ?
C70 C89 C138 C52 -123.7 . . . . ?
C70 C89 C138 C81 62.5 . . . . ?
C72 N28 C108 C35 -3.7 . . . . ?
C72 N28 C108 C55 -172.1 . . . . ?
C72 C88 C250 C103 51.6 . . . . ?
C72 C88 C250 C205 -121.7 . . . . ?
N73 C189 C321 C457 -6.4 . . . . ?
C75 C64 N67 C70 -170.7 . . . . ?
C75 C64 C124 C204 173.8 . . . . ?
C75 C65 C115 C76 -173.5 . . . . ?
C75 C65 C155 C60 173.0 . . . . ?
C76 C254 C26 C276 178.0 . . . . ?
C77 C32 C87 N39 0.2 . . . . ?
C77 C32 C87 C219 -176.3 . . . . ?
C77 C80 C41 N39 -1.5 . . . . ?
C77 C80 C41 C241 179.5 . . . . ?
C77 C83 C257 C187 172.4 . . . . ?
C77 C83 C86 C126 -172.9 . . . . ?
C78 C94 C93 C97 0.0 . . . . ?
C78 C94 C93 C231 176.1 . . . . ?
C94 C78 N36 Cd7 172.1 . . . . ?
C94 C78 N36 C49 0.0 . . . . ?
C94 C78 N36 Cd7A 171.3 . . . . ?
C94 C78 C158 N84 -177.5 . . . . ?
C94 C78 C158 C150 1.9 . . . . ?
C94 C93 C97 C49 0.0 . . . . ?
C94 C93 C231 C81 -14.7 . . . . ?
C94 C93 C231 C109 155.9 . . . . ?
C93 C97 C49 N36 0.0 . . . . ?
C93 C97 C49 C152 -177.0 . . . . ?
C97 C93 C231 C81 161.4 . . . . ?
C97 C93 C231 C109 -27.9 . . . . ?
C97 C49 N36 Cd7 -171.8 . . . . ?
C97 C49 N36 C78 0.0 . . . . ?
C97 C49 N36 Cd7A -172.2 . . . . ?
C97 C49 C152 N17 -178.8 . . . . ?
C97 C49 C152 C142 -2.0 . . . . ?
C49 C152 C142 C127 -176.7 . . . . ?
N36 C78 C94 C93 0.0 . . . . ?
N36 C78 C158 N84 9.0 . . . . ?
N36 C78 C158 C150 -171.6 . . . . ?
N36 C49 C152 N17 4.0 . . . . ?
N36 C49 C152 C142 -179.1 . . . . ?
C79 C42 C317 C443 -12.4 . . . . ?
C79 N261 C300 C443 13.1 . . . . ?
C80 C77 C83 C257 -29.0 . . . . ?
C80 C77 C83 C86 143.7 . . . . ?
C83 C77 C80 C41 177.1 . . . . ?
C83 C257 C187 C53 0.0 . . . . ?
C257 C83 C86 C126 0.0 . . . . ?
C257 C187 C53 C126 0.0 . . . . ?
C187 C53 C126 C55 -177.0 . . . . ?
C187 C53 C126 C86 0.0 . . . . ?
C53 C126 C86 C83 0.0 . . . . ?
C126 C55 C108 N28 163.5 . . . . ?
C126 C55 C108 C35 -2.3 . . . . ?
C126 C55 C214 N3 -179.0 . . . . ?
C126 C55 C214 C159 3.4 . . . . ?
C86 C83 C257 C187 0.0 . . . . ?
C85 N43 C130 C89 -179.6 . . . . ?
C85 N43 C130 C120 -5.5 . . . . ?
C85 C110 C226 N47 -13.3 . . . . ?
C85 C110 C226 C168 177.5 . . . . ?
C87 C32 C77 C80 -5.0 . . . . ?
C87 C32 C77 C83 -176.5 . . . . ?
C87 N39 C41 C80 -3.7 . . . . ?
C87 N39 C41 C241 175.3 . . . . ?
C88 C29 N20 C134 -176.0 . . . . ?
C88 C29 C185 C105 175.7 . . . . ?
C89 C70 C204 C124 176.8 . . . . ?
C90 C136 C175 N22 -173.9 . . . . ?
C90 C136 C175 C249 3.9 . . . . ?
C90 C145 C190 C431 -8.7 . . . . ?
C91 C154 C163 C274 176.5 . . . . ?
C91 C171 C206 C116 172.8 . . . . ?
C92 C61 C106 C51 1.7 . . . . ?
C92 C61 C116 C206 -39.7 . . . . ?
C92 C61 C116 C288 135.5 . . . . ?
C96 N66 C132 C27 170.6 . . . . ?
C96 N66 C132 C297 -0.7 . . . . ?
C98 N44 C269 C304 -14.0 . . . . ?
C98 C62 C244 C254 -173.1 . . . . ?
C98 C157 C216 C304 -1.2 . . . . ?
C100 C168 C226 N47 -9.1 . . . . ?
C100 C168 C226 C110 161.6 . . . . ?
C100 C200 C212 C63 19.2 . . . . ?
C100 C200 C212 C223 -176.5 . . . . ?
C101 C209 C223 N19 0.0 . . . . ?
C101 C209 C223 C212 179.3 . . . . ?
C209 C101 C143 C75 174.7 . . . . ?
C209 C101 C143 N19 0.0 . . . . ?
C209 C223 N19 C143 0.0 . . . . ?
C209 C223 C212 C63 -9.1 . . . . ?
C209 C223 C212 C200 -172.3 . . . . ?
C223 N19 C143 C75 -174.8 . . . . ?
C223 N19 C143 C101 0.0 . . . . ?
N19 C223 C212 C63 170.1 . . . . ?
N19 C223 C212 C200 6.9 . . . . ?
C143 C101 C209 C223 0.0 . . . . ?
C103 C123 C161 C271 4.9 . . . . ?
C103 C123 C247 C164 -123.0 . . . . ?
C103 C123 C247 C222 64.7 . . . . ?
C106 C51 N58 Cd2 -175.9 . . . . ?
C106 C51 N58 C373 0.2 . . . . ?
C106 C51 N58 Cd2A -171.3 . . . . ?
C106 C51 C162 C165 -11.0 . . . . ?
C106 C51 C162 N2 173.1 . . . . ?
C106 C61 C92 C373 6.1 . . . . ?
C106 C61 C116 C206 140.1 . . . . ?
C106 C61 C116 C288 -44.6 . . . . ?
C107 N56 C121 C74 -12.0 . . . . ?
C107 N56 C121 C91 -174.2 . . . . ?
C107 C201 C291 C119 54.2 . . . . ?
C107 C201 C291 C264 -111.0 . . . . ?
C107 C201 C133 C30 158.1 . . . . ?
C107 C201 C133 N50 -5.5 . . . . ?
C108 N28 C72 C38 -4.2 . . . . ?
C108 N28 C72 C88 -179.5 . . . . ?
C108 C35 C38 C72 -14.0 . . . . ?
C108 C55 C126 C53 96.6 . . . . ?
C108 C55 C126 C86 -80.4 . . . . ?
C108 C55 C214 N3 -6.2 . . . . ?
C108 C55 C214 C159 176.3 . . . . ?
C110 C69 C215 C153 -177.4 . . . . ?
C110 C69 C246 C227 173.6 . . . . ?
C110 C85 C268 C120 179.9 . . . . ?
C114 C45 C171 C91 -173.4 . . . . ?
C114 C45 C171 C206 -10.6 . . . . ?
C115 C65 C75 C64 -58.6 . . . . ?
C115 C65 C75 C143 112.7 . . . . ?
C115 C65 C155 C60 4.5 . . . . ?
C115 C76 C229 C60 5.8 . . . . ?
C115 C76 C254 C244 41.3 . . . . ?
C115 C76 C254 C26 -150.1 . . . . ?
C116 C61 C92 C373 -174.0 . . . . ?
C116 C61 C106 C51 -178.2 . . . . ?
C118 C102 C303 C289 179.9 . . . . ?
C118 C31 N3 C214 178.7 . . . . ?
C121 N56 C107 C167 8.6 . . . . ?
C121 N56 C107 C201 175.8 . . . . ?
C121 C74 C167 C107 -6.4 . . . . ?
C121 C91 C154 N68 1.4 . . . . ?
C121 C91 C154 C163 -172.4 . . . . ?
C121 C91 C171 C45 95.3 . . . . ?
C121 C91 C171 C206 -69.7 . . . . ?
C123 C103 C250 C88 -177.7 . . . . ?
C123 C103 C250 C205 -4.1 . . . . ?
C123 C161 C271 C205 -4.1 . . . . ?
C124 C64 N67 C70 8.0 . . . . ?
C124 C64 C75 C65 -9.6 . . . . ?
C124 C64 C75 C143 179.7 . . . . ?
C129 N24 C255 C174 171.1 . . . . ?
C129 N24 C255 C164 -8.4 . . . . ?
C129 C222 C247 C123 -176.3 . . . . ?
C129 C222 C247 C164 12.1 . . . . ?
C129 C1 C2 C3 -177.2 . . . . ?
C130 N43 C85 C110 -179.6 . . . . ?
C130 N43 C85 C268 8.8 . . . . ?
C130 C89 C138 C52 62.1 . . . . ?
C130 C89 C138 C81 -111.7 . . . . ?
C130 C120 C268 C85 4.1 . . . . ?
C132 N66 C96 C232 -0.3 . . . . ?
C135 C176 C184 N22 -6.9 . . . . ?
C135 C176 C184 C117 178.2 . . . . ?
C136 N33 C431 C190 -4.4 . . . . ?
C136 C90 C145 C190 10.9 . . . . ?
C136 C175 C249 C135 -170.1 . . . . ?
C138 C52 C325 C109 10.5 . . . . ?
C138 C81 C231 C93 179.3 . . . . ?
C138 C81 C231 C109 9.1 . . . . ?
C138 C89 C130 N43 174.2 . . . . ?
C138 C89 C130 C120 0.4 . . . . ?
C144 C134 C105 C185 170.5 . . . . ?
C144 C280 C15 C14 -176.2 . . . . ?
C144 C224 N23 C148 -178.9 . . . . ?
C145 C90 C136 N33 -8.7 . . . . ?
C145 C90 C136 C175 178.2 . . . . ?
C145 C190 C431 N33 5.8 . . . . ?
C147 C59 C235 C218 1.8 . . . . ?
C150 C242 C256 C315 -18.6 . . . . ?
C153 C368 C128 C27 -176.6 . . . . ?
C153 C193 C227 C246 0.4 . . . . ?
C154 N68 C340 C274 -4.9 . . . . ?
C154 N68 C340 C377 -175.4 . . . . ?
C154 C91 C121 N56 -22.9 . . . . ?
C154 C91 C121 C74 179.1 . . . . ?
C154 C91 C171 C45 -78.9 . . . . ?
C154 C91 C171 C206 116.1 . . . . ?
C154 C163 C274 C340 -5.2 . . . . ?
C155 C60 C229 C76 -6.8 . . . . ?
C155 C65 C75 C64 133.2 . . . . ?
C155 C65 C75 C143 -55.5 . . . . ?
C155 C65 C115 C76 -5.3 . . . . ?
C157 C216 C304 C269 -6.5 . . . . ?
C158 C78 C94 C93 -173.2 . . . . ?
C158 C78 N36 Cd7 -14.0 . . . . ?
C158 C78 N36 C49 173.9 . . . . ?
C158 C78 N36 Cd7A -14.8 . . . . ?
C158 N84 C315 C256 2.8 . . . . ?
C158 C150 C242 C256 16.0 . . . . ?
C161 C123 C247 C164 60.5 . . . . ?
C161 C123 C247 C222 -111.8 . . . . ?
C162 C51 N58 Cd2 4.1 . . . . ?
C162 C51 N58 C373 -179.8 . . . . ?
C162 C51 N58 Cd2A 8.7 . . . . ?
C162 C51 C106 C61 174.9 . . . . ?
C162 C165 C318 C383 -0.8 . . . . ?
C163 C274 C340 N68 6.6 . . . . ?
C163 C274 C340 C377 176.7 . . . . ?
C165 C162 N2 Cd2 -170.4 . . . . ?
C165 C162 N2 C225 1.6 . . . . ?
C165 C162 N2 Cd2A -174.3 . . . . ?
C165 C318 C383 C225 -2.7 . . . . ?
C166 N25 C236 C234 5.6 . . . . ?
C166 C276 C26 C254 -173.9 . . . . ?
C167 C74 C121 N56 11.0 . . . . ?
C167 C74 C121 C91 173.1 . . . . ?
C167 C107 C201 C291 0.9 . . . . ?
C167 C107 C201 C133 -172.4 . . . . ?
C168 C100 C200 N47 -6.8 . . . . ?
C168 C100 C200 C212 171.0 . . . . ?
N169 C208 C461 C405 -9.5 . . . . ?
N169 C259 C518 C405 7.3 . . . . ?
C171 C45 C114 C288 2.3 . . . . ?
C171 C91 C121 N56 164.1 . . . . ?
C171 C91 C121 C74 6.1 . . . . ?
C171 C91 C154 N68 175.0 . . . . ?
C171 C91 C154 C163 1.2 . . . . ?
C175 N22 C184 C176 11.8 . . . . ?
C175 N22 C184 C117 -172.9 . . . . ?
C176 C135 C188 C119 52.2 . . . . ?
C176 C135 C188 C146 -125.7 . . . . ?
C176 C135 C249 C175 -3.7 . . . . ?
C176 C184 C117 C327 -7.4 . . . . ?
C176 C184 C117 N112 173.6 . . . . ?
C177 C345 C360 C437 7.0 . . . . ?
C179 C265 C280 C144 167.4 . . . . ?
C179 C265 C280 C15 -16.4 . . . . ?
C179 C347 C407 C399 162.4 . . . . ?
C179 C347 C455 C260 -178.7 . . . . ?
C179 C13 C14 C15 -2.9 . . . . ?
C183 C182 C104 C368 -173.5 . . . . ?
C183 N73 C189 C321 0.6 . . . . ?
C183 C173 C457 C321 -10.4 . . . . ?
C184 N22 C175 C136 166.5 . . . . ?
C184 N22 C175 C249 -11.5 . . . . ?
C184 C117 N112 Cd4 2.0 . . . . ?
C184 C117 N112 C221 179.1 . . . . ?
C188 C119 C291 C201 -161.8 . . . . ?
C188 C119 C291 C264 2.4 . . . . ?
C188 C135 C176 C184 -179.6 . . . . ?
C188 C135 C249 C175 178.6 . . . . ?
C188 C146 C273 C264 13.8 . . . . ?
C189 N73 C183 C182 178.4 . . . . ?
C189 N73 C183 C173 -0.3 . . . . ?
C189 C321 C457 C173 12.0 . . . . ?
C193 C153 C215 C69 6.2 . . . . ?
C193 C227 C246 C69 2.3 . . . . ?
C194 N46 C218 C235 -7.2 . . . . ?
C194 N46 C218 C259 -175.6 . . . . ?
C194 C79 N261 Cd2 10.6 . . . . ?
C194 C79 N261 C300 -173.8 . . . . ?
C194 C79 N261 Cd2A 7.1 . . . . ?
N196 C279 C296 C172 0.0 . . . . ?
N196 C279 C387 N592 -12.3 . . . . ?
N196 C279 C387 C470 172.3 . . . . ?
N196 C335 C292 N233 20.4 . . . . ?
N196 C335 C292 C16 -178.6 . . . . ?
C279 N196 C335 C344 0.0 . . . . ?
C279 N196 C335 C292 175.0 . . . . ?
C279 C296 C172 C344 0.0 . . . . ?
C279 C296 C172 C278 179.0 . . . . ?
C279 C387 N592 Cd6 19.2 . . . . ?
C279 C387 N592 C808 -175.9 . . . . ?
C279 C387 N592 Cd6A 24.4 . . . . ?
C279 C387 C470 C302 174.9 . . . . ?
C296 C279 C387 N592 166.2 . . . . ?
C296 C279 C387 C470 -9.2 . . . . ?
C296 C172 C344 C335 0.0 . . . . ?
C296 C172 C278 C439 151.2 . . . . ?
C296 C172 C278 C434 -33.1 . . . . ?
C172 C344 C335 N196 0.0 . . . . ?
C172 C344 C335 C292 -174.0 . . . . ?
C172 C278 C434 C314 -175.6 . . . . ?
C344 C172 C278 C439 -29.8 . . . . ?
C344 C172 C278 C434 145.9 . . . . ?
C344 C335 C292 N233 -165.2 . . . . ?
C344 C335 C292 C16 -4.2 . . . . ?
C335 N196 C279 C296 0.0 . . . . ?
C335 N196 C279 C387 178.6 . . . . ?
C335 C292 C16 C17 179.5 . . . . ?
N198 C499 C770 C468 0.0 . . . . ?
N198 C243 C373 N58 1.6 . . . . ?
N198 C243 C373 C92 172.9 . . . . ?
C499 N198 C243 C245 0.0 . . . . ?
C499 N198 C243 C373 -178.6 . . . . ?
C499 C770 C468 C245 0.0 . . . . ?
C770 C468 C245 C243 0.0 . . . . ?
C468 C245 C243 N198 0.0 . . . . ?
C468 C245 C243 C373 178.5 . . . . ?
C245 C243 C373 N58 -177.0 . . . . ?
C245 C243 C373 C92 -5.6 . . . . ?
C243 N198 C499 C770 0.0 . . . . ?
C200 N47 C226 C110 -168.5 . . . . ?
C200 N47 C226 C168 4.2 . . . . ?
C200 C100 C168 C226 10.5 . . . . ?
C201 C107 C167 C74 -169.6 . . . . ?
C204 C70 C89 C130 -166.0 . . . . ?
C204 C70 C89 C138 19.9 . . . . ?
C206 C116 C288 C114 -9.6 . . . . ?
C208 N169 C259 C218 178.3 . . . . ?
C208 N169 C259 C518 -2.8 . . . . ?
C211 C367 C409 C320 0.0 . . . . ?
C367 C211 N57 Cd7 -178.9 . . . . ?
C367 C211 N57 C241 0.0 . . . . ?
C367 C211 N57 Cd7A -170.7 . . . . ?
C367 C409 C320 C241 0.0 . . . . ?
C409 C320 C241 N57 0.0 . . . . ?
C409 C320 C241 C41 -168.8 . . . . ?
C320 C241 N57 Cd7 179.0 . . . . ?
C320 C241 N57 C211 0.0 . . . . ?
C320 C241 N57 Cd7A 171.3 . . . . ?
C320 C241 C41 N39 179.7 . . . . ?
C320 C241 C41 C80 -1.2 . . . . ?
N57 C211 C367 C409 0.0 . . . . ?
N57 C241 C41 N39 10.2 . . . . ?
N57 C241 C41 C80 -170.8 . . . . ?
C212 C63 C178 C54 -174.7 . . . . ?
C212 C223 N19 C143 -179.3 . . . . ?
C215 C69 C110 C85 107.5 . . . . ?
C215 C69 C110 C226 -74.8 . . . . ?
C215 C69 C246 C227 -1.0 . . . . ?
C215 C153 C193 C227 -4.5 . . . . ?
C218 N46 C194 C79 -173.2 . . . . ?
C218 N46 C194 C147 -0.1 . . . . ?
C218 C259 C518 C405 -174.0 . . . . ?
C219 N40 C437 C360 -2.5 . . . . ?
C219 C177 C345 C360 -4.3 . . . . ?
C221 C25 C339 C327 0.0 . . . . ?
C25 C221 N112 Cd4 177.0 . . . . ?
C25 C221 N112 C117 0.0 . . . . ?
C25 C339 C327 C117 0.0 . . . . ?
C339 C327 C117 C184 -179.0 . . . . ?
C339 C327 C117 N112 0.0 . . . . ?
C327 C117 N112 Cd4 -177.1 . . . . ?
C327 C117 N112 C221 0.0 . . . . ?
N112 C221 C25 C339 0.0 . . . . ?
C222 C129 C1 N1 164.9 . . . . ?
C222 C129 C1 C2 -14.9 . . . . ?
C226 N47 C200 C100 1.4 . . . . ?
C226 N47 C200 C212 -176.2 . . . . ?
C229 C60 C155 C65 1.4 . . . . ?
C229 C76 C115 C65 0.6 . . . . ?
C229 C76 C254 C244 -141.8 . . . . ?
C229 C76 C254 C26 26.8 . . . . ?
C231 C93 C97 C49 -176.2 . . . . ?
C231 C81 C138 C52 -0.4 . . . . ?
C231 C81 C138 C89 173.8 . . . . ?
C231 C109 C325 C52 -1.5 . . . . ?
C232 C170 C297 C132 8.5 . . . . ?
N233 C292 C16 C17 -17.6 . . . . ?
C234 C248 C357 C166 -11.5 . . . . ?
C235 C59 C147 C194 -9.3 . . . . ?
C235 C218 C259 N169 -158.8 . . . . ?
C235 C218 C259 C518 22.2 . . . . ?
C236 N25 C166 C276 -178.6 . . . . ?
C236 N25 C166 C357 -7.7 . . . . ?
C236 C234 C248 C357 10.9 . . . . ?
C242 C150 C158 C78 176.7 . . . . ?
C242 C150 C158 N84 -3.9 . . . . ?
C242 C256 C315 N84 9.6 . . . . ?
C244 C62 C98 N44 -168.6 . . . . ?
C244 C62 C98 C157 6.4 . . . . ?
C244 C254 C26 C276 -12.7 . . . . ?
C246 C69 C110 C85 -66.3 . . . . ?
C246 C69 C110 C226 111.4 . . . . ?
C246 C69 C215 C153 -3.2 . . . . ?
C247 C123 C161 C271 -179.2 . . . . ?
C247 C164 C255 N24 9.9 . . . . ?
C247 C164 C255 C174 -169.5 . . . . ?
C248 C234 C236 N25 -7.2 . . . . ?
C249 C135 C176 C184 2.9 . . . . ?
C249 C135 C188 C119 -130.0 . . . . ?
C249 C135 C188 C146 52.1 . . . . ?
C250 C103 C123 C161 -1.0 . . . . ?
C250 C103 C123 C247 -177.4 . . . . ?
C250 C205 C271 C161 -0.5 . . . . ?
C254 C76 C115 C65 177.9 . . . . ?
C254 C76 C229 C60 -171.0 . . . . ?
C255 N24 C129 C222 7.7 . . . . ?
C255 N24 C129 C1 -179.0 . . . . ?
C255 C164 C247 C123 174.6 . . . . ?
C255 C164 C247 C222 -12.5 . . . . ?
C259 N169 C208 C461 4.4 . . . . ?
C259 C218 C235 C59 173.3 . . . . ?
C260 C71 C95 C82 177.5 . . . . ?
N261 C79 C194 N46 -15.0 . . . . ?
N261 C79 C194 C147 172.4 . . . . ?
N261 C300 C443 C317 -16.1 . . . . ?
C263 C423 C538 C569 -173.9 . . . . ?
C263 C423 C374 C202 173.2 . . . . ?
C263 C230 N50 C133 176.9 . . . . ?
C265 C179 C347 C407 -41.5 . . . . ?
C265 C179 C347 C455 122.6 . . . . ?
C265 C179 C13 C14 -5.7 . . . . ?
C265 C280 C15 C14 7.7 . . . . ?
C268 C85 C110 C69 -11.1 . . . . ?
C268 C85 C110 C226 171.6 . . . . ?
C268 C120 C130 N43 0.4 . . . . ?
C268 C120 C130 C89 175.8 . . . . ?
C269 N44 C98 C62 -178.8 . . . . ?
C269 N44 C98 C157 5.9 . . . . ?
C271 C205 C250 C88 177.6 . . . . ?
C271 C205 C250 C103 4.8 . . . . ?
C272 N17 C152 C49 177.0 . . . . ?
C272 N17 C152 C142 0.0 . . . . ?
N17 C272 C228 C127 0.0 . . . . ?
N17 C152 C142 C127 0.0 . . . . ?
C152 C49 N36 Cd7 5.5 . . . . ?
C152 C49 N36 C78 177.3 . . . . ?
C152 C49 N36 Cd7A 5.1 . . . . ?
C152 C142 C127 C228 0.0 . . . . ?
C142 C127 C228 C272 0.0 . . . . ?
C228 C272 N17 Cd7 -171.3 . . . . ?
C228 C272 N17 C152 0.0 . . . . ?
C228 C272 N17 Cd7A -170.3 . . . . ?
C273 C146 C188 C119 -1.9 . . . . ?
C273 C146 C188 C135 175.8 . . . . ?
C273 C264 C291 C119 8.4 . . . . ?
C273 C264 C291 C201 172.5 . . . . ?
C274 C340 C377 C210 -176.8 . . . . ?
C274 C340 C377 C371 11.7 . . . . ?
C276 N37 C62 C98 173.6 . . . . ?
C276 N37 C62 C244 5.6 . . . . ?
C276 C166 C357 C248 179.9 . . . . ?
C280 C144 C224 C342 -13.4 . . . . ?
C280 C144 C224 N23 165.4 . . . . ?
C280 C15 C14 C13 1.8 . . . . ?
C288 C116 C206 C171 2.6 . . . . ?
C289 C282 C309 C195 0.0 . . . . ?
C289 C301 C252 C413 -169.5 . . . . ?
C282 C289 C303 C102 0.0 . . . . ?
C282 C289 C301 C370 -158.1 . . . . ?
C282 C289 C301 C252 11.5 . . . . ?
C282 C309 C195 C102 0.0 . . . . ?
C309 C195 C102 C118 -179.9 . . . . ?
C309 C195 C102 C303 0.0 . . . . ?
C195 C102 C303 C289 0.0 . . . . ?
C102 C118 C148 C293 -0.8 . . . . ?
C102 C118 C148 N23 -172.5 . . . . ?
C102 C118 C31 C310 0.5 . . . . ?
C102 C118 C31 N3 -178.0 . . . . ?
C303 C289 C282 C309 0.0 . . . . ?
C303 C289 C301 C370 25.1 . . . . ?
C303 C289 C301 C252 -165.4 . . . . ?
C291 C119 C188 C135 176.5 . . . . ?
C291 C119 C188 C146 -5.5 . . . . ?
C291 C201 C133 C30 -16.3 . . . . ?
C291 C201 C133 N50 -179.9 . . . . ?
C291 C264 C273 C146 -16.5 . . . . ?
C292 N233 C140 C18 -7.7 . . . . ?
C292 C16 C17 C18 17.3 . . . . ?
C293 C342 C224 C144 179.0 . . . . ?
C293 C342 C224 N23 0.0 . . . . ?
C342 C293 C148 C118 -172.8 . . . . ?
C342 C293 C148 N23 0.0 . . . . ?
C342 C224 N23 C148 0.0 . . . . ?
C224 C144 C280 C265 -63.5 . . . . ?
C224 C144 C280 C15 120.3 . . . . ?
C224 N23 C148 C118 173.1 . . . . ?
C224 N23 C148 C293 0.0 . . . . ?
C148 C118 C102 C195 -105.4 . . . . ?
C148 C118 C102 C303 74.6 . . . . ?
C148 C118 C31 C310 -170.9 . . . . ?
C148 C118 C31 N3 10.6 . . . . ?
C148 C293 C342 C224 0.0 . . . . ?
C297 C170 C232 C96 -8.8 . . . . ?
N305 C532 C676 C686 0.0 . . . . ?
N305 C441 C349 N338 3.8 . . . . ?
N305 C441 C349 C238 -176.2 . . . . ?
C532 N305 C441 C403 0.0 . . . . ?
C532 N305 C441 C349 176.3 . . . . ?
C532 C676 C686 C403 0.0 . . . . ?
C676 C686 C403 C441 0.0 . . . . ?
C686 C403 C441 N305 0.0 . . . . ?
C686 C403 C441 C349 -175.9 . . . . ?
C403 C441 C349 N338 179.9 . . . . ?
C403 C441 C349 C238 -0.1 . . . . ?
C441 N305 C532 C676 0.0 . . . . ?
C441 C349 C238 C197 -180.0 . . . . ?
C310 C31 N3 C214 0.0 . . . . ?
C31 C118 C102 C195 82.0 . . . . ?
C31 C118 C102 C303 -97.9 . . . . ?
C31 C118 C148 C293 171.0 . . . . ?
C31 C118 C148 N23 -0.8 . . . . ?
C31 C310 C159 C214 0.0 . . . . ?
C31 N3 C214 C55 -177.9 . . . . ?
C31 N3 C214 C159 0.0 . . . . ?
N3 C214 C159 C310 0.0 . . . . ?
C214 C55 C126 C53 -90.0 . . . . ?
C214 C55 C126 C86 93.0 . . . . ?
C214 C55 C108 N28 -9.2 . . . . ?
C214 C55 C108 C35 -175.0 . . . . ?
C159 C310 C31 C118 -178.7 . . . . ?
C159 C310 C31 N3 0.0 . . . . ?
C315 N84 C158 C78 174.1 . . . . ?
C315 N84 C158 C150 -5.3 . . . . ?
C317 C42 C79 C194 173.8 . . . . ?
C317 C42 C79 N261 7.8 . . . . ?
C325 C52 C138 C81 -9.7 . . . . ?
C325 C52 C138 C89 176.1 . . . . ?
C325 C109 C231 C93 -179.0 . . . . ?
C325 C109 C231 C81 -8.3 . . . . ?
N338 C349 C238 C197 0.0 . . . . ?
N338 C355 C390 C4 169.4 . . . . ?
N338 C355 C390 N353 18.1 . . . . ?
C349 N338 C355 C180 0.0 . . . . ?
C349 N338 C355 C390 160.9 . . . . ?
C349 C238 C197 C180 0.0 . . . . ?
C349 C238 C197 C202 -175.6 . . . . ?
C238 C197 C180 C355 0.0 . . . . ?
C238 C197 C202 C469 -130.8 . . . . ?
C238 C197 C202 C374 57.9 . . . . ?
C197 C180 C355 N338 0.0 . . . . ?
C197 C180 C355 C390 -162.0 . . . . ?
C197 C202 C374 C423 170.8 . . . . ?
C180 C197 C202 C469 53.8 . . . . ?
C180 C197 C202 C374 -117.5 . . . . ?
C180 C355 C390 C4 -28.9 . . . . ?
C180 C355 C390 N353 179.8 . . . . ?
C355 N338 C349 C441 180.0 . . . . ?
C355 N338 C349 C238 0.0 . . . . ?
C355 C390 C4 C22 -148.1 . . . . ?
C355 C390 N353 Cd5 -13.3 . . . . ?
C355 C390 N353 C509 153.5 . . . . ?
C355 C390 N353 Cd5A -2.4 . . . . ?
C340 N68 C154 C91 -173.1 . . . . ?
C340 N68 C154 C163 1.7 . . . . ?
C340 C377 C371 C439 -110.9 . . . . ?
C340 C377 C371 C411 69.1 . . . . ?
C345 C177 C219 N40 -2.3 . . . . ?
C345 C177 C219 C87 -176.5 . . . . ?
C345 C360 C437 N40 -3.7 . . . . ?
C347 C179 C265 C280 166.8 . . . . ?
C347 C179 C13 C14 -159.0 . . . . ?
C357 C166 C276 N37 175.3 . . . . ?
C357 C166 C276 C26 1.2 . . . . ?
C362 C283 C210 N113 0.0 . . . . ?
C362 C283 C210 C377 -176.4 . . . . ?
C283 C362 C485 C263 -176.1 . . . . ?
C283 C362 C485 N113 0.0 . . . . ?
C283 C210 N113 C485 0.0 . . . . ?
C283 C210 C377 C340 -167.9 . . . . ?
C283 C210 C377 C371 4.4 . . . . ?
C210 N113 C485 C263 176.1 . . . . ?
C210 N113 C485 C362 0.0 . . . . ?
C210 C377 C371 C439 75.7 . . . . ?
C210 C377 C371 C411 -104.3 . . . . ?
N113 C210 C377 C340 15.9 . . . . ?
N113 C210 C377 C371 -171.8 . . . . ?
C485 C263 C423 C538 126.8 . . . . ?
C485 C263 C423 C374 -46.7 . . . . ?
C485 C263 C230 C34 -171.1 . . . . ?
C485 C263 C230 N50 13.4 . . . . ?
C485 C362 C283 C210 0.0 . . . . ?
C377 C210 N113 C485 177.1 . . . . ?
C383 C225 N2 Cd2 164.5 . . . . ?
C383 C225 N2 C162 -6.0 . . . . ?
C383 C225 N2 Cd2A 169.4 . . . . ?
C387 C279 C296 C172 -178.5 . . . . ?
C387 N592 C808 C446 0.0 . . . . ?
N592 C387 C470 C302 0.0 . . . . ?
N592 C808 C446 C302 0.0 . . . . ?
C808 C446 C302 C470 0.0 . . . . ?
C446 C302 C470 C387 0.0 . . . . ?
C470 C387 N592 Cd6 -165.0 . . . . ?
C470 C387 N592 C808 0.0 . . . . ?
C470 C387 N592 Cd6A -159.7 . . . . ?
C390 C4 C22 H22 180.0 . . . . ?
C390 C4 C22 C112 0.0 . . . . ?
C4 C390 N353 Cd5 -166.8 . . . . ?
C4 C390 N353 C509 0.0 . . . . ?
C4 C390 N353 Cd5A -156.0 . . . . ?
C4 C22 C112 C509 0.0 . . . . ?
C22 C112 C509 N353 0.0 . . . . ?
H22 C22 C112 C509 180.0 . . . . ?
C112 C509 N353 Cd5 167.0 . . . . ?
C112 C509 N353 C390 0.0 . . . . ?
C112 C509 N353 Cd5A 155.6 . . . . ?
N353 C390 C4 C22 0.0 . . . . ?
N396 C287 C181 C306 0.0 . . . . ?
N396 C287 C413 N398 -24.2 . . . . ?
N396 C287 C413 C252 162.7 . . . . ?
C287 N396 C11 C10 0.0 . . . . ?
C287 C181 C306 C10 0.0 . . . . ?
C181 C287 C413 N398 170.7 . . . . ?
C181 C287 C413 C252 -2.3 . . . . ?
C181 C306 C10 C11 0.0 . . . . ?
C306 C10 C11 N396 0.0 . . . . ?
C11 N396 C287 C181 0.0 . . . . ?
C11 N396 C287 C413 -166.9 . . . . ?
N398 C307 C370 C301 0.0 . . . . ?
N398 C307 C19 C633 -168.8 . . . . ?
N398 C307 C19 N313 16.4 . . . . ?
C307 N398 C413 C287 -173.1 . . . . ?
C307 N398 C413 C252 0.0 . . . . ?
C307 C370 C301 C289 169.5 . . . . ?
C307 C370 C301 C252 0.0 . . . . ?
C307 C19 N313 Cd5 -10.2 . . . . ?
C307 C19 N313 C323 175.0 . . . . ?
C307 C19 N313 Cd5A -20.8 . . . . ?
C370 C307 C19 C633 4.0 . . . . ?
C370 C307 C19 N313 -170.8 . . . . ?
C370 C301 C252 C413 0.0 . . . . ?
C301 C289 C282 C309 -176.7 . . . . ?
C301 C289 C303 C102 176.9 . . . . ?
C301 C252 C413 C287 172.9 . . . . ?
C301 C252 C413 N398 0.0 . . . . ?
C413 C287 C181 C306 163.5 . . . . ?
C413 N398 C307 C370 0.0 . . . . ?
C413 N398 C307 C19 173.4 . . . . ?
C399 C21 N27 Cd6 -2.7 . . . . ?
C399 C21 N27 C28 -179.4 . . . . ?
C399 C21 N27 Cd6A 5.8 . . . . ?
C399 C21 C23 C33 179.4 . . . . ?
C407 C347 C455 C260 -11.6 . . . . ?
C407 C399 N428 Cd6 160.8 . . . . ?
C407 C399 N428 C260 -14.0 . . . . ?
C407 C399 N428 Cd6A 151.6 . . . . ?
C407 C399 C21 N27 -156.1 . . . . ?
C407 C399 C21 C23 24.5 . . . . ?
C423 C263 C485 C362 -21.3 . . . . ?
C423 C263 C485 N113 163.3 . . . . ?
C423 C263 C230 C34 14.0 . . . . ?
C423 C263 C230 N50 -161.4 . . . . ?
C423 C538 C569 C469 0.0 . . . . ?
C538 C423 C374 C202 0.0 . . . . ?
C538 C569 C469 C202 0.0 . . . . ?
C569 C469 C202 C197 -172.0 . . . . ?
C569 C469 C202 C374 0.0 . . . . ?
C469 C202 C374 C423 0.0 . . . . ?
C202 C197 C180 C355 175.2 . . . . ?
C374 C423 C538 C569 0.0 . . . . ?
N428 C260 C455 C347 10.2 . . . . ?
N428 C260 C71 N34 -11.6 . . . . ?
N428 C260 C71 C95 160.4 . . . . ?
N428 C399 C407 C347 12.6 . . . . ?
N428 C399 C21 N27 3.0 . . . . ?
N428 C399 C21 C23 -176.3 . . . . ?
C431 N33 C136 C90 6.2 . . . . ?
C431 N33 C136 C175 179.7 . . . . ?
C437 N40 C219 C87 180.0 . . . . ?
C437 N40 C219 C177 5.3 . . . . ?
C439 C278 C434 C314 0.0 . . . . ?
C278 C172 C344 C335 -179.0 . . . . ?
C278 C439 C371 C377 180.0 . . . . ?
C278 C439 C371 C411 0.0 . . . . ?
C278 C434 C314 C411 0.0 . . . . ?
C434 C314 C411 C371 0.0 . . . . ?
C314 C411 C371 C377 -180.0 . . . . ?
C314 C411 C371 C439 0.0 . . . . ?
C371 C439 C278 C172 175.7 . . . . ?
C371 C439 C278 C434 0.0 . . . . ?
C455 C260 N428 Cd6 -170.9 . . . . ?
C455 C260 N428 C399 3.1 . . . . ?
C455 C260 N428 Cd6A -160.6 . . . . ?
C455 C260 C71 N34 175.6 . . . . ?
C455 C260 C71 C95 -12.4 . . . . ?
C455 C347 C407 C399 -0.8 . . . . ?
C457 C173 C183 C182 -174.5 . . . . ?
C457 C173 C183 N73 4.1 . . . . ?
C461 C405 C518 C259 -12.7 . . . . ?
C518 C405 C461 C208 14.7 . . . . ?
C732 C476 C633 C19 0.0 . . . . ?
C476 C732 C323 N313 0.0 . . . . ?
C476 C633 C19 C307 -174.7 . . . . ?
C476 C633 C19 N313 0.0 . . . . ?
C633 C19 N313 Cd5 174.8 . . . . ?
C633 C19 N313 C323 0.0 . . . . ?
C633 C19 N313 Cd5A 164.2 . . . . ?
C19 C307 C370 C301 -172.2 . . . . ?
C19 N313 C323 C732 0.0 . . . . ?
C323 C732 C476 C633 0.0 . . . . ?
N34 C71 C95 C82 -10.1 . . . . ?
N34 C12 C20 C82 6.2 . . . . ?
N1 C1 C2 C3 3.0 . . . . ?
N1 C6 C5 C3 4.7 . . . . ?
C41 N39 C87 C32 4.4 . . . . ?
C41 N39 C87 C219 -179.0 . . . . ?
C41 C241 N57 Cd7 -10.6 . . . . ?
C41 C241 N57 C211 170.5 . . . . ?
C41 C241 N57 Cd7A -18.2 . . . . ?
C71 C260 N428 Cd6 15.5 . . . . ?
C71 C260 N428 C399 -170.5 . . . . ?
C71 C260 N428 Cd6A 25.8 . . . . ?
C71 C260 C455 C347 -177.8 . . . . ?
C71 N34 C12 C20 -10.2 . . . . ?
C71 C95 C82 C20 6.4 . . . . ?
C12 N34 C71 C260 -175.8 . . . . ?
C12 N34 C71 C95 12.2 . . . . ?
C1 C129 C222 C247 177.0 . . . . ?
C1 N1 C6 C5 -5.6 . . . . ?
C1 C2 C3 C5 -3.6 . . . . ?
C95 C82 C20 C12 -4.6 . . . . ?
C6 N1 C1 C129 -177.9 . . . . ?
C6 N1 C1 C2 1.9 . . . . ?
C6 C5 C3 C2 -0.2 . . . . ?
C13 C179 C265 C280 15.2 . . . . ?
C13 C179 C347 C407 112.3 . . . . ?
C13 C179 C347 C455 -83.6 . . . . ?
C140 N233 C292 C335 175.0 . . . . ?
C140 N233 C292 C16 12.5 . . . . ?
C140 C18 C17 C16 -10.7 . . . . ?
C17 C18 C140 N233 6.0 . . . . ?
N2 C162 C165 C318 1.4 . . . . ?
N2 C225 C383 C318 6.3 . . . . ?
C21 C399 C407 C347 173.3 . . . . ?
C21 C399 N428 Cd6 -1.5 . . . . ?
C21 C399 N428 C260 -176.3 . . . . ?
C21 C399 N428 Cd6A -10.7 . . . . ?
C21 N27 C28 C422 0.0 . . . . ?
N27 C21 C23 C33 0.0 . . . . ?
N27 C28 C422 C33 0.0 . . . . ?
C28 C422 C33 C23 0.0 . . . . ?
C422 C33 C23 C21 0.0 . . . . ?
C23 C21 N27 Cd6 176.7 . . . . ?
C23 C21 N27 C28 0.0 . . . . ?
C23 C21 N27 Cd6A -174.9 . . . . ?
C30 C34 C230 C263 -175.6 . . . . ?
C30 C34 C230 N50 0.0 . . . . ?
C34 C30 C133 C201 -164.6 . . . . ?
C34 C30 C133 N50 0.0 . . . . ?
C34 C230 N50 C133 0.0 . . . . ?
C230 C263 C485 C362 164.3 . . . . ?
C230 C263 C485 N113 -11.1 . . . . ?
C230 C263 C423 C538 -57.0 . . . . ?
C230 C263 C423 C374 129.5 . . . . ?
C230 N50 C133 C201 167.6 . . . . ?
C230 N50 C133 C30 0.0 . . . . ?
C133 C201 C291 C119 -130.8 . . . . ?
C133 C201 C291 C264 64.0 . . . . ?
C133 C30 C34 C230 0.0 . . . . ?
Cd6A N196 C279 C296 -179.0 . . . . ?
Cd6A N196 C279 C387 -0.5 . . . . ?
Cd6A N196 C335 C344 178.9 . . . . ?
Cd6A N196 C335 C292 -6.2 . . . . ?
Cd6A N592 C808 C446 163.3 . . . . ?
Cd6A N34 C71 C260 -5.5 . . . . ?
Cd6A N34 C71 C95 -177.5 . . . . ?
Cd6A N34 C12 C20 -179.0 . . . . ?
Cd6A N27 C28 C422 173.4 . . . . ?
Cd7A N39 C87 C32 176.5 . . . . ?
Cd7A N39 C87 C219 -6.9 . . . . ?
Cd7A N39 C41 C80 -175.7 . . . . ?
Cd7A N39 C41 C241 3.2 . . . . ?
Cd7A N40 C219 C87 -2.8 . . . . ?
Cd7A N40 C219 C177 -177.6 . . . . ?
Cd7A N40 C437 C360 -179.2 . . . . ?
Cd7A N84 C158 C78 -0.7 . . . . ?
Cd7A N84 C158 C150 179.9 . . . . ?
Cd7A N84 C315 C256 177.1 . . . . ?
Cd7A N17 C152 C49 -13.2 . . . . ?
Cd7A N17 C152 C142 169.9 . . . . ?
Cd2A N46 C194 C79 18.9 . . . . ?
Cd2A N46 C194 C147 -168.0 . . . . ?
Cd2A N46 C218 C235 161.7 . . . . ?
Cd2A N46 C218 C259 -6.7 . . . . ?
Cd2A N58 C373 C92 -179.0 . . . . ?
Cd2A N58 C373 C243 -8.2 . . . . ?
Cd2A N169 C208 C461 -169.0 . . . . ?
Cd2A N169 C259 C218 -8.0 . . . . ?
Cd2A N169 C259 C518 170.9 . . . . ?
Cd2A N198 C499 C770 175.4 . . . . ?
Cd2A N198 C243 C245 -175.3 . . . . ?
Cd2A N198 C243 C373 6.1 . . . . ?
Cd2A N261 C300 C443 -168.0 . . . . ?
Cd5A N338 C349 C441 5.5 . . . . ?
Cd5A N338 C349 C238 -174.4 . . . . ?
Cd5A N338 C355 C180 175.8 . . . . ?
Cd5A N338 C355 C390 -23.3 . . . . ?
Cd5A N396 C287 C181 -154.7 . . . . ?
Cd5A N396 C287 C413 38.4 . . . . ?
Cd5A N396 C11 C10 159.0 . . . . ?
Cd5A N398 C307 C370 -178.7 . . . . ?
Cd5A N398 C307 C19 -5.3 . . . . ?
Cd5A N398 C413 C287 5.7 . . . . ?
Cd5A N398 C413 C252 178.8 . . . . ?
Cd5A N313 C323 C732 -164.9 . . . . ?

_smtbx_masks_special_details     ?
loop_
_smtbx_masks_void_nr
_smtbx_masks_void_average_x
_smtbx_masks_void_average_y
_smtbx_masks_void_average_z
_smtbx_masks_void_volume
_smtbx_masks_void_count_electrons
_smtbx_masks_void_content
1 -0.391 -0.086 -0.959 27122.2 6819.4 ?

_smtbx_masks_void_probe_radius   1.2
_smtbx_masks_void_truncation_radius 1.2
_shelx_res_file                  
;
TITL T in P21/c #14
    t.res
    created by SHELXL-2018/3 at 11:28:00 on 29-Jun-2026
CELL 1.34139 17.1601 58.0324 47.37836 90 99.6827 90
ZERR 4 0.0034 0.0104 0.00897 0 0.0078 0
LATT 1
SYMM -X,0.5+Y,0.5-Z
SFAC C H Cd N
DISP C 0.0137 0.0067 57.1
DISP Cd 0.1061 3.6794 28360.2
DISP H 0 0 0.6
DISP N 0.0241 0.0134 109.9
UNIT 1248 792 24 192

L.S. 20
PLAN  9 0 0
TEMP -173.15
CONF
BIND H22 C22
FREE Cd5A C390
MORE -1
bloc 9000
BOND $H
fmap 2
ACTA
ABIN
REM <olex2.extras>
REM <HklSrc "%.\\t.hkl">
REM </olex2.extras>

WGHT    0.200000
FVAR       0.04678   0.75000   0.75000   0.75000   0.75000
PART 1
CD7   3    0.105680    0.688500    0.400150    31.00000    0.08291    0.08291 =
         0.08291    0.00000    0.01394    0.00000
PART 0
CD1   3   -0.369330    0.672280    0.422080    11.00000    0.08723    0.08723 =
         0.08723    0.00000    0.01467    0.00000
CD4   3    0.532550    0.593330    0.724780    11.00000    0.08370    0.08370 =
         0.08370    0.00000    0.01408    0.00000
PART 1
CD2   3    0.058810    0.616490    0.752930    41.00000    0.09342    0.09342 =
         0.09342    0.00000    0.01571    0.00000
CD5   3    0.338240    0.918940    0.551340    51.00000    0.06019    0.06019 =
         0.06019    0.00000    0.01012    0.00000
CD6   3   -0.096230    0.917510    0.635350    21.00000    0.05049    0.05049 =
         0.05049    0.00000    0.00849    0.00000
PART 0
N22   4    0.565680    0.631030    0.734220    11.00000    0.06634    0.06634 =
         0.06634    0.00000    0.01116    0.00000
N24   4   -0.397060    0.709890    0.409790    11.00000    0.07451    0.07451 =
         0.07451    0.00000    0.01253    0.00000
N25   4   -0.483460    0.661990    0.439500    11.00000    0.08161    0.08161 =
         0.08161    0.00000    0.01373    0.00000
N28   4   -0.259430    0.840690    0.365330    11.00000    0.06950    0.06950 =
         0.06950    0.00000    0.01169    0.00000
AFIX  43
H28   2   -0.244535    0.853308    0.375061    11.00000   -1.20000
AFIX  56
C29   1   -0.382990    0.853390    0.400209    11.00000    0.06442    0.06442 =
         0.06442    0.00000    0.01083    0.00000
N20   4   -0.324551    0.870942    0.402894    11.00000    0.07387    0.07387 =
         0.07387    0.00000    0.01242    0.00000
C134  1   -0.339678    0.886509    0.424457    11.00000    0.07192    0.07192 =
         0.07192    0.00000    0.01210    0.00000
C105  1   -0.407466    0.878579    0.435098    11.00000    0.08815    0.08815 =
         0.08815    0.00000    0.01483    0.00000
AFIX  43
H105  2   -0.430810    0.885714    0.449682    11.00000   -1.20000
AFIX  55
C185  1   -0.434235    0.858110    0.420112    11.00000    0.07873    0.07873 =
         0.07873    0.00000    0.01324    0.00000
AFIX  43
H185  2   -0.478631    0.849147    0.422910    11.00000   -1.20000
AFIX  66
N30   4   -0.429401    0.675779    0.374998    11.00000    0.07050    0.07050 =
         0.07050    0.00000    0.01186    0.00000
C9    1   -0.432777    0.657368    0.356064    11.00000    0.12055    0.12055 =
         0.12055    0.00000    0.02028    0.00000
AFIX  43
H9    2   -0.419601    0.642290    0.363097    11.00000   -1.20000
AFIX  65
C8    1   -0.455430    0.661019    0.326840    11.00000    0.13499    0.13499 =
         0.13499    0.00000    0.02270    0.00000
AFIX  43
H8    2   -0.457737    0.648436    0.313899    11.00000   -1.20000
AFIX  65
C7    1   -0.474709    0.683081    0.316549    11.00000    0.11582    0.11582 =
         0.11582    0.00000    0.01948    0.00000
AFIX  43
H7    2   -0.490191    0.685577    0.296575    11.00000   -1.20000
AFIX  65
C68   1   -0.471333    0.701492    0.335482    11.00000    0.09880    0.09880 =
         0.09880    0.00000    0.01662    0.00000
AFIX  43
H68   2   -0.484509    0.716570    0.328449    11.00000   -1.20000
AFIX  65
C174  1   -0.448680    0.697841    0.364707    11.00000    0.08384    0.08384 =
         0.08384    0.00000    0.01410    0.00000
AFIX   0
C32   1    0.043560    0.761570    0.372120    11.00000    0.07069    0.07069 =
         0.07069    0.00000    0.01189    0.00000
AFIX  43
H32   2    0.052760    0.776135    0.381224    11.00000   -1.20000
AFIX   0
N33   4    0.597390    0.594540    0.769770    11.00000    0.07616    0.07616 =
         0.07616    0.00000    0.01281    0.00000
C35   1   -0.262180    0.808980    0.337150    11.00000    0.08896    0.08896 =
         0.08896    0.00000    0.01496    0.00000
AFIX  43
H35   2   -0.246225    0.796298    0.326794    11.00000   -1.20000
AFIX   0
N37   4   -0.366620    0.632990    0.432510    11.00000    0.08758    0.08758 =
         0.08758    0.00000    0.01473    0.00000
C38   1   -0.329900    0.810980    0.345970    11.00000    0.08142    0.08142 =
         0.08142    0.00000    0.01369    0.00000
AFIX  43
H38   2   -0.375150    0.801706    0.339746    11.00000   -1.20000
AFIX   0
N39   4    0.059360    0.721390    0.372560    11.00000    0.06808    0.06808 =
         0.06808    0.00000    0.01145    0.00000
N40   4    0.145090    0.720820    0.426380    11.00000    0.06972    0.06972 =
         0.06972    0.00000    0.01173    0.00000
C42   1    0.178710    0.577700    0.689150    11.00000    0.08885    0.08885 =
         0.08885    0.00000    0.01494    0.00000
AFIX  43
H42   2    0.166714    0.564329    0.677672    11.00000   -1.20000
AFIX   0
N43   4    0.130200    0.521780    0.535820    11.00000    0.05378    0.05378 =
         0.05378    0.00000    0.00905    0.00000
N44   4   -0.262280    0.657110    0.409730    11.00000    0.09585    0.09585 =
         0.09585    0.00000    0.01612    0.00000
C45   1    0.272650    0.746660    0.853570    11.00000    0.08091    0.08091 =
         0.08091    0.00000    0.01361    0.00000
AFIX  43
H45   2    0.299129    0.759069    0.864220    11.00000   -1.20000
AFIX   0
N46   4    0.022830    0.583610    0.733080    11.00000    0.11797    0.11797 =
         0.11797    0.00000    0.01984    0.00000
N47   4    0.064600    0.509690    0.586230    11.00000    0.06887    0.06887 =
         0.06887    0.00000    0.01158    0.00000
AFIX  43
H47   2    0.047233    0.515466    0.569157    11.00000   -1.20000
AFIX  66
N48   4    0.496499    0.560338    0.700368    11.00000    0.10719    0.10719 =
         0.10719    0.00000    0.01803    0.00000
C182  1    0.541361    0.552522    0.680462    11.00000    0.07602    0.07602 =
         0.07602    0.00000    0.01279    0.00000
C104  1    0.509347    0.536799    0.659559    11.00000    0.07325    0.07325 =
         0.07325    0.00000    0.01232    0.00000
AFIX  43
H104  2    0.540009    0.531457    0.645954    11.00000   -1.20000
AFIX  65
C368  1    0.432472    0.528892    0.658562    11.00000    0.07333    0.07333 =
         0.07333    0.00000    0.01233    0.00000
C128  1    0.387609    0.536708    0.678468    11.00000    0.07384    0.07384 =
         0.07384    0.00000    0.01242    0.00000
C27   1    0.419622    0.552431    0.699371    11.00000    0.05000    0.05000 =
         0.05000    0.00000    0.00841    0.00000
AFIX   0
C51   1    0.151290    0.645650    0.801590    11.00000    0.06232    0.06232 =
         0.06232    0.00000    0.01048    0.00000
C52   1    0.184460    0.533560    0.448650    11.00000    0.06433    0.06433 =
         0.06433    0.00000    0.01082    0.00000
AFIX  43
H52   2    0.199301    0.518484    0.455296    11.00000   -1.20000
AFIX  66
C54   1   -0.072538    0.524820    0.682277    11.00000    0.07840    0.07840 =
         0.07840    0.00000    0.01319    0.00000
C122  1   -0.125161    0.508580    0.689656    11.00000    0.08206    0.08206 =
         0.08206    0.00000    0.01380    0.00000
AFIX  43
H122  2   -0.137133    0.508313    0.708515    11.00000   -1.20000
AFIX  65
C350  1   -0.160268    0.492730    0.669443    11.00000    0.10088    0.10088 =
         0.10088    0.00000    0.01697    0.00000
AFIX  23
H35A  2   -0.218228    0.494525    0.667802    11.00000   -1.20000
H35B  2   -0.146948    0.477159    0.677343    11.00000   -1.20000
AFIX  65
C294  1   -0.142752    0.493120    0.641850    11.00000    0.10447    0.10447 =
         0.10447    0.00000    0.01757    0.00000
AFIX  43
H294  2   -0.166747    0.482287    0.628034    11.00000   -1.20000
AFIX  65
C63   1   -0.090129    0.509360    0.634470    11.00000    0.06925    0.06925 =
         0.06925    0.00000    0.01165    0.00000
C178  1   -0.055022    0.525210    0.654684    11.00000    0.06424    0.06424 =
         0.06424    0.00000    0.01080    0.00000
AFIX  43
H178  2   -0.019056    0.536309    0.649641    11.00000   -1.20000
AFIX   0
C55   1   -0.143870    0.833870    0.341200    11.00000    0.05006    0.05006 =
         0.05006    0.00000    0.00842    0.00000
N56   4    0.427120    0.765490    0.781400    11.00000    0.08496    0.08496 =
         0.08496    0.00000    0.01429    0.00000
N58   4    0.112510    0.647490    0.777600    11.00000    0.07628    0.07628 =
         0.07628    0.00000    0.01283    0.00000
C59   1   -0.039810    0.544480    0.699860    11.00000    0.06465    0.06465 =
         0.06465    0.00000    0.01087    0.00000
C60   1   -0.391000    0.530130    0.481340    11.00000    0.06108    0.06108 =
         0.06108    0.00000    0.01027    0.00000
AFIX  43
H60   2   -0.435349    0.520635    0.482647    11.00000   -1.20000
AFIX   0
C61   1    0.174360    0.686830    0.807290    11.00000    0.06139    0.06139 =
         0.06139    0.00000    0.01033    0.00000
C62   1   -0.300190    0.620620    0.431620    11.00000    0.07303    0.07303 =
         0.07303    0.00000    0.01228    0.00000
C64   1   -0.112020    0.532650    0.492570    11.00000    0.07414    0.07414 =
         0.07414    0.00000    0.01247    0.00000
C65   1   -0.249180    0.538310    0.492120    11.00000    0.05181    0.05181 =
         0.05181    0.00000    0.00871    0.00000
N66   4    0.418200    0.577730    0.737900    11.00000    0.07840    0.07840 =
         0.07840    0.00000    0.01319    0.00000
N67   4   -0.029260    0.530670    0.504880    11.00000    0.06421    0.06421 =
         0.06421    0.00000    0.01080    0.00000
AFIX   3
H67   2   -0.011410    0.530140    0.523400    11.00000   -1.20000
AFIX   0
N68   4    0.309490    0.800100    0.790330    11.00000    0.07806    0.07806 =
         0.07806    0.00000    0.01313    0.00000
AFIX  43
H68A  2    0.352949    0.799447    0.782799    11.00000   -1.20000
AFIX   0
C69   1    0.281550    0.504100    0.597970    11.00000    0.04799    0.04799 =
         0.04799    0.00000    0.00807    0.00000
C70   1    0.013310    0.536650    0.482730    11.00000    0.04774    0.04774 =
         0.04774    0.00000    0.00803    0.00000
C72   1   -0.325710    0.829170    0.366340    11.00000    0.04918    0.04918 =
         0.04918    0.00000    0.00827    0.00000
N73   4    0.633550    0.581590    0.700710    11.00000    0.09025    0.09025 =
         0.09025    0.00000    0.01518    0.00000
C74   1    0.424930    0.732650    0.808560    11.00000    0.07055    0.07055 =
         0.07055    0.00000    0.01187    0.00000
AFIX  43
H74   2    0.407012    0.720340    0.819036    11.00000   -1.20000
AFIX   0
C75   1   -0.172340    0.531320    0.508580    11.00000    0.04334    0.04334 =
         0.04334    0.00000    0.00729    0.00000
C76   1   -0.340350    0.566820    0.466490    11.00000    0.07494    0.07494 =
         0.07494    0.00000    0.01260    0.00000
C77   1   -0.002520    0.759650    0.342880    11.00000    0.08081    0.08081 =
         0.08081    0.00000    0.01359    0.00000
AFIX  66
C78   1    0.075089    0.640624    0.428260    11.00000    0.06159    0.06159 =
         0.06159    0.00000    0.01036    0.00000
C94   1    0.083139    0.617257    0.434520    11.00000    0.07918    0.07918 =
         0.07918    0.00000    0.01332    0.00000
AFIX  43
H94   2    0.045080    0.609631    0.443611    11.00000   -1.20000
AFIX  65
C93   1    0.146874    0.605048    0.427481    11.00000    0.07497    0.07497 =
         0.07497    0.00000    0.01261    0.00000
C97   1    0.202560    0.616206    0.414180    11.00000    0.06505    0.06505 =
         0.06505    0.00000    0.01094    0.00000
AFIX  43
H97   2    0.246120    0.607862    0.409369    11.00000   -1.20000
AFIX  65
C49   1    0.194512    0.639573    0.407920    11.00000    0.05626    0.05626 =
         0.05626    0.00000    0.00946    0.00000
N36   4    0.130777    0.651782    0.414959    11.00000    0.08091    0.08091 =
         0.08091    0.00000    0.01361    0.00000
AFIX   0
C79   1    0.128550    0.583810    0.708610    11.00000    0.07820    0.07820 =
         0.07820    0.00000    0.01315    0.00000
C80   1   -0.010090    0.737180    0.328560    11.00000    0.05678    0.05678 =
         0.05678    0.00000    0.00955    0.00000
AFIX  43
H80   2   -0.035004    0.734958    0.309279    11.00000   -1.20000
AFIX   0
C81   1    0.119480    0.571270    0.455020    11.00000    0.04998    0.04998 =
         0.04998    0.00000    0.00841    0.00000
AFIX  43
H81   2    0.084485    0.580517    0.463735    11.00000   -1.20000
AFIX  66
C83   1   -0.031860    0.780498    0.326222    11.00000    0.06518    0.06518 =
         0.06518    0.00000    0.01096    0.00000
C257  1   -0.034191    0.782552    0.296862    11.00000    0.08249    0.08249 =
         0.08249    0.00000    0.01387    0.00000
AFIX  43
H257  2   -0.010627    0.771048    0.286778    11.00000   -1.20000
AFIX  65
C187  1   -0.071001    0.801439    0.282256    11.00000    0.07418    0.07418 =
         0.07418    0.00000    0.01248    0.00000
AFIX  43
H187  2   -0.072594    0.802842    0.262190    11.00000   -1.20000
AFIX  65
C53   1   -0.105480    0.818272    0.297011    11.00000    0.06002    0.06002 =
         0.06002    0.00000    0.01009    0.00000
AFIX  43
H53   2   -0.130637    0.831180    0.287029    11.00000   -1.20000
AFIX  65
C126  1   -0.103149    0.816218    0.326371    11.00000    0.06073    0.06073 =
         0.06073    0.00000    0.01021    0.00000
C86   1   -0.066340    0.797331    0.340977    11.00000    0.04623    0.04623 =
         0.04623    0.00000    0.00778    0.00000
AFIX  43
H86   2   -0.064747    0.795928    0.361044    11.00000   -1.20000
AFIX   0
N84   4    0.014390    0.678110    0.428240    11.00000    0.06644    0.06644 =
         0.06644    0.00000    0.01117    0.00000
C85   1    0.198260    0.517210    0.554230    11.00000    0.05697    0.05697 =
         0.05697    0.00000    0.00958    0.00000
C87   1    0.073170    0.741360    0.385970    11.00000    0.05315    0.05315 =
         0.05315    0.00000    0.00894    0.00000
C88   1   -0.382630    0.835740    0.383250    11.00000    0.06745    0.06745 =
         0.06745    0.00000    0.01134    0.00000
C89   1    0.095080    0.536850    0.485680    11.00000    0.06061    0.06061 =
         0.06061    0.00000    0.01019    0.00000
C90   1    0.651880    0.622720    0.808550    11.00000    0.08099    0.08099 =
         0.08099    0.00000    0.01362    0.00000
AFIX  43
H90   2    0.671663    0.637340    0.815367    11.00000   -1.20000
AFIX   0
C91   1    0.315100    0.760950    0.808370    11.00000    0.06547    0.06547 =
         0.06547    0.00000    0.01101    0.00000
C92   1    0.132880    0.688980    0.779060    11.00000    0.08311    0.08311 =
         0.08311    0.00000    0.01398    0.00000
AFIX  43
H92   2    0.129252    0.703285    0.769176    11.00000   -1.20000
AFIX   0
C96   1    0.384030    0.587280    0.760220    11.00000    0.08897    0.08897 =
         0.08897    0.00000    0.01496    0.00000
AFIX  43
H96   2    0.407299    0.600758    0.769415    11.00000   -1.20000
AFIX   0
C98   1   -0.247070    0.631680    0.412890    11.00000    0.09585    0.09585 =
         0.09585    0.00000    0.01612    0.00000
C100  1    0.072670    0.496690    0.631810    11.00000    0.06621    0.06621 =
         0.06621    0.00000    0.01114    0.00000
AFIX  43
H100  2    0.060116    0.493737    0.650252    11.00000   -1.20000
AFIX  56
C101  1   -0.224692    0.528450    0.553801    11.00000    0.06095    0.06095 =
         0.06095    0.00000    0.01025    0.00000
AFIX  43
H101  2   -0.277855    0.533107    0.547520    11.00000   -1.20000
AFIX  55
C209  1   -0.191759    0.521201    0.581907    11.00000    0.05585    0.05585 =
         0.05585    0.00000    0.00939    0.00000
AFIX  43
H209  2   -0.219020    0.520156    0.597730    11.00000   -1.20000
AFIX  55
C223  1   -0.110923    0.515788    0.582209    11.00000    0.07746    0.07746 =
         0.07746    0.00000    0.01303    0.00000
N19   4   -0.093897    0.519692    0.554290    11.00000    0.05879    0.05879 =
         0.05879    0.00000    0.00989    0.00000
C143  1   -0.164210    0.527518    0.536733    11.00000    0.05215    0.05215 =
         0.05215    0.00000    0.00877    0.00000
AFIX   0
C103  1   -0.420660    0.795630    0.392070    11.00000    0.07248    0.07248 =
         0.07248    0.00000    0.01219    0.00000
AFIX  43
H103  2   -0.366397    0.791522    0.396560    11.00000   -1.20000
AFIX   0
C106  1    0.182410    0.663380    0.819000    11.00000    0.07280    0.07280 =
         0.07280    0.00000    0.01224    0.00000
AFIX  43
H106  2    0.208354    0.660587    0.838032    11.00000   -1.20000
AFIX   0
C107  1    0.493470    0.753690    0.779490    11.00000    0.06959    0.06959 =
         0.06959    0.00000    0.01170    0.00000
C108  1   -0.215340    0.829370    0.345810    11.00000    0.05156    0.05156 =
         0.05156    0.00000    0.00867    0.00000
C109  1    0.204910    0.566480    0.418030    11.00000    0.10419    0.10419 =
         0.10419    0.00000    0.01752    0.00000
AFIX  43
H109  2    0.226785    0.572804    0.402598    11.00000   -1.20000
AFIX   0
C110  1    0.206440    0.508430    0.582550    11.00000    0.05837    0.05837 =
         0.05837    0.00000    0.00982    0.00000
C114  1    0.234620    0.729250    0.866900    11.00000    0.06955    0.06955 =
         0.06955    0.00000    0.01170    0.00000
AFIX  43
H114  2    0.234674    0.730664    0.886880    11.00000   -1.20000
AFIX   0
C115  1   -0.260230    0.559920    0.480060    11.00000    0.06677    0.06677 =
         0.06677    0.00000    0.01123    0.00000
AFIX  43
H115  2   -0.216912    0.570182    0.480496    11.00000   -1.20000
AFIX   0
C116  1    0.208390    0.708250    0.824050    11.00000    0.09619    0.09619 =
         0.09619    0.00000    0.01618    0.00000
C118  1   -0.067130    0.907810    0.386480    11.00000    0.07182    0.07182 =
         0.07182    0.00000    0.01208    0.00000
C119  1    0.577450    0.716830    0.748480    11.00000    0.07487    0.07487 =
         0.07487    0.00000    0.01259    0.00000
AFIX  43
H119  2    0.523826    0.713460    0.740916    11.00000   -1.20000
AFIX   0
C120  1    0.234250    0.533240    0.512860    11.00000    0.08141    0.08141 =
         0.08141    0.00000    0.01369    0.00000
AFIX  43
H120  2    0.261212    0.538846    0.498309    11.00000   -1.20000
AFIX   0
C121  1    0.384790    0.755030    0.802680    11.00000    0.07790    0.07790 =
         0.07790    0.00000    0.01310    0.00000
C123  1   -0.482760    0.779650    0.392120    11.00000    0.07966    0.07966 =
         0.07966    0.00000    0.01340    0.00000
C124  1   -0.116390    0.536650    0.461800    11.00000    0.06193    0.06193 =
         0.06193    0.00000    0.01042    0.00000
AFIX  43
H124  2   -0.162817    0.537589    0.447748    11.00000   -1.20000
AFIX   0
C129  1   -0.374540    0.726230    0.430700    11.00000    0.09620    0.09620 =
         0.09620    0.00000    0.01618    0.00000
C130  1    0.143360    0.529550    0.511430    11.00000    0.07963    0.07963 =
         0.07963    0.00000    0.01339    0.00000
C132  1    0.390020    0.558970    0.724000    11.00000    0.08120    0.08120 =
         0.08120    0.00000    0.01366    0.00000
C135  1    0.609690    0.675760    0.745180    11.00000    0.07071    0.07071 =
         0.07071    0.00000    0.01189    0.00000
C136  1    0.617840    0.619090    0.780840    11.00000    0.08099    0.08099 =
         0.08099    0.00000    0.01362    0.00000
C138  1    0.129820    0.546640    0.463210    11.00000    0.06880    0.06880 =
         0.06880    0.00000    0.01157    0.00000
C144  1   -0.305040    0.907250    0.430970    11.00000    0.06685    0.06685 =
         0.06685    0.00000    0.01124    0.00000
C145  1    0.655820    0.602070    0.827400    11.00000    0.08099    0.08099 =
         0.08099    0.00000    0.01362    0.00000
AFIX  43
H145  2    0.670477    0.604597    0.847400    11.00000   -1.20000
AFIX   0
C146  1    0.720980    0.705440    0.761620    11.00000    0.08577    0.08577 =
         0.08577    0.00000    0.01443    0.00000
AFIX  43
H146  2    0.759888    0.693645    0.764599    11.00000   -1.20000
AFIX   0
C147  1    0.031460    0.553590    0.696130    11.00000    0.07069    0.07069 =
         0.07069    0.00000    0.01189    0.00000
AFIX  43
H147  2    0.061042    0.546205    0.683486    11.00000   -1.20000
AFIX   0
C150  1   -0.040570    0.649170    0.454220    11.00000    0.10017    0.10017 =
         0.10017    0.00000    0.01685    0.00000
AFIX  43
H150  2   -0.042523    0.633453    0.459663    11.00000   -1.20000
AFIX   0
C153  1    0.394530    0.512480    0.634430    11.00000    0.07443    0.07443 =
         0.07443    0.00000    0.01252    0.00000
C154  1    0.274280    0.782640    0.803340    11.00000    0.06452    0.06452 =
         0.06452    0.00000    0.01085    0.00000
C155  1   -0.318430    0.523820    0.493210    11.00000    0.05698    0.05698 =
         0.05698    0.00000    0.00958    0.00000
AFIX  43
H155  2   -0.311231    0.509384    0.502748    11.00000   -1.20000
AFIX   0
C157  1   -0.187690    0.621110    0.401650    11.00000    0.09585    0.09585 =
         0.09585    0.00000    0.01612    0.00000
AFIX  43
H157  2   -0.181870    0.604908    0.403982    11.00000   -1.20000
AFIX   0
C158  1    0.015810    0.655930    0.437170    11.00000    0.07011    0.07011 =
         0.07011    0.00000    0.01179    0.00000
C161  1   -0.561150    0.783670    0.386530    11.00000    0.06265    0.06265 =
         0.06265    0.00000    0.01054    0.00000
AFIX  43
H161  2   -0.599441    0.772197    0.388400    11.00000   -1.20000
AFIX   0
C162  1    0.167730    0.622930    0.813860    11.00000    0.08488    0.08488 =
         0.08488    0.00000    0.01428    0.00000
C163  1    0.204900    0.789520    0.812140    11.00000    0.08869    0.08869 =
         0.08869    0.00000    0.01492    0.00000
AFIX  43
H163  2    0.172191    0.780483    0.822112    11.00000   -1.20000
AFIX   0
C164  1   -0.475370    0.737660    0.378870    11.00000    0.05740    0.05740 =
         0.05740    0.00000    0.00965    0.00000
AFIX  43
H164  2   -0.512901    0.740894    0.362203    11.00000   -1.20000
AFIX   0
C165  1    0.218410    0.616620    0.837770    11.00000    0.09397    0.09397 =
         0.09397    0.00000    0.01580    0.00000
AFIX  43
H165  2    0.246590    0.627688    0.850305    11.00000   -1.20000
AFIX   0
C166  1   -0.494340    0.640010    0.446550    11.00000    0.07649    0.07649 =
         0.07649    0.00000    0.01286    0.00000
C167  1    0.490850    0.732420    0.796760    11.00000    0.06275    0.06275 =
         0.06275    0.00000    0.01055    0.00000
AFIX  43
H167  2    0.529568    0.720562    0.799085    11.00000   -1.20000
AFIX   0
C168  1    0.142820    0.493390    0.623390    11.00000    0.08309    0.08309 =
         0.08309    0.00000    0.01398    0.00000
AFIX  43
H168  2    0.184914    0.485282    0.634761    11.00000   -1.20000
AFIX   0
N169  4   -0.057240    0.604820    0.766670    11.00000    0.08178    0.08178 =
         0.08178    0.00000    0.01375    0.00000
C170  1    0.283980    0.555280    0.756960    11.00000    0.09324    0.09324 =
         0.09324    0.00000    0.01568    0.00000
AFIX  43
H170  2    0.243879    0.546680    0.763797    11.00000   -1.20000
AFIX   0
C171  1    0.269840    0.744950    0.825150    11.00000    0.07762    0.07762 =
         0.07762    0.00000    0.01306    0.00000
C173  1    0.672890    0.554990    0.664680    11.00000    0.10252    0.10252 =
         0.10252    0.00000    0.01724    0.00000
AFIX  43
H173  2    0.661868    0.543146    0.650738    11.00000   -1.20000
AFIX   0
C175  1    0.607710    0.635940    0.761180    11.00000    0.06450    0.06450 =
         0.06450    0.00000    0.01085    0.00000
C176  1    0.563610    0.671270    0.719230    11.00000    0.08775    0.08775 =
         0.08775    0.00000    0.01476    0.00000
AFIX  43
H176  2    0.549049    0.682704    0.704968    11.00000   -1.20000
AFIX   0
C177  1    0.132720    0.761810    0.432370    11.00000    0.09187    0.09187 =
         0.09187    0.00000    0.01545    0.00000
AFIX  43
H177  2    0.114154    0.776350    0.424842    11.00000   -1.20000
AFIX   0
C179  1   -0.291730    0.929990    0.506720    11.00000    0.09015    0.09015 =
         0.09015    0.00000    0.01516    0.00000
C183  1    0.616590    0.564050    0.682730    11.00000    0.06914    0.06914 =
         0.06914    0.00000    0.01163    0.00000
C184  1    0.540280    0.648410    0.715800    11.00000    0.06899    0.06899 =
         0.06899    0.00000    0.01160    0.00000
C188  1    0.639680    0.699670    0.752530    11.00000    0.07468    0.07468 =
         0.07468    0.00000    0.01256    0.00000
C189  1    0.703700    0.592720    0.704280    11.00000    0.09887    0.09887 =
         0.09887    0.00000    0.01663    0.00000
AFIX  43
H189  2    0.715315    0.605153    0.717354    11.00000   -1.20000
AFIX   0
C190  1    0.641420    0.581320    0.819290    11.00000    0.08210    0.08210 =
         0.08210    0.00000    0.01381    0.00000
AFIX  43
H190  2    0.651560    0.568514    0.831863    11.00000   -1.20000
AFIX   0
C193  1    0.442040    0.495980    0.625080    11.00000    0.07763    0.07763 =
         0.07763    0.00000    0.01306    0.00000
AFIX  43
H193  2    0.495287    0.494044    0.634241    11.00000   -1.20000
AFIX   0
C194  1    0.061150    0.573330    0.710420    11.00000    0.05255    0.05255 =
         0.05255    0.00000    0.00884    0.00000
AFIX  66
N196  4   -0.024532    0.904382    0.678332    11.00000    0.12033    0.12033 =
         0.12033    0.00000    0.02024    0.00000
C279  1   -0.054926    0.906628    0.703598    11.00000    0.12033    0.12033 =
         0.12033    0.00000    0.02024    0.00000
C296  1   -0.010440    0.899571    0.729411    11.00000    0.12033    0.12033 =
         0.12033    0.00000    0.02024    0.00000
AFIX  43
H296  2   -0.031214    0.901107    0.746680    11.00000   -1.20000
AFIX  65
C172  1    0.064441    0.890268    0.729958    11.00000    0.12033    0.12033 =
         0.12033    0.00000    0.02024    0.00000
C344  1    0.094836    0.888022    0.704692    11.00000    0.10365    0.10365 =
         0.10365    0.00000    0.01743    0.00000
AFIX  43
H344  2    0.146014    0.881664    0.705066    11.00000   -1.20000
AFIX  65
C335  1    0.050351    0.895078    0.678879    11.00000    0.12033    0.12033 =
         0.12033    0.00000    0.02024    0.00000
AFIX  66
N198  4    0.025764    0.649572    0.725383    11.00000    0.07009    0.07009 =
         0.07009    0.00000    0.01179    0.00000
C499  1   -0.017507    0.648733    0.697827    11.00000    0.11065    0.11065 =
         0.11065    0.00000    0.01861    0.00000
AFIX  43
H499  2   -0.034870    0.634328    0.689537    11.00000   -1.20000
AFIX  65
C770  1   -0.035374    0.668971    0.682401    11.00000    0.12033    0.12033 =
         0.12033    0.00000    0.02024    0.00000
AFIX  43
H770  2   -0.064948    0.668397    0.663568    11.00000   -1.20000
AFIX  65
C468  1   -0.009971    0.690048    0.694531    11.00000    0.11848    0.11848 =
         0.11848    0.00000    0.01993    0.00000
AFIX  43
H468  2   -0.022182    0.703879    0.683988    11.00000   -1.20000
AFIX  65
C245  1    0.033300    0.690887    0.722086    11.00000    0.11891    0.11891 =
         0.11891    0.00000    0.02000    0.00000
AFIX  43
H245  2    0.050662    0.705292    0.730376    11.00000   -1.20000
AFIX  65
C243  1    0.051168    0.670649    0.737513    11.00000    0.08036    0.08036 =
         0.08036    0.00000    0.01352    0.00000
AFIX   0
C200  1    0.018300    0.505950    0.606310    11.00000    0.06503    0.06503 =
         0.06503    0.00000    0.01094    0.00000
C201  1    0.543400    0.756710    0.762380    11.00000    0.08472    0.08472 =
         0.08472    0.00000    0.01425    0.00000
C204  1   -0.039300    0.538770    0.457440    11.00000    0.05667    0.05667 =
         0.05667    0.00000    0.00953    0.00000
AFIX  43
H204  2   -0.024292    0.541365    0.439295    11.00000   -1.20000
AFIX   0
C205  1   -0.526260    0.824400    0.376310    11.00000    0.06587    0.06587 =
         0.06587    0.00000    0.01108    0.00000
AFIX  43
H205  2   -0.541200    0.839582    0.370129    11.00000   -1.20000
AFIX   0
C206  1    0.242100    0.724720    0.808080    11.00000    0.06862    0.06862 =
         0.06862    0.00000    0.01154    0.00000
AFIX  43
H206  2    0.246366    0.722917    0.788469    11.00000   -1.20000
AFIX   0
C208  1   -0.094060    0.616840    0.785870    11.00000    0.08988    0.08988 =
         0.08988    0.00000    0.01512    0.00000
AFIX  43
H208  2   -0.077297    0.632250    0.790049    11.00000   -1.20000
AFIX  66
C211  1    0.028627    0.654720    0.346138    11.00000    0.12033    0.12033 =
         0.12033    0.00000    0.02024    0.00000
AFIX  43
H211  2    0.044471    0.642842    0.359688    11.00000   -1.20000
AFIX  65
C367  1   -0.007907    0.649161    0.318531    11.00000    0.12033    0.12033 =
         0.12033    0.00000    0.02024    0.00000
AFIX  43
H367  2   -0.017033    0.633483    0.313212    11.00000   -1.20000
AFIX  65
C409  1   -0.031090    0.666541    0.298705    11.00000    0.12033    0.12033 =
         0.12033    0.00000    0.02024    0.00000
AFIX  43
H409  2   -0.056060    0.662741    0.279837    11.00000   -1.20000
AFIX  65
C320  1   -0.017737    0.689479    0.306486    11.00000    0.13544    0.13544 =
         0.13544    0.00000    0.02278    0.00000
AFIX  43
H320  2   -0.033582    0.701357    0.292936    11.00000   -1.20000
AFIX  65
C241  1    0.018797    0.695039    0.334093    11.00000    0.11113    0.11113 =
         0.11113    0.00000    0.01869    0.00000
N57   4    0.041980    0.677660    0.353919    11.00000    0.11214    0.11214 =
         0.11214    0.00000    0.01886    0.00000
AFIX   0
C212  1   -0.063890    0.508840    0.604730    11.00000    0.08053    0.08053 =
         0.08053    0.00000    0.01354    0.00000
C215  1    0.318120    0.516630    0.620030    11.00000    0.06549    0.06549 =
         0.06549    0.00000    0.01101    0.00000
AFIX  43
H215  2    0.290014    0.529219    0.626293    11.00000   -1.20000
AFIX   0
C216  1   -0.134530    0.632790    0.386800    11.00000    0.09585    0.09585 =
         0.09585    0.00000    0.01612    0.00000
AFIX  43
H216  2   -0.093661    0.624727    0.379718    11.00000   -1.20000
AFIX   0
C218  1   -0.048280    0.570810    0.738410    11.00000    0.09584    0.09584 =
         0.09584    0.00000    0.01612    0.00000
C219  1    0.114390    0.741420    0.414880    11.00000    0.08328    0.08328 =
         0.08328    0.00000    0.01401    0.00000
AFIX  66
C221  1    0.425761    0.607290    0.663187    11.00000    0.08401    0.08401 =
         0.08401    0.00000    0.01413    0.00000
AFIX  43
H221  2    0.417280    0.591124    0.661777    11.00000   -1.20000
AFIX  65
C25   1    0.389252    0.621759    0.641554    11.00000    0.08099    0.08099 =
         0.08099    0.00000    0.01362    0.00000
AFIX  43
H25   2    0.355818    0.615483    0.625359    11.00000   -1.20000
AFIX  65
C339  1    0.401660    0.645413    0.643617    11.00000    0.08099    0.08099 =
         0.08099    0.00000    0.01362    0.00000
AFIX  43
H339  2    0.376708    0.655302    0.628832    11.00000   -1.20000
AFIX  65
C327  1    0.450579    0.654597    0.667313    11.00000    0.09879    0.09879 =
         0.09879    0.00000    0.01662    0.00000
AFIX  43
H327  2    0.459059    0.670763    0.668723    11.00000   -1.20000
AFIX  65
C117  1    0.487088    0.640127    0.688946    11.00000    0.08099    0.08099 =
         0.08099    0.00000    0.01362    0.00000
N112  4    0.474680    0.616474    0.686883    11.00000    0.08099    0.08099 =
         0.08099    0.00000    0.01362    0.00000
AFIX   0
C222  1   -0.408480    0.750830    0.426430    11.00000    0.07595    0.07595 =
         0.07595    0.00000    0.01277    0.00000
AFIX  43
H222  2   -0.400447    0.761709    0.441626    11.00000   -1.20000
AFIX   0
C225  1    0.138720    0.583120    0.805290    11.00000    0.07499    0.07499 =
         0.07499    0.00000    0.01261    0.00000
AFIX  43
H225  2    0.107075    0.571638    0.794609    11.00000   -1.20000
AFIX   0
C226  1    0.149440    0.502790    0.596570    11.00000    0.07063    0.07063 =
         0.07063    0.00000    0.01188    0.00000
C227  1    0.410220    0.482170    0.601850    11.00000    0.08031    0.08031 =
         0.08031    0.00000    0.01351    0.00000
AFIX  43
H227  2    0.441951    0.470630    0.595185    11.00000   -1.20000
AFIX   0
C229  1   -0.399790    0.550890    0.467080    11.00000    0.06926    0.06926 =
         0.06926    0.00000    0.01165    0.00000
AFIX  43
H229  2   -0.450769    0.554535    0.456844    11.00000   -1.20000
AFIX   0
C231  1    0.158180    0.580800    0.435670    11.00000    0.06133    0.06133 =
         0.06133    0.00000    0.01032    0.00000
C232  1    0.315100    0.577650    0.769970    11.00000    0.09057    0.09057 =
         0.09057    0.00000    0.01523    0.00000
AFIX  43
H232  2    0.290802    0.585225    0.784005    11.00000   -1.20000
AFIX   0
N233  4    0.030480    0.904000    0.627740    11.00000    0.11743    0.11743 =
         0.11743    0.00000    0.01975    0.00000
C234  1   -0.617140    0.670270    0.452470    11.00000    0.10729    0.10729 =
         0.10729    0.00000    0.01805    0.00000
AFIX  43
H234  2   -0.657240    0.680712    0.455815    11.00000   -1.20000
AFIX   0
C235  1   -0.078350    0.553060    0.721300    11.00000    0.10114    0.10114 =
         0.10114    0.00000    0.01701    0.00000
AFIX  43
H235  2   -0.126974    0.546306    0.724014    11.00000   -1.20000
AFIX   0
C236  1   -0.546430    0.679090    0.440480    11.00000    0.09741    0.09741 =
         0.09741    0.00000    0.01638    0.00000
AFIX  43
H236  2   -0.542889    0.694504    0.434061    11.00000   -1.20000
AFIX   0
C242  1   -0.091160    0.664000    0.462970    11.00000    0.09424    0.09424 =
         0.09424    0.00000    0.01585    0.00000
AFIX  43
H242  2   -0.118851    0.660109    0.478064    11.00000   -1.20000
AFIX   0
C244  1   -0.289190    0.599750    0.441150    11.00000    0.05225    0.05225 =
         0.05225    0.00000    0.00879    0.00000
AFIX  43
H244  2   -0.243654    0.591331    0.438320    11.00000   -1.20000
AFIX   0
C246  1    0.333760    0.485140    0.588640    11.00000    0.07403    0.07403 =
         0.07403    0.00000    0.01245    0.00000
AFIX  43
H246  2    0.312531    0.475213    0.573320    11.00000   -1.20000
AFIX   0
C247  1   -0.448250    0.756300    0.401590    11.00000    0.09329    0.09329 =
         0.09329    0.00000    0.01569    0.00000
C248  1   -0.623780    0.647430    0.458520    11.00000    0.08293    0.08293 =
         0.08293    0.00000    0.01395    0.00000
AFIX  43
H248  2   -0.672798    0.642063    0.462783    11.00000   -1.20000
AFIX   0
C249  1    0.635280    0.659200    0.766290    11.00000    0.05624    0.05624 =
         0.05624    0.00000    0.00946    0.00000
AFIX  43
H249  2    0.669756    0.663236    0.783427    11.00000   -1.20000
AFIX   0
C250  1   -0.447790    0.819230    0.384420    11.00000    0.07110    0.07110 =
         0.07110    0.00000    0.01196    0.00000
C254  1   -0.345250    0.589780    0.455660    11.00000    0.06941    0.06941 =
         0.06941    0.00000    0.01167    0.00000
C255  1   -0.440200    0.714570    0.384280    11.00000    0.06672    0.06672 =
         0.06672    0.00000    0.01122    0.00000
C256  1   -0.101330    0.683680    0.450400    11.00000    0.10392    0.10392 =
         0.10392    0.00000    0.01748    0.00000
AFIX  43
H256  2   -0.147067    0.692460    0.452058    11.00000   -1.20000
AFIX   0
C259  1   -0.088600    0.582880    0.759940    11.00000    0.06632    0.06632 =
         0.06632    0.00000    0.01115    0.00000
C260  1   -0.159690    0.942470    0.575030    11.00000    0.08814    0.08814 =
         0.08814    0.00000    0.01482    0.00000
N261  4    0.144080    0.605450    0.722300    11.00000    0.09766    0.09766 =
         0.09766    0.00000    0.01643    0.00000
C263  1    0.504320    0.837130    0.732890    11.00000    0.09667    0.09667 =
         0.09667    0.00000    0.01626    0.00000
C264  1    0.689030    0.744650    0.767750    11.00000    0.09799    0.09799 =
         0.09799    0.00000    0.01648    0.00000
AFIX  43
H264  2    0.704214    0.759358    0.775611    11.00000   -1.20000
AFIX   0
C265  1   -0.280070    0.916390    0.484220    11.00000    0.07550    0.07550 =
         0.07550    0.00000    0.01270    0.00000
AFIX  43
H265  2   -0.238825    0.905280    0.486586    11.00000   -1.20000
AFIX   0
C268  1    0.269270    0.525690    0.543190    11.00000    0.08666    0.08666 =
         0.08666    0.00000    0.01458    0.00000
AFIX  43
H268  2    0.322675    0.526256    0.552608    11.00000   -1.20000
AFIX   0
C269  1   -0.213480    0.667870    0.391490    11.00000    0.09884    0.09884 =
         0.09884    0.00000    0.01662    0.00000
AFIX  43
H269  2   -0.226674    0.683005    0.384671    11.00000   -1.20000
AFIX   0
C271  1   -0.583020    0.808220    0.376950    11.00000    0.10778    0.10778 =
         0.10778    0.00000    0.01813    0.00000
AFIX  43
H271  2   -0.637064    0.812256    0.371354    11.00000   -1.20000
AFIX  66
C272  1    0.274710    0.689924    0.377269    11.00000    0.08026    0.08026 =
         0.08026    0.00000    0.01350    0.00000
AFIX  43
H272  2    0.262599    0.705849    0.374823    11.00000   -1.20000
AFIX  65
N17   4    0.226023    0.675599    0.390136    11.00000    0.06978    0.06978 =
         0.06978    0.00000    0.01174    0.00000
C152  1    0.243743    0.652300    0.393715    11.00000    0.06126    0.06126 =
         0.06126    0.00000    0.01030    0.00000
C142  1    0.310149    0.643326    0.384428    11.00000    0.07713    0.07713 =
         0.07713    0.00000    0.01297    0.00000
AFIX  43
H142  2    0.322260    0.627402    0.386874    11.00000   -1.20000
AFIX  65
C127  1    0.358837    0.657651    0.371561    11.00000    0.09382    0.09382 =
         0.09382    0.00000    0.01578    0.00000
AFIX  43
H127  2    0.404223    0.651518    0.365213    11.00000   -1.20000
AFIX  65
C228  1    0.341118    0.680950    0.367981    11.00000    0.08603    0.08603 =
         0.08603    0.00000    0.01447    0.00000
AFIX  43
H228  2    0.374394    0.690741    0.359188    11.00000   -1.20000
AFIX   0
C273  1    0.742820    0.728300    0.766070    11.00000    0.08091    0.08091 =
         0.08091    0.00000    0.01361    0.00000
AFIX  43
H273  2    0.797028    0.732422    0.767961    11.00000   -1.20000
AFIX   0
C274  1    0.193040    0.811710    0.803680    11.00000    0.09602    0.09602 =
         0.09602    0.00000    0.01615    0.00000
AFIX  43
H274  2    0.148160    0.820894    0.805278    11.00000   -1.20000
AFIX   0
C276  1   -0.426060    0.626700    0.444790    11.00000    0.06918    0.06918 =
         0.06918    0.00000    0.01164    0.00000
C280  1   -0.330610    0.919020    0.456990    11.00000    0.10884    0.10884 =
         0.10884    0.00000    0.01831    0.00000
C288  1    0.197790    0.710550    0.853330    11.00000    0.05613    0.05613 =
         0.05613    0.00000    0.00944    0.00000
AFIX  43
H288  2    0.167769    0.699973    0.862425    11.00000   -1.20000
AFIX  66
C289  1    0.121460    0.934662    0.423751    11.00000    0.07169    0.07169 =
         0.07169    0.00000    0.01206    0.00000
C282  1    0.142716    0.949887    0.403706    11.00000    0.07687    0.07687 =
         0.07687    0.00000    0.01293    0.00000
AFIX  43
H282  2    0.189429    0.958861    0.408305    11.00000   -1.20000
AFIX  65
C309  1    0.095623    0.951982    0.376932    11.00000    0.07951    0.07951 =
         0.07951    0.00000    0.01337    0.00000
AFIX  43
H309  2    0.110150    0.962387    0.363233    11.00000   -1.20000
AFIX  65
C195  1    0.027274    0.938852    0.370203    11.00000    0.10323    0.10323 =
         0.10323    0.00000    0.01736    0.00000
AFIX  43
H195  2   -0.004912    0.940284    0.351904    11.00000   -1.20000
AFIX  65
C102  1    0.006018    0.923627    0.390247    11.00000    0.07679    0.07679 =
         0.07679    0.00000    0.01292    0.00000
C303  1    0.053110    0.921532    0.417021    11.00000    0.08639    0.08639 =
         0.08639    0.00000    0.01453    0.00000
AFIX  43
H303  2    0.038582    0.911126    0.430720    11.00000   -1.20000
AFIX   0
C291  1    0.605220    0.739180    0.757020    11.00000    0.10297    0.10297 =
         0.10297    0.00000    0.01732    0.00000
C292  1    0.068210    0.892360    0.650810    11.00000    0.10869    0.10869 =
         0.10869    0.00000    0.01828    0.00000
AFIX  56
C293  1   -0.126426    0.935290    0.418894    11.00000    0.07923    0.07923 =
         0.07923    0.00000    0.01333    0.00000
AFIX  43
H293  2   -0.087238    0.947015    0.421358    11.00000   -1.20000
AFIX  55
C342  1   -0.194680    0.934515    0.432158    11.00000    0.10566    0.10566 =
         0.10566    0.00000    0.01777    0.00000
AFIX  43
H342  2   -0.209171    0.945632    0.445055    11.00000   -1.20000
AFIX  55
C224  1   -0.237470    0.914206    0.422761    11.00000    0.09098    0.09098 =
         0.09098    0.00000    0.01530    0.00000
N23   4   -0.195662    0.902430    0.403689    11.00000    0.09862    0.09862 =
         0.09862    0.00000    0.01659    0.00000
AFIX  43
H23   2   -0.209801    0.889352    0.394894    11.00000   -1.20000
AFIX  55
C148  1   -0.127033    0.915460    0.401298    11.00000    0.11581    0.11581 =
         0.11581    0.00000    0.01948    0.00000
AFIX   0
C297  1    0.320410    0.547890    0.733010    11.00000    0.08740    0.08740 =
         0.08740    0.00000    0.01470    0.00000
AFIX  43
H297  2    0.297961    0.534973    0.722289    11.00000   -1.20000
AFIX   0
C300  1    0.213690    0.617590    0.717620    11.00000    0.11589    0.11589 =
         0.11589    0.00000    0.01949    0.00000
AFIX  43
H300  2    0.228468    0.630200    0.730167    11.00000   -1.20000
AFIX   0
C304  1   -0.144020    0.656540    0.382880    11.00000    0.09386    0.09386 =
         0.09386    0.00000    0.01579    0.00000
AFIX  43
H304  2   -0.106415    0.665271    0.374806    11.00000   -1.20000
AFIX  66
N305  4    0.271695    0.930322    0.589810    11.00000    0.12237    0.12237 =
         0.12237    0.00000    0.02058    0.00000
C532  1    0.199791    0.941912    0.585040    11.00000    0.12237    0.12237 =
         0.12237    0.00000    0.02058    0.00000
AFIX  43
H532  2    0.176374    0.946091    0.566122    11.00000   -1.20000
AFIX  65
C676  1    0.162151    0.947386    0.607950    11.00000    0.12237    0.12237 =
         0.12237    0.00000    0.02058    0.00000
AFIX  43
H676  2    0.113008    0.955307    0.604689    11.00000   -1.20000
AFIX  65
C686  1    0.196414    0.941271    0.635629    11.00000    0.12237    0.12237 =
         0.12237    0.00000    0.02058    0.00000
AFIX  43
H686  2    0.170688    0.945013    0.651287    11.00000   -1.20000
AFIX  65
C403  1    0.268318    0.929682    0.640400    11.00000    0.12237    0.12237 =
         0.12237    0.00000    0.02058    0.00000
AFIX  43
H403  2    0.291735    0.925502    0.659318    11.00000   -1.20000
AFIX  65
C441  1    0.305959    0.924207    0.617491    11.00000    0.12237    0.12237 =
         0.12237    0.00000    0.02058    0.00000
AFIX  56
C310  1    0.001577    0.878667    0.361211    11.00000    0.10694    0.10694 =
         0.10694    0.00000    0.01799    0.00000
AFIX  43
H310  2    0.051399    0.886030    0.362174    11.00000   -1.20000
AFIX  55
C31   1   -0.064013    0.887293    0.372651    11.00000    0.08324    0.08324 =
         0.08324    0.00000    0.01400    0.00000
N3    4   -0.126506    0.871059    0.366589    11.00000    0.06143    0.06143 =
         0.06143    0.00000    0.01033    0.00000
C214  1   -0.099539    0.852400    0.351402    11.00000    0.06242    0.06242 =
         0.06242    0.00000    0.01050    0.00000
C159  1   -0.020380    0.857102    0.348078    11.00000    0.06306    0.06306 =
         0.06306    0.00000    0.01061    0.00000
AFIX  43
H159  2    0.012175    0.847505    0.338713    11.00000   -1.20000
AFIX   0
C315  1   -0.045020    0.692750    0.433850    11.00000    0.08209    0.08209 =
         0.08209    0.00000    0.01381    0.00000
AFIX  43
H315  2   -0.048503    0.708177    0.427047    11.00000   -1.20000
AFIX   0
C317  1    0.246590    0.590840    0.686100    11.00000    0.09709    0.09709 =
         0.09709    0.00000    0.01633    0.00000
AFIX  43
H317  2    0.284264    0.584570    0.675662    11.00000   -1.20000
AFIX   0
C318  1    0.227000    0.592760    0.843010    11.00000    0.12033    0.12033 =
         0.12033    0.00000    0.02024    0.00000
AFIX  43
H318  2    0.263149    0.588586    0.859681    11.00000   -1.20000
AFIX   0
C321  1    0.760400    0.584540    0.686920    11.00000    0.10055    0.10055 =
         0.10055    0.00000    0.01691    0.00000
AFIX  43
H321  2    0.808278    0.592831    0.687244    11.00000   -1.20000
AFIX   0
C325  1    0.214680    0.542010    0.426170    11.00000    0.05555    0.05555 =
         0.05555    0.00000    0.00934    0.00000
AFIX  43
H325  2    0.242586    0.532033    0.415482    11.00000   -1.20000
AFIX  66
N338  4    0.407473    0.907158    0.593424    11.00000    0.12092    0.12092 =
         0.12092    0.00000    0.02034    0.00000
C349  1    0.381000    0.910461    0.619289    11.00000    0.12849    0.12849 =
         0.12849    0.00000    0.02161    0.00000
C238  1    0.423341    0.901319    0.644380    11.00000    0.12237    0.12237 =
         0.12237    0.00000    0.02058    0.00000
AFIX  43
H238  2    0.405247    0.903576    0.662057    11.00000   -1.20000
AFIX  65
C197  1    0.492156    0.888872    0.643606    11.00000    0.12237    0.12237 =
         0.12237    0.00000    0.02058    0.00000
C180  1    0.518631    0.885568    0.617741    11.00000    0.12237    0.12237 =
         0.12237    0.00000    0.02058    0.00000
AFIX  43
H180  2    0.565663    0.877062    0.617213    11.00000   -1.20000
AFIX  65
C355  1    0.476290    0.894711    0.592650    11.00000    0.11980    0.11980 =
         0.11980    0.00000    0.02015    0.00000
AFIX   0
C340  1    0.261100    0.818780    0.791820    11.00000    0.09197    0.09197 =
         0.09197    0.00000    0.01547    0.00000
C345  1    0.174260    0.760840    0.458350    11.00000    0.09134    0.09134 =
         0.09134    0.00000    0.01536    0.00000
AFIX  43
H345  2    0.187866    0.774787    0.468487    11.00000   -1.20000
AFIX   0
C347  1   -0.250720    0.923930    0.537070    11.00000    0.12415    0.12415 =
         0.12415    0.00000    0.02088    0.00000
C357  1   -0.561340    0.631150    0.458810    11.00000    0.08264    0.08264 =
         0.08264    0.00000    0.01390    0.00000
AFIX  43
H357  2   -0.563034    0.615991    0.466251    11.00000   -1.20000
AFIX   0
C360  1    0.198420    0.740380    0.471190    11.00000    0.10533    0.10533 =
         0.10533    0.00000    0.01772    0.00000
AFIX  43
H360  2    0.223363    0.739383    0.490633    11.00000   -1.20000
AFIX  56
C362  1    0.419226    0.869129    0.742962    11.00000    0.12033    0.12033 =
         0.12033    0.00000    0.02024    0.00000
AFIX  43
H362  2    0.444507    0.881473    0.734911    11.00000   -1.20000
AFIX  55
C283  1    0.352818    0.871029    0.757102    11.00000    0.12033    0.12033 =
         0.12033    0.00000    0.02024    0.00000
AFIX  43
H283  2    0.325870    0.884867    0.760172    11.00000   -1.20000
AFIX  55
C210  1    0.333762    0.848613    0.765847    11.00000    0.08422    0.08422 =
         0.08422    0.00000    0.01417    0.00000
N113  4    0.388392    0.832860    0.757112    11.00000    0.11293    0.11293 =
         0.11293    0.00000    0.01899    0.00000
C485  1    0.441212    0.845539    0.742968    11.00000    0.11937    0.11937 =
         0.11937    0.00000    0.02008    0.00000
AFIX   0
C373  1    0.098700    0.669730    0.766840    11.00000    0.07901    0.07901 =
         0.07901    0.00000    0.01329    0.00000
C377  1    0.271700    0.839650    0.779510    11.00000    0.10965    0.10965 =
         0.10965    0.00000    0.01844    0.00000
C383  1    0.191890    0.575500    0.828010    11.00000    0.10015    0.10015 =
         0.10015    0.00000    0.01684    0.00000
AFIX  43
H383  2    0.202267    0.559714    0.832446    11.00000   -1.20000
AFIX  66
C387  1   -0.134060    0.917183    0.701389    11.00000    0.12114    0.12114 =
         0.12114    0.00000    0.02037    0.00000
N592  4   -0.155771    0.927219    0.674580    11.00000    0.11892    0.11892 =
         0.11892    0.00000    0.02000    0.00000
C808  1   -0.226080    0.939509    0.668306    11.00000    0.12033    0.12033 =
         0.12033    0.00000    0.02024    0.00000
AFIX  43
H808  2   -0.240918    0.946368    0.649984    11.00000   -1.20000
AFIX  65
C446  1   -0.274679    0.941763    0.688841    11.00000    0.13629    0.13629 =
         0.13629    0.00000    0.02292    0.00000
AFIX  43
H446  2   -0.322733    0.950163    0.684553    11.00000   -1.20000
AFIX  65
C302  1   -0.252969    0.931728    0.715650    11.00000    0.12033    0.12033 =
         0.12033    0.00000    0.02024    0.00000
AFIX  43
H302  2   -0.286185    0.933269    0.729684    11.00000   -1.20000
AFIX  65
C470  1   -0.182660    0.919438    0.721924    11.00000    0.13596    0.13596 =
         0.13596    0.00000    0.02287    0.00000
AFIX  43
H470  2   -0.167822    0.912579    0.740247    11.00000   -1.20000
AFIX  66
C390  1    0.494584    0.884258    0.564638    11.00000    0.11249    0.11249 =
         0.11249    0.00000    0.01892    0.00000
C4    1    0.566008    0.874672    0.560471    11.00000    0.11249    0.11249 =
         0.11249    0.00000    0.01892    0.00000
AFIX  43
H4    2    0.598722    0.867029    0.575806    11.00000   -1.20000
AFIX  65
C22   1    0.589568    0.876269    0.533868    11.00000    0.11249    0.11249 =
         0.11249    0.00000    0.01892    0.00000
AFIX  43
H22   2    0.638383    0.869717    0.531021    11.00000   -1.20000
AFIX  65
C112  1    0.541703    0.887452    0.511432    11.00000    0.11249    0.11249 =
         0.11249    0.00000    0.01892    0.00000
AFIX  43
H112  2    0.557806    0.888543    0.493250    11.00000   -1.20000
AFIX  65
C509  1    0.470279    0.897038    0.515599    11.00000    0.11249    0.11249 =
         0.11249    0.00000    0.01892    0.00000
AFIX  43
H509  2    0.437566    0.904682    0.500264    11.00000   -1.20000
AFIX  65
N353  4    0.446718    0.895442    0.542202    11.00000    0.11249    0.11249 =
         0.11249    0.00000    0.01892    0.00000
AFIX  66
N396  4    0.365662    0.954189    0.530239    11.00000    0.09068    0.09068 =
         0.09068    0.00000    0.01525    0.00000
C287  1    0.342049    0.958622    0.501230    11.00000    0.09068    0.09068 =
         0.09068    0.00000    0.01525    0.00000
C181  1    0.370371    0.977968    0.488920    11.00000    0.09068    0.09068 =
         0.09068    0.00000    0.01525    0.00000
AFIX  43
H181  2    0.354232    0.980998    0.469094    11.00000   -1.20000
AFIX  65
C306  1    0.422307    0.992881    0.505621    11.00000    0.09068    0.09068 =
         0.09068    0.00000    0.01525    0.00000
AFIX  43
H306  2    0.441664    1.006103    0.497208    11.00000   -1.20000
AFIX  65
C10   1    0.445921    0.988448    0.534630    11.00000    0.09068    0.09068 =
         0.09068    0.00000    0.01525    0.00000
AFIX  43
H10   2    0.481417    0.998640    0.546044    11.00000   -1.20000
AFIX  65
C11   1    0.417599    0.969102    0.546940    11.00000    0.09068    0.09068 =
         0.09068    0.00000    0.01525    0.00000
AFIX  43
H11   2    0.433739    0.966073    0.566767    11.00000   -1.20000
AFIX  66
N398  4    0.267972    0.923570    0.506052    11.00000    0.09068    0.09068 =
         0.09068    0.00000    0.01525    0.00000
C307  1    0.210160    0.907571    0.495411    11.00000    0.09068    0.09068 =
         0.09068    0.00000    0.01525    0.00000
C370  1    0.159913    0.911781    0.469716    11.00000    0.08488    0.08488 =
         0.08488    0.00000    0.01428    0.00000
AFIX  43
H370  2    0.120402    0.900847    0.462444    11.00000   -1.20000
AFIX  65
C301  1    0.167478    0.931990    0.454662    11.00000    0.09068    0.09068 =
         0.09068    0.00000    0.01525    0.00000
C252  1    0.225289    0.947989    0.465302    11.00000    0.09068    0.09068 =
         0.09068    0.00000    0.01525    0.00000
AFIX  43
H252  2    0.230459    0.961800    0.455013    11.00000   -1.20000
AFIX  65
C413  1    0.275537    0.943779    0.490997    11.00000    0.09068    0.09068 =
         0.09068    0.00000    0.01525    0.00000
AFIX   0
C399  1   -0.182980    0.901530    0.575410    11.00000    0.12033    0.12033 =
         0.12033    0.00000    0.02024    0.00000
C405  1   -0.183190    0.585220    0.787180    11.00000    0.12033    0.12033 =
         0.12033    0.00000    0.02024    0.00000
AFIX  43
H405  2   -0.231629    0.580286    0.792380    11.00000   -1.20000
AFIX   0
C407  1   -0.239480    0.906080    0.549710    11.00000    0.10109    0.10109 =
         0.10109    0.00000    0.01700    0.00000
AFIX  43
H407  2   -0.271278    0.893436    0.542001    11.00000   -1.20000
AFIX  66
C423  1    0.538237    0.852417    0.711200    11.00000    0.12033    0.12033 =
         0.12033    0.00000    0.02024    0.00000
C538  1    0.618716    0.856961    0.718132    11.00000    0.12033    0.12033 =
         0.12033    0.00000    0.02024    0.00000
AFIX  43
H538  2    0.649494    0.849584    0.734137    11.00000   -1.20000
AFIX  65
C569  1    0.654163    0.872299    0.701647    11.00000    0.12033    0.12033 =
         0.12033    0.00000    0.02024    0.00000
AFIX  43
H569  2    0.709167    0.875404    0.706385    11.00000   -1.20000
AFIX  65
C469  1    0.609130    0.883093    0.678230    11.00000    0.12033    0.12033 =
         0.12033    0.00000    0.02024    0.00000
AFIX  43
H469  2    0.633357    0.893576    0.666963    11.00000   -1.20000
AFIX  65
C202  1    0.528651    0.878549    0.671297    11.00000    0.10227    0.10227 =
         0.10227    0.00000    0.01720    0.00000
C374  1    0.493203    0.863211    0.687782    11.00000    0.10269    0.10269 =
         0.10269    0.00000    0.01727    0.00000
AFIX  43
H374  2    0.438199    0.860106    0.683044    11.00000   -1.20000
AFIX   0
N428  4   -0.151410    0.922760    0.588250    11.00000    0.11601    0.11601 =
         0.11601    0.00000    0.01951    0.00000
C431  1    0.608770    0.579030    0.789700    11.00000    0.08099    0.08099 =
         0.08099    0.00000    0.01362    0.00000
AFIX  43
H431  2    0.593008    0.563865    0.783705    11.00000   -1.20000
AFIX   0
C437  1    0.184050    0.721570    0.454030    11.00000    0.11480    0.11480 =
         0.11480    0.00000    0.01931    0.00000
AFIX  43
H437  2    0.203292    0.707285    0.462182    11.00000   -1.20000
AFIX  66
C439  1    0.166480    0.865289    0.757436    11.00000    0.10791    0.10791 =
         0.10791    0.00000    0.01815    0.00000
AFIX  43
H439  2    0.169524    0.857367    0.740108    11.00000   -1.20000
AFIX  65
C278  1    0.112387    0.883089    0.757657    11.00000    0.12388    0.12388 =
         0.12388    0.00000    0.02084    0.00000
C434  1    0.107932    0.894680    0.783011    11.00000    0.14261    0.14261 =
         0.14261    0.00000    0.02399    0.00000
AFIX  43
H434  2    0.070962    0.906846    0.783162    11.00000   -1.20000
AFIX  65
C314  1    0.157570    0.888471    0.808144    11.00000    0.12122    0.12122 =
         0.12122    0.00000    0.02039    0.00000
AFIX  43
H314  2    0.154525    0.896393    0.825472    11.00000   -1.20000
AFIX  65
C411  1    0.211663    0.870671    0.807923    11.00000    0.09980    0.09980 =
         0.09980    0.00000    0.01679    0.00000
AFIX  43
H411  2    0.245588    0.866427    0.825100    11.00000   -1.20000
AFIX  65
C371  1    0.216119    0.859080    0.782569    11.00000    0.15024    0.15024 =
         0.15024    0.00000    0.02527    0.00000
AFIX   0
C443  1    0.259870    0.613970    0.698760    11.00000    0.12928    0.12928 =
         0.12928    0.00000    0.02174    0.00000
AFIX  43
H443  2    0.296962    0.624794    0.693885    11.00000   -1.20000
AFIX   0
C455  1   -0.200160    0.944460    0.549710    11.00000    0.09526    0.09526 =
         0.09526    0.00000    0.01602    0.00000
AFIX  43
H455  2   -0.198791    0.958298    0.539092    11.00000   -1.20000
AFIX   0
C457  1    0.748400    0.567400    0.671990    11.00000    0.08523    0.08523 =
         0.08523    0.00000    0.01433    0.00000
AFIX  43
H457  2    0.792010    0.561462    0.664316    11.00000   -1.20000
AFIX   0
C461  1   -0.149280    0.608950    0.798630    11.00000    0.10018    0.10018 =
         0.10018    0.00000    0.01685    0.00000
AFIX  43
H461  2   -0.167670    0.616946    0.813728    11.00000   -1.20000
AFIX   0
C518  1   -0.148000    0.571160    0.770270    11.00000    0.08059    0.08059 =
         0.08059    0.00000    0.01355    0.00000
AFIX  43
H518  2   -0.162088    0.555542    0.766124    11.00000   -1.20000
AFIX  66
C732  1    0.225095    0.848300    0.548341    11.00000    0.09068    0.09068 =
         0.09068    0.00000    0.01525    0.00000
AFIX  43
H732  2    0.227858    0.835304    0.560661    11.00000   -1.20000
AFIX  65
C476  1    0.179032    0.847427    0.521263    11.00000    0.09068    0.09068 =
         0.09068    0.00000    0.01525    0.00000
AFIX  43
H476  2    0.150312    0.833834    0.515077    11.00000   -1.20000
AFIX  65
C633  1    0.174989    0.866444    0.503237    11.00000    0.09068    0.09068 =
         0.09068    0.00000    0.01525    0.00000
AFIX  43
H633  2    0.143507    0.865847    0.484731    11.00000   -1.20000
AFIX  65
C19   1    0.217011    0.886333    0.512289    11.00000    0.09068    0.09068 =
         0.09068    0.00000    0.01525    0.00000
N313  4    0.263075    0.887206    0.539367    11.00000    0.09068    0.09068 =
         0.09068    0.00000    0.01525    0.00000
C323  1    0.267118    0.868190    0.557393    11.00000    0.09068    0.09068 =
         0.09068    0.00000    0.01525    0.00000
AFIX  43
H323  2    0.298600    0.868787    0.575899    11.00000   -1.20000
AFIX   0
N34   4   -0.076040    0.953550    0.619780    11.00000    0.08814    0.08814 =
         0.08814    0.00000    0.01482    0.00000
N1    4   -0.313260    0.695640    0.463110    11.00000    0.10539    0.10539 =
         0.10539    0.00000    0.01773    0.00000
C41   1    0.025840    0.718140    0.347730    11.00000    0.07257    0.07257 =
         0.07257    0.00000    0.01221    0.00000
C71   1   -0.111540    0.958250    0.591810    11.00000    0.08814    0.08814 =
         0.08814    0.00000    0.01482    0.00000
C12   1   -0.035250    0.969370    0.635320    11.00000    0.08814    0.08814 =
         0.08814    0.00000    0.01482    0.00000
AFIX  43
H12   2   -0.017980    0.967186    0.655263    11.00000   -1.20000
AFIX   0
C1    1   -0.325910    0.719860    0.458110    11.00000    0.08562    0.08562 =
         0.08562    0.00000    0.01440    0.00000
C2    1   -0.292730    0.734960    0.478790    11.00000    0.11113    0.11113 =
         0.11113    0.00000    0.01869    0.00000
AFIX  43
H2    2   -0.302096    0.751041    0.476510    11.00000   -1.20000
AFIX   0
C95   1   -0.087610    0.980780    0.577680    11.00000    0.08814    0.08814 =
         0.08814    0.00000    0.01482    0.00000
AFIX  43
H95   2   -0.103757    0.983503    0.557783    11.00000   -1.20000
AFIX   0
C6    1   -0.275560    0.686540    0.485330    11.00000    0.10564    0.10564 =
         0.10564    0.00000    0.01777    0.00000
AFIX  43
H6    2   -0.273372    0.670301    0.487876    11.00000   -1.20000
AFIX   0
C5    1   -0.237050    0.701590    0.506080    11.00000    0.11735    0.11735 =
         0.11735    0.00000    0.01974    0.00000
AFIX  43
H5    2   -0.204582    0.695460    0.522594    11.00000   -1.20000
AFIX   0
C16   1    0.145990    0.882020    0.645810    11.00000    0.10869    0.10869 =
         0.10869    0.00000    0.01828    0.00000
AFIX  43
H16   2    0.183709    0.877375    0.661831    11.00000   -1.20000
AFIX   0
C18   1    0.125170    0.889990    0.595570    11.00000    0.10869    0.10869 =
         0.10869    0.00000    0.01828    0.00000
AFIX  43
H18   2    0.142521    0.890109    0.577557    11.00000   -1.20000
AFIX   0
C13   1   -0.365970    0.943220    0.506030    11.00000    0.14357    0.14357 =
         0.14357    0.00000    0.02415    0.00000
AFIX  43
H13   2   -0.377104    0.951666    0.522062    11.00000   -1.20000
AFIX   0
C15   1   -0.400820    0.930490    0.455120    11.00000    0.09443    0.09443 =
         0.09443    0.00000    0.01588    0.00000
AFIX  43
H15   2   -0.436150    0.930359    0.437382    11.00000   -1.20000
AFIX   0
C140  1    0.057720    0.901490    0.599350    11.00000    0.10869    0.10869 =
         0.10869    0.00000    0.01828    0.00000
AFIX  43
H140  2    0.026366    0.908272    0.583027    11.00000   -1.20000
AFIX   0
C17   1    0.164410    0.879020    0.617070    11.00000    0.10869    0.10869 =
         0.10869    0.00000    0.01828    0.00000
AFIX  43
H17   2    0.205767    0.868874    0.614151    11.00000   -1.20000
AFIX   0
C14   1   -0.422690    0.942270    0.477890    11.00000    0.11473    0.11473 =
         0.11473    0.00000    0.01930    0.00000
AFIX  43
H14   2   -0.472680    0.949679    0.475915    11.00000   -1.20000
AFIX   0
C3    1   -0.245520    0.726570    0.502990    11.00000    0.12033    0.12033 =
         0.12033    0.00000    0.02024    0.00000
AFIX  43
H3    2   -0.219256    0.736703    0.517242    11.00000   -1.20000
AFIX   0
N2    4    0.126420    0.603680    0.796700    11.00000    0.07363    0.07363 =
         0.07363    0.00000    0.01238    0.00000
C26   1   -0.420570    0.601490    0.455530    11.00000    0.07272    0.07272 =
         0.07272    0.00000    0.01223    0.00000
AFIX  43
H26   2   -0.463977    0.594016    0.461721    11.00000   -1.20000
AFIX   0
C82   1   -0.045200    0.995700    0.593700    11.00000    0.08814    0.08814 =
         0.08814    0.00000    0.01482    0.00000
AFIX  43
H82   2   -0.034686    1.010199    0.585822    11.00000   -1.20000
AFIX  66
C21   1   -0.174971    0.879403    0.592997    11.00000    0.12033    0.12033 =
         0.12033    0.00000    0.02024    0.00000
N27   4   -0.140862    0.879408    0.621766    11.00000    0.12033    0.12033 =
         0.12033    0.00000    0.02024    0.00000
C28   1   -0.133672    0.858910    0.637163    11.00000    0.12033    0.12033 =
         0.12033    0.00000    0.02024    0.00000
AFIX  43
H28A  2   -0.110360    0.858914    0.656825    11.00000   -1.20000
AFIX  65
C422  1   -0.160589    0.838407    0.623790    11.00000    0.12033    0.12033 =
         0.12033    0.00000    0.02024    0.00000
AFIX  43
H422  2   -0.155675    0.824397    0.634312    11.00000   -1.20000
AFIX  65
C33   1   -0.194698    0.838402    0.595020    11.00000    0.12033    0.12033 =
         0.12033    0.00000    0.02024    0.00000
AFIX  43
H33   2   -0.213094    0.824389    0.585881    11.00000   -1.20000
AFIX  65
C23   1   -0.201889    0.858900    0.579624    11.00000    0.12033    0.12033 =
         0.12033    0.00000    0.02024    0.00000
AFIX  43
H23A  2   -0.225200    0.858896    0.559961    11.00000   -1.20000
AFIX   0
C20   1   -0.016300    0.991300    0.620600    11.00000    0.08814    0.08814 =
         0.08814    0.00000    0.01482    0.00000
AFIX  43
H20   2    0.017766    1.002291    0.631213    11.00000   -1.20000
AFIX  56
C30   1    0.629309    0.784558    0.733132    11.00000    0.08379    0.08379 =
         0.08379    0.00000    0.01409    0.00000
AFIX  43
H30   2    0.671494    0.774801    0.730011    11.00000   -1.20000
AFIX  55
C34   1    0.621971    0.808403    0.726489    11.00000    0.08379    0.08379 =
         0.08379    0.00000    0.01409    0.00000
AFIX  43
H34   2    0.658386    0.817399    0.718143    11.00000   -1.20000
AFIX  55
C230  1    0.550647    0.816439    0.734510    11.00000    0.08379    0.08379 =
         0.08379    0.00000    0.01409    0.00000
N50   4    0.513904    0.797562    0.746111    11.00000    0.08379    0.08379 =
         0.08379    0.00000    0.01409    0.00000
AFIX   3
H50   2    0.480420    0.798260    0.758120    11.00000   -1.20000
AFIX  55
C133  1    0.562519    0.777858    0.745259    11.00000    0.08379    0.08379 =
         0.08379    0.00000    0.01409    0.00000
AFIX   0
PART 2
CD6A  3   -0.115480    0.918930    0.635760   -21.00000    0.05049    0.05049 =
         0.05049    0.00000    0.00849    0.00000
CD7A  3    0.119150    0.689110    0.397330   -31.00000    0.08291    0.08291 =
         0.08291    0.00000    0.01394    0.00000
CD2A  3    0.045760    0.615880    0.751410   -41.00000    0.09342    0.09342 =
         0.09342    0.00000    0.01571    0.00000
CD5A  3    0.370060    0.919280    0.552740   -51.00000    0.06019    0.06019 =
         0.06019    0.00000    0.01012    0.00000
HKLF 4


REM  T in P21/c #14
REM wR2 = 0.7845, GooF = S = 3.033, Restrained GooF = 3.033 for all data
REM R1 = 0.4100 for 31587 Fo > 4sig(Fo) and 0.4775 for all 82417 data
REM 3029 parameters refined using 0 restraints

END

WGHT      0.2000      0.0000

REM Highest difference peak  9.434,  deepest hole -4.837,  1-sigma level  0.729
Q1    1  -0.0403  0.6877  0.3981  11.00000  0.05    7.68
Q2    1  -0.1389  0.5944  0.7273  11.00000  0.05    6.71
Q3    1  -0.5402  0.6732  0.4232  11.00000  0.05    5.88
Q4    1  -0.0509  0.6707  0.4225  11.00000  0.05    5.23
Q5    1  -0.5463  0.6892  0.4015  11.00000  0.05    5.18
Q6    1  -0.3655  0.6877  0.3982  11.00000  0.05    5.11
Q7    1   0.5266  0.7648  0.7483  11.00000  0.05    4.71
Q8    1   0.3558  0.6145  0.7539  11.00000  0.05    4.55
Q9    1   0.3609  0.5920  0.7262  11.00000  0.05    4.37
;
_shelx_res_checksum              50959
_shelx_fab_file                  
;
-20 0 2 -39.0333 1.5839
-20 0 4 -31.3701 1.7903
-20 0 6 -1.2409 0.6389
-20 0 8 2.7713 -2.0407
-20 0 10 -21.4318 1.0783
-20 0 12 79.2237 0.0482
-20 0 14 22.3770 0.2487
-20 0 16 -45.7844 -2.6687
-20 0 18 -44.0501 0.5562
-20 0 20 -83.2287 -0.6656
-20 1 1 2.6946 0.2959
-20 1 2 -1.4559 -0.3158
-20 1 3 -11.6805 -1.4802
-20 1 4 -15.6604 0.1907
-20 1 5 3.5168 -1.5044
-20 1 6 18.4115 1.0934
-20 1 7 -7.3541 -0.1139
-20 1 8 -31.9854 -0.0986
-20 1 9 -64.4245 -0.0235
-20 1 10 -31.4667 0.8211
-20 1 11 47.7615 0.3792
-20 1 12 -41.2101 1.2934
-20 1 13 0.2790 1.3685
-20 1 14 16.9632 -0.3328
-20 1 15 5.1039 1.7211
-20 1 16 2.3216 -1.4270
-20 1 17 53.3958 -0.2721
-20 1 18 -7.8682 -1.3753
-20 1 19 63.1189 -0.7686
-20 1 20 -30.5681 0.8249
-20 1 21 -8.4524 -0.4528
-20 1 22 -126.5682 -0.6799
-20 1 23 -72.6188 0.6723
-20 1 24 -58.5913 0.1569
-20 1 25 55.6670 -1.0096
-20 2 1 5.0899 1.4643
-20 2 2 -7.1300 -0.2468
-20 2 3 -22.9517 0.9060
-20 2 4 -12.0152 -0.1327
-20 2 5 -6.5985 -1.0203
-20 2 6 15.4456 0.2040
-20 2 7 -2.0864 -0.8116
-20 2 8 20.3258 -0.0858
-20 2 9 -15.4379 -0.8041
-20 2 10 -33.3928 0.5820
-20 2 11 -18.3003 0.2788
-20 2 12 -53.5955 -0.7483
-20 2 13 21.1772 -0.7818
-20 2 14 -25.7491 -0.0397
-20 2 15 11.3880 1.2297
-20 2 16 34.6286 -0.4337
-20 2 17 -69.1944 0.2499
-20 2 18 -3.6216 0.5989
-20 2 19 -41.0564 0.3002
-20 2 20 -7.0356 -0.3884
-20 2 21 55.0171 -0.2990
-20 2 22 26.3243 0.2489
-20 2 23 62.3112 0.9010
-20 2 24 -52.5099 -0.1872
-20 3 1 5.8203 0.3858
-20 3 2 23.6663 -0.0159
-20 3 3 13.4682 -0.0555
-20 3 4 19.6739 0.1800
-20 3 5 -16.8067 0.5411
-20 3 6 -9.6935 0.1806
-20 3 7 24.9560 -0.3978
-20 3 8 0.0960 0.1370
-20 3 9 -26.7893 0.1940
-20 3 10 -6.5169 0.7375
-20 3 11 -17.3027 0.0043
-20 3 12 1.8444 0.8356
-20 3 13 18.6077 -0.0573
-20 3 14 -37.8586 -0.3290
-20 3 15 60.9730 -0.5081
-20 3 16 48.9204 -0.2219
-20 3 17 3.5070 -0.1735
-20 3 18 -46.3962 -0.7373
-20 3 19 -45.6133 0.7617
-20 3 20 -63.9333 0.1296
-20 3 21 -84.5640 0.0012
-20 3 22 118.4540 -0.6599
-20 3 23 8.2816 -0.4003
-20 3 24 96.7419 0.6314
-20 4 1 -3.0515 0.6154
-20 4 2 0.2444 -0.4842
-20 4 3 -12.9854 -0.1774
-20 4 4 -6.5818 -0.9803
-20 4 5 30.5386 -1.0757
-20 4 6 -13.3458 -0.5345
-20 4 7 -27.8974 0.2718
-20 4 8 0.6055 0.2694
-20 4 9 17.2339 -0.8978
-20 4 10 7.2130 0.6597
-20 4 11 -23.8979 -0.1917
-20 4 12 -6.8986 -0.3477
-20 4 13 28.2952 -0.3255
-20 4 14 -6.1790 0.5080
-20 4 15 12.1474 1.3439
-20 4 16 -15.4155 0.1633
-20 4 17 6.9272 -0.0454
-20 4 18 -40.1790 0.1358
-20 4 19 -62.6525 0.1317
-20 4 20 3.4823 -0.4541
-20 4 21 4.2667 0.0361
-20 4 22 6.2979 0.3113
-20 4 23 -71.5757 0.2543
-20 4 24 -27.7657 -0.4644
-20 5 1 -5.3286 0.2542
-20 5 2 -6.5605 0.5114
-20 5 3 -7.3719 -0.0151
-20 5 4 -14.6047 0.8489
-20 5 5 -48.5445 -0.4712
-20 5 6 -27.9147 0.4003
-20 5 7 16.1448 -0.0380
-20 5 8 15.1838 -0.3508
-20 5 9 -36.2877 0.6865
-20 5 10 -52.6853 0.1705
-20 5 11 11.9723 -0.2232
-20 5 12 -26.9643 0.3110
-20 5 13 -22.1155 -0.1136
-20 5 14 -11.4549 -0.8668
-20 5 15 51.1483 -0.4038
-20 5 16 24.4809 -0.1201
-20 5 17 0.1324 0.3288
-20 5 18 23.5701 -0.0055
-20 5 19 91.6666 0.1446
-20 5 20 -16.0024 0.1141
-20 5 21 -11.8059 0.1872
-20 5 22 -39.0227 -0.9200
-20 5 23 -1.1065 -0.4387
-20 5 24 44.3969 0.7994
-20 6 1 5.4895 0.0509
-20 6 2 -21.4687 -0.3245
-20 6 3 -9.0243 -0.7386
-20 6 4 0.5605 0.0910
-20 6 5 -37.6581 -0.7086
-20 6 6 -40.8089 0.1371
-20 6 7 21.1213 0.1713
-20 6 8 16.5439 0.3108
-20 6 9 -11.4354 0.0503
-20 6 10 -23.9958 -0.4767
-20 6 11 2.4278 -0.3957
-20 6 12 9.9834 0.3245
-20 6 13 -26.6417 0.1302
-20 6 14 -16.5518 0.0121
-20 6 15 30.1572 1.1081
-20 6 16 -8.9888 -0.0967
-20 6 17 -76.7256 0.2906
-20 6 18 40.1683 -0.5080
-20 6 19 -41.3180 -0.2880
-20 6 20 -8.2664 0.1263
-20 6 21 37.8381 -0.0722
-20 6 22 30.7733 0.1911
-20 6 23 -32.3409 -0.0114
-20 7 1 7.5586 0.4222
-20 7 2 -21.5086 0.3635
-20 7 3 -6.0696 0.0715
-20 7 4 30.9476 0.4721
-20 7 5 -16.2866 -0.8015
-20 7 6 -2.6321 0.1544
-20 7 7 31.9363 -0.3911
-20 7 8 -45.1864 -0.1118
-20 7 9 -23.5974 0.2300
-20 7 10 21.3525 0.3089
-20 7 11 28.5610 -0.1897
-20 7 12 -36.3795 -0.3397
-20 7 13 -25.7890 -0.1652
-20 7 14 30.9208 -0.7399
-20 7 15 7.5707 0.1086
-20 7 16 -37.9957 -0.2770
-20 7 17 88.0123 0.6470
-20 7 18 -19.1700 0.3431
-20 7 19 -18.5259 -0.0004
-20 7 20 20.0157 0.1158
-20 7 21 2.2894 0.3002
-20 7 22 -13.4294 -0.0811
-20 7 23 96.9770 -0.1720
-20 8 1 4.6291 -0.1551
-20 8 2 -8.1050 -0.5332
-20 8 3 4.2129 -0.2580
-20 8 4 -11.1945 -0.0336
-20 8 5 -18.7860 0.2878
-20 8 6 -42.6788 0.2129
-20 8 7 -31.3481 -0.1953
-20 8 8 10.8983 0.4826
-20 8 9 -17.8566 -0.2613
-20 8 10 -11.9978 0.1127
-20 8 11 -45.9434 -0.2595
-20 8 12 32.1729 0.1361
-20 8 13 0.3220 0.4307
-20 8 14 22.7664 -0.0623
-20 8 15 -48.9834 0.4459
-20 8 16 32.9520 -0.1845
-20 8 17 33.7725 -0.0207
-20 8 18 -9.6295 -0.0166
-20 8 19 -1.8934 0.1068
-20 8 20 46.4378 -0.1385
-20 8 21 38.2116 0.2524
-20 8 22 5.0483 -0.0985
-20 9 1 8.2599 0.2150
-20 9 2 -27.7663 0.3777
-20 9 3 32.6874 -0.0046
-20 9 4 -9.6661 -0.5120
-20 9 5 3.9620 -0.0522
-20 9 6 13.8189 0.0193
-20 9 7 19.4386 0.0652
-20 9 8 -10.1006 0.1839
-20 9 9 -44.2982 -0.4740
-20 9 10 24.2313 0.5202
-20 9 11 55.4474 -0.3128
-20 9 12 19.8519 -0.7109
-20 9 13 38.9630 0.1104
-20 9 14 -32.3074 -0.2084
-20 9 15 -5.0213 0.1075
-20 9 16 21.0678 0.2637
-20 9 17 -112.8169 0.0669
-20 9 18 30.6432 0.4023
-20 9 19 12.6426 0.2256
-20 9 20 -25.6858 -0.4315
-20 9 21 -20.5881 0.0399
-20 9 22 15.4771 -0.0689
-20 10 1 -25.0245 -0.2283
-20 10 2 24.3072 0.1332
-20 10 3 -28.4208 -0.2229
-20 10 4 -26.9550 0.1749
-20 10 5 -7.0025 0.5205
-20 10 6 -10.5966 -0.3059
-20 10 7 -7.9122 0.4196
-20 10 8 34.0060 0.0670
-20 10 9 -66.2911 -0.1990
-20 10 10 -37.4861 0.1596
-20 10 11 -61.0475 -0.1419
-20 10 12 24.9211 0.1586
-20 10 13 32.5578 -0.2013
-20 10 14 -61.8433 -0.6236
-20 10 15 33.7474 0.1979
-20 10 16 -46.2358 0.0546
-20 10 17 17.6433 -0.5432
-20 10 18 -26.9782 -0.0474
-20 10 19 -23.0674 0.1277
-20 10 20 -16.0409 -0.2821
-20 10 21 72.4287 -0.2682
-20 11 1 -49.5272 -0.0611
-20 11 2 -42.8116 0.0463
-20 11 3 -47.2039 0.0009
-20 11 4 -17.1010 -0.0351
-20 11 5 -5.3921 0.0847
-20 11 6 34.1743 -0.0819
-20 11 7 49.2889 0.3937
-20 11 8 5.5158 -0.3958
-20 11 9 -8.3182 -0.5748
-20 11 10 15.4645 0.1352
-20 11 11 21.1114 -0.2677
-20 11 12 -21.0368 -0.1518
-20 11 13 -2.7369 0.1163
-20 11 14 0.5781 -0.4211
-20 11 15 -17.9349 0.2995
-20 11 16 4.7502 -0.1260
-20 11 17 21.3789 0.2514
-20 11 18 13.0072 0.4753
-20 11 19 -2.9367 -0.1329
-20 11 20 12.1747 -0.0036
-20 11 21 -1.7699 0.1747
-20 12 1 -19.0719 0.2610
-20 12 2 12.8870 0.1184
-20 12 3 -29.2915 -0.2221
-20 12 4 16.1854 0.5795
-20 12 5 14.2588 -0.3311
-20 12 6 -31.7608 -0.1254
-20 12 7 -27.6711 0.0234
-20 12 8 13.4263 0.3607
-20 12 9 -39.6748 0.0830
-20 12 10 -11.0804 -0.1302
-20 12 11 72.1515 -0.2872
-20 12 12 8.7281 -0.2435
-20 12 13 27.9790 0.0468
-20 12 14 40.3018 -0.7522
-20 12 15 17.5177 0.3393
-20 12 16 42.6753 0.2364
-20 12 17 38.5952 -0.0551
-20 12 18 59.3658 -0.1173
-20 12 19 -15.2464 -0.1655
-20 12 20 -16.0025 0.1537
-20 13 1 -22.7309 -0.1426
-20 13 2 -26.9147 -0.1662
-20 13 3 -22.5581 -0.3469
-20 13 4 -40.7643 0.5754
-20 13 5 8.0490 -0.2741
-20 13 6 21.8056 0.3167
-20 13 7 -28.1465 -0.1808
-20 13 8 -35.8517 -0.3270
-20 13 9 -30.6122 -0.2685
-20 13 10 32.1030 0.1382
-20 13 11 -16.1389 -0.0524
-20 13 12 1.0164 0.2010
-20 13 13 4.4267 0.1644
-20 13 14 -56.6544 -0.2839
-20 13 15 -65.8990 0.2251
-20 13 16 -26.0662 -0.3211
-20 13 17 -19.7812 0.2883
-20 13 18 -14.0244 0.1529
-20 13 19 7.8461 0.0250
-20 14 1 -3.0124 0.7483
-20 14 2 -30.2371 0.3403
-20 14 3 28.0321 -0.4458
-20 14 4 -10.8091 0.3583
-20 14 5 -9.7905 -0.1188
-20 14 6 -24.2324 0.1884
-20 14 7 60.5357 0.2579
-20 14 8 15.8386 0.2484
-20 14 9 -13.2592 -0.1291
-20 14 10 -46.1356 0.4406
-20 14 11 10.0673 -0.8919
-20 14 12 -34.7259 -0.0828
-20 14 13 -20.4148 0.0377
-20 14 14 -31.3473 -0.5063
-20 14 15 -5.5187 0.3448
-20 14 16 44.9356 -0.2426
-20 14 17 9.0075 0.3609
-20 14 18 -13.3636 0.0541
-20 15 1 -20.6369 -0.5412
-20 15 2 48.3470 -0.7240
-20 15 3 -30.3323 0.4261
-20 15 4 18.0857 0.6704
-20 15 5 -7.1406 -0.0812
-20 15 6 -3.2225 -0.0053
-20 15 7 -12.8278 0.1153
-20 15 8 41.6996 -0.2171
-20 15 9 12.5495 -0.7058
-20 15 10 7.2858 0.6405
-20 15 11 23.6011 -0.1771
-20 15 12 -17.8356 0.3748
-20 15 13 10.6441 -0.1704
-20 15 14 -0.6100 -0.2017
-20 15 15 -1.8926 0.3672
-20 15 16 7.6912 -0.3784
-20 15 17 11.9986 0.0902
-20 16 3 21.3154 0.2722
-20 16 4 26.2745 -0.1802
-20 16 5 11.5267 -0.1156
-20 16 6 -9.3036 0.3019
-20 16 7 -16.0224 0.2399
-20 16 8 -15.9705 -0.1393
-20 16 9 -32.0288 0.0278
-20 16 10 41.7920 0.2271
-20 16 11 40.5761 -0.8657
-20 16 12 -23.6369 0.2899
-20 16 13 61.8970 -0.2510
-20 16 14 -31.3758 0.1665
-20 16 15 -33.3777 0.2480
-20 16 16 13.0813 -0.1521
-20 17 4 3.4138 0.9082
-20 17 5 43.6204 -0.0879
-20 17 6 -16.0149 -0.3614
-20 17 7 36.3820 -0.0593
-20 17 8 15.3120 0.0303
-20 17 9 5.3382 0.0292
-20 17 10 -43.3721 0.0844
-20 17 11 41.1202 0.2729
-20 17 12 7.6547 0.8724
-20 17 13 -20.7847 -0.6316
-20 18 7 -9.0293 -0.1029
-20 18 8 -6.8473 0.1251
-20 18 9 -52.4175 0.2191
-20 18 10 0.9755 -0.1426
-20 18 11 22.5047 -0.6144
-19 0 2 29.9579 0.2243
-19 0 4 31.4496 0.8123
-19 0 6 -55.3027 1.3306
-19 0 8 13.5310 -1.7748
-19 0 10 13.5563 -1.5129
-19 0 12 31.2277 0.4413
-19 0 14 18.9162 -0.2405
-19 1 1 47.2875 -0.4307
-19 1 2 -24.4086 0.1599
-19 1 3 -3.3048 0.9773
-19 1 4 42.2542 2.3345
-19 1 5 0.7506 -0.0145
-19 1 6 25.1587 -0.1882
-19 1 7 9.7856 2.0513
-19 1 8 -13.2471 -0.0231
-19 1 9 -43.2371 0.5935
-19 1 10 38.3745 -1.8274
-19 1 11 23.8263 -0.0840
-19 1 12 -4.8773 0.0233
-19 1 13 -38.8338 -0.6014
-19 1 14 57.5346 -0.1386
-19 1 15 14.7650 0.4847
-19 1 16 -85.8822 -0.6869
-19 2 1 29.5913 -1.7123
-19 2 2 65.2629 0.1693
-19 2 3 -10.8759 0.8264
-19 2 4 -11.0170 -0.6612
-19 2 5 -60.3164 -0.4774
-19 2 6 24.4542 0.2742
-19 2 7 17.3795 -0.4094
-19 2 8 -11.2162 0.0892
-19 2 9 -43.2226 0.2382
-19 2 10 7.0892 0.3532
-19 2 11 -62.2660 0.5140
-19 2 12 -42.6260 0.4645
-19 2 13 58.7675 0.9717
-19 2 14 14.3529 -1.0721
-19 2 15 41.0308 0.0528
-19 2 16 -109.2143 0.0813
-19 2 17 11.7917 0.4413
-19 3 1 -11.8371 0.0949
-19 3 2 21.2132 -0.8549
-19 3 3 -64.1005 -0.1233
-19 3 4 39.3644 2.0179
-19 3 5 39.2367 -0.4366
-19 3 6 -27.8950 -0.3059
-19 3 7 9.8901 -0.1946
-19 3 8 -45.6995 0.1902
-19 3 9 3.9742 -0.7882
-19 3 10 -17.9973 -0.7174
-19 3 11 25.7170 0.0393
-19 3 12 -13.1204 -0.2341
-19 3 13 20.2666 0.4682
-19 3 14 33.2973 -0.8133
-19 3 15 86.3827 0.2731
-19 3 16 -10.2305 -0.3240
-19 3 17 9.5896 -0.2005
-19 3 18 -65.5422 0.7518
-19 4 1 22.9119 -0.6298
-19 4 2 24.8266 0.1264
-19 4 3 -1.2374 -0.3039
-19 4 4 25.8926 0.3432
-19 4 5 -9.5569 -1.0205
-19 4 6 47.3514 -0.0386
-19 4 7 32.4401 0.3015
-19 4 8 63.3434 -0.0178
-19 4 9 1.7470 0.6269
-19 4 10 -30.3176 0.9742
-19 4 11 -34.2330 0.5335
-19 4 12 65.5744 0.0318
-19 4 13 57.9570 0.0396
-19 4 14 3.9848 -0.2224
-19 4 15 36.7641 0.2028
-19 4 16 -45.2847 0.0008
-19 4 17 90.7788 -0.4876
-19 4 18 81.5116 0.0601
-19 4 19 -21.4107 -0.5636
-19 4 20 9.7315 -0.5282
-19 5 1 -17.6276 0.1542
-19 5 2 -24.7723 -0.2059
-19 5 3 15.7350 -0.1683
-19 5 4 -10.3635 0.9465
-19 5 5 12.7028 -0.5400
-19 5 6 -7.5767 -0.2476
-19 5 7 6.3637 0.0725
-19 5 8 -10.4156 -0.3920
-19 5 9 3.6547 0.6390
-19 5 10 -3.3662 -0.7614
-19 5 11 -0.9574 -0.0659
-19 5 12 12.7119 0.7609
-19 5 13 -55.9824 0.0585
-19 5 14 8.9092 -0.1671
-19 5 15 -55.4353 -0.2221
-19 5 16 3.9367 0.0382
-19 5 17 -12.1800 -0.4506
-19 5 18 -15.8022 0.5821
-19 5 19 42.4545 -0.3794
-19 5 20 -17.5724 0.4789
-19 5 21 -15.8811 0.4387
-19 5 22 -26.2305 -0.6337
-19 6 1 -23.8253 -0.0934
-19 6 2 24.0296 -0.2385
-19 6 3 28.8603 -0.0565
-19 6 4 -14.3017 0.5264
-19 6 5 -19.5159 -0.8966
-19 6 6 22.6414 -0.6716
-19 6 7 9.1326 0.3754
-19 6 8 -1.2695 -0.1455
-19 6 9 57.2451 1.5134
-19 6 10 -35.0134 -0.0664
-19 6 11 -30.1346 0.2857
-19 6 12 -36.9667 0.0549
-19 6 13 3.6688 -0.5080
-19 6 14 -13.9267 -0.1547
-19 6 15 -17.1394 0.0518
-19 6 16 1.6982 0.3737
-19 6 17 -52.7326 0.1742
-19 6 18 33.4868 0.0337
-19 6 19 16.6513 -1.0315
-19 6 20 -10.3050 0.4625
-19 6 21 -44.6949 -0.4535
-19 6 22 -36.1284 -0.0110
-19 6 23 -5.0040 0.5974
-19 6 24 -95.5590 -0.2257
-19 6 25 29.5697 0.4466
-19 6 26 -19.3849 -0.4935
-19 6 27 -9.3164 0.1029
-19 7 1 -3.0474 0.0892
-19 7 2 17.8705 -0.0946
-19 7 3 17.1262 -0.1181
-19 7 4 34.1669 0.2970
-19 7 5 33.6024 -0.0466
-19 7 6 71.0047 -0.1539
-19 7 7 11.6664 0.0238
-19 7 8 -38.7088 -1.0009
-19 7 9 -14.5450 0.7517
-19 7 10 44.5114 -0.1993
-19 7 11 39.6977 0.3055
-19 7 12 34.3958 0.4245
-19 7 13 -3.4808 0.4243
-19 7 14 2.4026 -0.0208
-19 7 15 0.6759 -0.2389
-19 7 16 17.8896 -0.3915
-19 7 17 -16.5417 -0.3401
-19 7 18 -23.7460 0.6575
-19 7 19 -4.3474 -0.6469
-19 7 20 40.3158 0.9695
-19 7 21 26.2730 -0.2606
-19 7 22 54.9223 0.2226
-19 7 23 -79.8158 0.2177
-19 7 24 -85.9847 -0.2253
-19 7 25 -15.6285 -0.1545
-19 7 26 18.4656 0.3051
-19 7 27 99.4070 -0.1389
-19 7 28 -75.2013 -0.0246
-19 7 29 69.2195 0.1421
-19 7 30 -19.5363 -0.3592
-19 8 1 -23.1291 0.3192
-19 8 2 50.3643 0.0380
-19 8 3 17.4641 -0.6814
-19 8 4 -92.8116 -0.4280
-19 8 5 -25.0410 -0.2711
-19 8 6 41.7277 -0.3234
-19 8 7 14.3323 0.3517
-19 8 8 -20.7371 -0.0396
-19 8 9 4.0384 0.9374
-19 8 10 27.8276 0.2432
-19 8 11 -8.7893 -0.4935
-19 8 12 11.3180 -0.2679
-19 8 13 2.4785 0.5149
-19 8 14 -0.8010 -0.2579
-19 8 15 -38.4594 0.0746
-19 8 16 -46.7472 -0.2394
-19 8 17 38.2273 -0.0498
-19 8 18 0.0371 0.1027
-19 8 19 14.3702 -1.1537
-19 8 20 -52.2228 0.4196
-19 8 21 59.2550 -0.1325
-19 8 22 -19.9086 0.2416
-19 8 23 -44.9526 -0.2485
-19 8 24 -0.1187 0.3619
-19 8 25 -25.1375 -0.1400
-19 8 26 16.6137 -0.2855
-19 8 27 -45.5444 0.0306
-19 8 28 -26.0378 -0.1750
-19 8 29 29.5815 0.6679
-19 9 1 56.1489 -0.0725
-19 9 2 36.6170 -0.1939
-19 9 3 -17.6080 -1.0246
-19 9 4 16.6833 0.2098
-19 9 5 -6.4704 -0.0129
-19 9 6 45.1213 -0.3685
-19 9 7 40.0022 0.2630
-19 9 8 3.6124 -0.3613
-19 9 9 -8.0340 0.1199
-19 9 10 3.2385 0.4811
-19 9 11 -31.7017 0.4279
-19 9 12 63.2368 0.3788
-19 9 13 -22.0997 -0.0041
-19 9 14 -33.2287 -0.6681
-19 9 15 -16.2687 0.3845
-19 9 16 5.7535 -0.2791
-19 9 17 -51.4511 -0.3204
-19 9 18 -20.2294 0.8859
-19 9 19 -17.2865 0.5454
-19 9 20 -18.3113 0.1169
-19 9 21 -28.0670 -0.2379
-19 9 22 -19.4572 0.0161
-19 9 23 -10.7817 0.1847
-19 9 24 -31.1611 0.0464
-19 9 25 -21.7196 -0.7002
-19 9 26 19.0304 0.5504
-19 9 27 -144.0873 -0.0869
-19 9 28 10.0373 -0.3137
-19 9 29 -10.7568 0.2609
-19 10 1 18.0643 0.0612
-19 10 2 38.8207 0.2783
-19 10 3 30.1568 -0.4235
-19 10 4 15.4577 -0.0020
-19 10 5 -9.0945 -0.2562
-19 10 6 28.6667 0.2997
-19 10 7 -14.1176 0.9439
-19 10 8 -5.3097 -0.2815
-19 10 9 -5.0358 0.2942
-19 10 10 -24.4726 -0.0254
-19 10 11 62.6755 -0.6087
-19 10 12 -9.6391 -0.0574
-19 10 13 22.4802 0.0118
-19 10 14 17.6886 -0.1122
-19 10 15 7.5768 0.3429
-19 10 16 28.6508 -0.2807
-19 10 17 30.6409 0.0555
-19 10 18 -11.6703 0.0161
-19 10 19 26.3914 -0.4551
-19 10 20 -9.1039 -0.0228
-19 10 21 -30.0902 0.0870
-19 10 22 -10.1014 -0.0622
-19 10 23 22.7879 0.0021
-19 10 24 22.6463 0.4842
-19 10 25 63.1258 -0.4096
-19 10 26 -121.1899 -0.0264
-19 10 27 -17.0135 -0.3210
-19 10 28 -46.2013 -0.2319
-19 11 1 16.7481 -0.2077
-19 11 2 35.8929 -0.2380
-19 11 3 -18.3262 -0.3831
-19 11 4 21.0103 0.2758
-19 11 5 39.9383 -0.1024
-19 11 6 -18.6084 -0.2553
-19 11 7 37.2743 -0.0185
-19 11 8 -46.1975 -0.5329
-19 11 9 -6.0790 0.6702
-19 11 10 51.0876 -0.1146
-19 11 11 23.8594 0.2963
-19 11 12 13.6735 0.5791
-19 11 13 8.3103 -0.0418
-19 11 14 22.2880 -0.0104
-19 11 15 32.5203 0.1189
-19 11 16 10.1069 0.0494
-19 11 17 4.7616 0.0940
-19 11 18 59.5318 0.3885
-19 11 19 20.6632 -0.1853
-19 11 20 -56.5981 0.3045
-19 11 21 -2.9516 -0.1508
-19 11 22 8.4604 -0.3306
-19 11 23 18.1655 0.0687
-19 11 24 14.5506 -0.3529
-19 11 25 16.6861 -0.1271
-19 11 26 64.8181 0.1638
-19 11 27 -14.7083 -0.0471
-19 11 28 -13.5407 -0.2185
-19 12 1 40.6124 0.0987
-19 12 2 56.0075 -0.0874
-19 12 3 -39.8787 0.1184
-19 12 4 -57.7021 0.0531
-19 12 5 45.3165 -0.2494
-19 12 6 51.2982 0.0233
-19 12 7 -44.9259 0.2399
-19 12 8 -75.0009 -0.3797
-19 12 9 64.4074 0.3006
-19 12 10 34.8948 -0.6584
-19 12 11 -23.3848 0.2058
-19 12 12 39.9706 -0.1942
-19 12 13 -55.0291 -0.2926
-19 12 14 -9.8665 0.1899
-19 12 15 -38.0110 0.0011
-19 12 16 14.1552 -0.2698
-19 12 17 -14.1272 0.0090
-19 12 18 22.5275 0.2363
-19 12 19 42.0528 -0.2589
-19 12 20 15.2701 0.2713
-19 12 21 -1.3826 -0.2544
-19 12 22 45.0689 0.0918
-19 12 23 -31.2976 0.1995
-19 12 24 16.1003 -0.2502
-19 12 25 41.0926 0.4423
-19 12 26 -19.6074 -0.1802
-19 12 27 2.8058 -0.2306
-19 13 1 46.7628 -0.3649
-19 13 2 55.1248 -0.0559
-19 13 3 42.2346 -0.0482
-19 13 4 14.0261 0.0014
-19 13 5 -23.1260 -0.0936
-19 13 6 -10.3280 0.4861
-19 13 7 -12.2334 -0.1448
-19 13 8 -27.5061 -0.3503
-19 13 9 -75.1899 0.6489
-19 13 10 22.4321 -0.3416
-19 13 11 -29.0897 0.5864
-19 13 12 24.5930 -0.0601
-19 13 13 6.0292 0.2164
-19 13 14 18.6104 -0.2309
-19 13 15 -45.4951 0.0143
-19 13 16 3.1398 -0.1442
-19 13 17 -44.1819 0.1904
-19 13 18 -74.8402 0.6209
-19 13 19 -15.7159 -0.5193
-19 13 20 -4.2283 0.4997
-19 13 21 18.0083 -0.3028
-19 13 22 23.0188 0.1117
-19 13 23 14.3664 -0.1946
-19 13 24 -21.1394 -0.3423
-19 13 25 13.8574 0.3132
-19 13 26 -32.0335 0.4226
-19 13 27 -45.5578 0.3292
-19 14 1 33.0621 0.0690
-19 14 2 -6.0586 0.0126
-19 14 3 -0.7142 -0.2906
-19 14 4 -13.0710 0.3440
-19 14 5 -1.5951 -0.5563
-19 14 6 -25.5875 -0.0483
-19 14 7 -8.1744 0.0621
-19 14 8 -13.9156 -0.3314
-19 14 9 46.9166 -0.1248
-19 14 10 1.2086 -0.4088
-19 14 11 -3.6885 0.2188
-19 14 12 -4.1484 -0.3601
-19 14 13 26.7839 0.1716
-19 14 14 5.2191 -0.0676
-19 14 15 102.0243 0.7375
-19 14 16 2.1534 0.1319
-19 14 17 82.3636 0.0035
-19 14 18 -40.5583 0.5037
-19 14 19 8.4652 -0.2781
-19 14 20 2.2808 0.0817
-19 14 21 -28.4131 -0.3674
-19 14 22 -19.2093 0.3267
-19 14 23 35.1219 0.0242
-19 14 24 31.4500 0.0361
-19 14 25 4.1330 -0.0516
-19 14 26 11.7300 0.2069
-19 15 1 -53.7529 -0.1606
-19 15 2 46.6446 0.2523
-19 15 3 -17.2255 -0.0092
-19 15 4 -24.4383 0.5289
-19 15 5 32.4522 -0.0773
-19 15 6 49.1693 0.4651
-19 15 7 -62.6131 -0.2395
-19 15 8 -57.1814 0.0279
-19 15 9 15.9630 0.1090
-19 15 10 -31.2337 -0.1169
-19 15 11 -28.9219 0.0505
-19 15 12 -6.6927 0.0468
-19 15 13 -12.0554 0.3989
-19 15 14 -43.7162 -0.4436
-19 15 15 20.5152 0.4927
-19 15 16 54.7155 -0.0088
-19 15 17 8.3553 0.0704
-19 15 18 6.5876 -0.0582
-19 15 19 -60.1664 -0.1176
-19 15 20 -5.3920 0.3509
-19 15 21 14.1428 -0.2271
-19 15 22 16.2303 -0.0483
-19 15 23 -58.0440 -0.1066
-19 15 24 -42.3706 0.5069
-19 16 1 -9.4762 0.5342
-19 16 2 -12.7732 0.2200
-19 16 3 -110.6469 -0.7610
-19 16 4 -19.5403 0.3220
-19 16 5 16.6869 -0.5472
-19 16 6 -34.5043 0.1325
-19 16 7 8.8017 -0.0443
-19 16 8 -13.9837 -0.0117
-19 16 9 15.5222 0.1428
-19 16 10 16.0888 0.0060
-19 16 11 24.9502 -0.3368
-19 16 12 -58.7552 0.1059
-19 16 13 -112.7594 0.2171
-19 16 14 -33.6802 0.2249
-19 16 15 -1.2862 0.5736
-19 16 16 -22.2808 -0.1974
-19 16 17 39.1765 0.2644
-19 16 18 -11.0787 -0.0717
-19 16 19 -11.7908 -0.2213
-19 16 20 -2.4850 -0.1623
-19 16 21 -3.4313 0.1041
-19 16 22 -27.3488 0.1427
-19 16 23 35.9329 -0.2174
-19 16 24 7.8219 0.1408
-19 16 25 -29.6073 -0.4542
-19 17 1 -11.2230 -0.1234
-19 17 2 -56.9111 0.1754
-19 17 3 -6.6005 0.4539
-19 17 4 -40.4432 0.3595
-19 17 5 -51.6539 -0.0359
-19 17 6 20.8003 0.0590
-19 17 7 6.6206 -0.4652
-19 17 8 13.1799 -0.1394
-19 17 9 26.7897 -0.4032
-19 17 10 66.2078 -0.0488
-19 17 11 4.1869 -0.1100
-19 17 12 6.8418 0.1284
-19 17 13 4.3734 0.0476
-19 17 14 -85.9762 -0.0340
-19 17 15 -9.4007 0.2586
-19 17 16 17.8299 -0.2171
-19 17 17 66.5991 0.1088
-19 17 18 67.2624 -0.0644
-19 17 19 -6.4574 0.1969
-19 17 20 25.2316 0.1118
-19 17 21 57.6101 -0.1859
-19 17 22 -45.2966 -0.2474
-19 17 23 21.3553 -0.0633
-19 17 24 -25.1919 0.3074
-19 18 1 -27.3633 0.0744
-19 18 2 -0.0425 -0.0335
-19 18 3 8.6429 -0.2901
-19 18 4 -28.3361 -0.2171
-19 18 5 -5.9268 -0.1607
-19 18 6 -48.7572 0.3493
-19 18 7 -0.9506 0.0795
-19 18 8 -8.6951 0.0254
-19 18 9 -4.9458 -0.0005
-19 18 10 75.2972 0.1187
-19 18 11 -101.1121 0.1224
-19 18 12 4.1891 0.0169
-19 18 13 -46.4189 0.2383
-19 18 14 -9.2372 0.2406
-19 18 15 26.5578 0.1791
-19 18 16 8.6520 -0.0517
-19 18 17 13.6907 -0.1215
-19 18 18 -57.6867 0.0970
-19 18 19 -21.0969 -0.1317
-19 18 20 16.9533 -0.1953
-19 18 21 -11.0925 0.0747
-19 18 22 -54.3925 0.0195
-19 18 23 -60.4130 0.1696
-19 19 1 45.6997 -0.0148
-19 19 2 -6.2475 0.0461
-19 19 3 -25.0573 0.1966
-19 19 4 5.7685 0.1586
-19 19 5 28.0072 -0.0793
-19 19 6 27.6396 -0.3552
-19 19 7 22.9996 -0.1975
-19 19 8 11.3311 -0.1865
-19 19 9 68.4933 -0.1889
-19 19 10 -23.8375 -0.0057
-19 19 11 65.4705 -0.1575
-19 19 12 40.6099 -0.0184
-19 19 13 -59.3884 0.2277
-19 19 14 -3.0183 -0.2712
-19 19 15 46.8426 0.1924
-19 19 16 -59.2287 -0.1236
-19 19 17 -63.7814 -0.2418
-19 19 18 5.3711 0.2047
-19 19 19 14.3772 -0.1797
-19 19 20 70.5179 0.2408
-19 19 21 20.9934 0.0585
-19 19 22 57.4089 -0.2835
-19 20 1 32.2190 -0.0714
-19 20 2 42.4317 -0.0335
-19 20 3 -18.8276 -0.2301
-19 20 4 -29.2363 0.6812
-19 20 5 -14.2973 0.1049
-19 20 6 19.8753 0.2492
-19 20 7 17.5837 0.4559
-19 20 8 66.2350 0.0327
-19 20 9 27.7641 -0.1250
-19 20 10 70.8531 -0.0135
-19 20 11 23.4120 -0.0063
-19 20 12 -51.6619 0.2485
-19 20 13 -26.0845 0.2973
-19 20 14 -19.2565 -0.5580
-19 20 15 -0.4381 0.5821
-19 20 16 54.8843 -0.0941
-19 20 17 9.7576 -0.2157
-19 20 18 19.5242 0.3087
-19 20 19 24.0600 -0.0921
-19 20 20 -70.1282 0.3112
-19 20 21 -11.1745 -0.0007
-19 21 1 -14.2038 0.2851
-19 21 2 3.8096 0.4465
-19 21 3 39.0564 -0.0340
-19 21 4 35.2801 0.0481
-19 21 5 26.9312 -0.4353
-19 21 6 13.4760 -0.0904
-19 21 7 -8.9251 -0.0140
-19 21 8 -23.4195 -0.3584
-19 21 9 34.0625 -0.0332
-19 21 10 23.3985 0.1250
-19 21 11 -0.3187 -0.5908
-19 21 12 6.8902 -0.0461
-19 21 13 -22.6152 0.3861
-19 21 14 58.0631 -0.4217
-19 21 15 3.3168 0.5251
-19 21 16 6.2659 -0.5466
-19 21 17 -28.6003 0.3315
-19 21 18 -26.4519 0.3527
-19 21 19 -39.5848 -0.7067
-19 21 20 29.1433 0.3154
-19 22 1 -42.2615 0.6361
-19 22 2 35.9902 -0.1536
-19 22 3 -53.5508 0.1097
-19 22 4 0.2837 0.7572
-19 22 5 0.9048 -0.2844
-19 22 6 6.4159 0.1359
-19 22 7 -24.1050 -0.1498
-19 22 8 -11.3942 -0.0484
-19 22 9 27.8728 0.0016
-19 22 10 36.6807 0.0644
-19 22 11 -24.7252 -0.1803
-19 22 12 -0.3492 0.3808
-19 22 13 -3.8823 0.0422
-19 22 14 -2.5152 -0.4645
-19 22 15 61.5246 0.3837
-19 22 16 -13.2848 -0.1380
-19 22 17 -34.0447 0.2646
-19 22 18 -42.8870 0.0998
-19 22 19 15.3298 -0.1450
-19 23 1 -19.3592 0.4592
-19 23 2 -31.4332 -0.2302
-19 23 3 -10.8419 -0.2707
-19 23 4 -36.8616 -0.0728
-19 23 5 -16.7330 -0.3398
-19 23 6 18.0350 0.2850
-19 23 7 -12.3799 0.0644
-19 23 8 -22.1231 0.1718
-19 23 9 -32.0521 -0.0186
-19 23 10 -4.8146 0.0229
-19 23 11 -26.9347 -0.3314
-19 23 12 -14.9164 0.0859
-19 23 13 26.3020 -0.2417
-19 23 14 38.6601 0.0804
-19 23 15 -12.2134 0.2192
-19 23 16 -22.6776 -0.3061
-19 23 17 60.7577 0.4129
-19 23 18 -84.1949 -0.0795
-19 24 1 -23.3407 0.4323
-19 24 2 1.2544 0.0120
-19 24 3 18.4771 0.2739
-19 24 4 -24.2577 0.4506
-19 24 5 -29.1986 -0.0816
-19 24 6 -10.5359 -0.2523
-19 24 7 -6.4588 -0.4469
-19 24 8 -52.9954 -0.3458
-19 24 9 -17.3380 0.0866
-19 24 10 -0.2410 0.1446
-19 24 11 -13.5229 -0.2724
-19 24 12 15.6371 0.2807
-19 24 13 -14.3548 -0.2278
-19 24 14 17.5174 0.0762
-19 24 15 -9.0059 0.0290
-19 24 16 -60.0390 -0.1511
-19 24 17 -18.3392 0.4005
-19 25 1 -47.8269 0.6252
-19 25 2 38.0225 -0.5076
-19 25 3 73.1428 -0.4781
-19 25 5 68.8985 0.2244
-19 25 6 14.4124 0.3374
-19 25 7 -22.4221 0.4705
-19 25 8 -20.0933 0.1004
-19 25 9 -68.7408 0.0454
-19 25 10 24.1659 -0.0280
-19 25 11 -18.4803 -0.4062
-19 25 12 1.7077 0.0157
-19 25 13 15.0698 -0.2135
-19 25 14 43.9950 0.0603
-19 25 15 -29.2607 0.1550
-19 26 2 17.7693 0.0726
-19 26 3 -15.5884 0.2057
-19 26 4 -25.3006 0.2355
-19 26 5 49.6505 -0.7818
-19 26 6 15.5135 -0.1765
-19 26 7 76.9912 -0.2906
-19 26 8 -18.0377 -0.7696
-19 26 9 28.3744 0.6250
-19 26 10 -11.5684 -0.1297
-19 26 11 -17.3754 0.0460
-19 26 12 7.8530 0.0734
-19 27 6 -39.7656 0.6931
-18 0 2 68.3472 -2.5165
-18 0 4 -45.8322 0.7913
-18 0 6 13.9115 2.1311
-18 0 8 20.9636 -1.8563
-18 0 10 -33.5836 0.1207
-18 0 12 -50.4430 -0.0219
-18 0 28 37.9372 2.1134
-18 1 1 -8.2843 2.0770
-18 1 2 -25.7439 0.0745
-18 1 3 -7.8846 1.5196
-18 1 4 -23.5459 -1.8776
-18 1 5 38.8622 -0.2256
-18 1 6 -15.0344 0.9937
-18 1 7 -74.2718 -0.3570
-18 1 8 -0.0355 -1.6851
-18 1 9 13.4183 -0.6380
-18 1 10 -1.0250 0.0882
-18 1 11 29.2702 -1.8574
-18 1 12 -28.3323 0.0394
-18 1 27 32.7754 -0.0767
-18 1 28 31.0606 -0.1138
-18 1 29 -20.9287 -0.6950
-18 2 1 5.4784 -0.1008
-18 2 2 -18.0731 -0.2374
-18 2 3 47.7339 1.4523
-18 2 4 30.1379 -0.3727
-18 2 5 8.2921 1.0863
-18 2 6 26.8635 -0.4467
-18 2 7 -47.5185 0.8442
-18 2 8 -28.0122 -0.0927
-18 2 9 49.9557 -0.6286
-18 2 10 34.2328 0.2570
-18 2 11 20.1336 0.3752
-18 2 12 17.0889 -0.0294
-18 2 27 32.3010 0.6788
-18 2 28 3.9457 -0.0344
-18 2 29 -9.4865 -0.3602
-18 3 1 25.8077 -0.1159
-18 3 2 -38.5963 0.3072
-18 3 3 -7.1507 -0.0437
-18 3 4 -22.2758 -0.3322
-18 3 5 9.1145 0.5779
-18 3 6 11.7585 -0.0315
-18 3 7 -51.8649 -0.1978
-18 3 8 22.3683 -1.2513
-18 3 9 -50.1847 0.2631
-18 3 10 -13.4205 0.6533
-18 3 11 36.2026 -0.1998
-18 3 12 -17.4804 0.0416
-18 3 27 -14.2522 0.4116
-18 3 28 10.3424 0.4201
-18 3 29 -6.9736 0.2393
-18 4 1 48.4394 0.4311
-18 4 2 -28.3918 0.0864
-18 4 3 -30.4174 0.2242
-18 4 4 -0.5871 0.1333
-18 4 5 3.6590 -0.0885
-18 4 6 2.9736 -0.5663
-18 4 7 -16.8534 0.7355
-18 4 8 -6.9472 -0.7336
-18 4 9 47.1360 -0.2542
-18 4 10 44.4701 0.4185
-18 4 11 -24.3733 -0.2702
-18 4 12 -38.6207 -0.3148
-18 4 13 -13.4250 -0.6102
-18 4 27 -59.5530 -0.3164
-18 4 28 52.0633 -0.3319
-18 4 29 28.3636 -0.0111
-18 5 1 -10.0399 0.6535
-18 5 2 9.4453 -0.5232
-18 5 3 -21.1651 0.7403
-18 5 4 -23.9500 0.0881
-18 5 5 -37.7793 -0.5137
-18 5 6 -23.5945 0.5202
-18 5 7 -7.6774 -0.6608
-18 5 8 9.5978 -0.4886
-18 5 9 -44.9197 0.7538
-18 5 10 -4.2462 0.1250
-18 5 11 38.2533 -0.3576
-18 5 12 -63.4360 0.2031
-18 5 13 0.0789 -0.6331
-18 5 14 1.0836 0.4389
-18 5 27 -1.6140 -1.2347
-18 5 28 -50.5222 0.5072
-18 5 29 34.3385 -0.1516
-18 6 1 -9.3260 -0.1276
-18 6 2 -3.6898 -0.5938
-18 6 3 -7.0104 0.6462
-18 6 4 -14.6961 0.1936
-18 6 5 39.3686 -0.1718
-18 6 6 -47.0559 -0.3039
-18 6 7 2.2542 0.0876
-18 6 8 29.6509 0.3694
-18 6 9 -16.4728 0.3383
-18 6 10 17.4609 0.4283
-18 6 11 6.0747 0.2811
-18 6 12 -52.3909 0.9767
-18 6 13 46.8642 -1.6539
-18 6 14 29.9838 0.0895
-18 6 15 37.2672 -0.2306
-18 6 16 33.5392 0.0054
-18 6 27 -30.8165 -0.3747
-18 6 28 -12.4023 0.3196
-18 6 29 -27.2998 -0.2024
-18 7 1 -18.7538 0.5064
-18 7 2 97.2693 -0.6847
-18 7 3 -64.2099 1.1068
-18 7 4 15.4415 -0.6405
-18 7 5 -11.6092 -0.2243
-18 7 6 -3.2501 0.3858
-18 7 7 -24.3946 -0.0397
-18 7 8 14.8030 -0.5434
-18 7 9 -6.6514 -0.2189
-18 7 10 -3.9989 -0.0072
-18 7 11 -33.1920 -0.3502
-18 7 12 -9.5370 0.1299
-18 7 13 -38.8176 -0.8507
-18 7 14 55.6816 0.2394
-18 7 15 -40.4061 -0.1822
-18 7 16 -13.3530 -0.2853
-18 7 17 -15.3963 -0.0938
-18 7 26 17.6538 -0.3522
-18 7 27 44.0715 -0.7434
-18 7 28 15.2955 0.5743
-18 7 29 -34.3229 -0.1947
-18 8 1 1.6415 0.5369
-18 8 2 -54.1452 -0.1350
-18 8 3 -55.9415 0.1198
-18 8 4 -4.2988 -0.2068
-18 8 5 22.3082 0.3593
-18 8 6 20.1003 -0.5547
-18 8 7 -45.2627 0.4765
-18 8 8 46.3245 0.2657
-18 8 9 -21.5356 1.0181
-18 8 10 17.3719 0.2240
-18 8 11 -18.8244 -0.2078
-18 8 12 13.0328 0.4858
-18 8 13 -25.0129 -0.9288
-18 8 14 8.0765 -0.2125
-18 8 15 -38.1690 0.0135
-18 8 16 52.3089 0.2446
-18 8 17 -63.1006 -0.2910
-18 8 18 87.4442 -0.1229
-18 8 19 69.7923 0.0358
-18 8 26 46.8696 -0.3630
-18 8 27 18.3669 -0.0650
-18 8 28 -2.7053 0.0095
-18 9 1 13.4523 -0.3383
-18 9 2 -40.8396 -0.3684
-18 9 3 -3.2842 0.1397
-18 9 4 -40.6914 -0.1591
-18 9 5 36.2524 0.0249
-18 9 6 34.8500 -0.0015
-18 9 7 26.3484 0.7428
-18 9 8 -5.5646 -0.9179
-18 9 9 37.7578 -0.0106
-18 9 10 52.4913 0.2496
-18 9 11 -40.0458 -0.1864
-18 9 12 -53.5117 0.2524
-18 9 13 77.8896 -0.4755
-18 9 14 29.2816 -0.1126
-18 9 15 14.5944 0.1379
-18 9 16 -56.3950 -0.4221
-18 9 17 8.9555 -0.1711
-18 9 18 10.6082 0.5807
-18 9 19 -15.8267 -0.0034
-18 9 20 19.1699 0.6489
-18 9 21 -44.8052 0.4201
-18 9 22 26.7689 -0.4397
-18 9 27 -18.9880 0.0216
-18 9 28 -4.2570 0.1332
-18 10 1 -3.1547 0.7015
-18 10 2 -68.9429 0.3846
-18 10 3 -33.8920 -0.3198
-18 10 4 -67.2272 0.0370
-18 10 5 15.3460 -0.2391
-18 10 6 1.8668 -0.2373
-18 10 7 -4.2017 0.5049
-18 10 8 1.0508 0.0467
-18 10 9 -56.4345 0.8228
-18 10 10 27.5979 -0.4169
-18 10 11 -64.4581 -0.2422
-18 10 12 34.9315 0.4644
-18 10 13 25.6465 -0.4990
-18 10 14 7.8337 -0.2257
-18 10 15 57.3135 0.1868
-18 10 16 1.9324 0.3346
-18 10 17 -12.8325 -0.1408
-18 10 18 43.4276 -0.4295
-18 10 19 -55.6018 -0.2117
-18 10 20 36.3689 0.3488
-18 10 21 -32.8580 -0.1588
-18 10 22 -25.9473 -0.4117
-18 10 23 -20.0394 0.2113
-18 10 24 24.7925 0.2396
-18 10 25 -39.8097 -0.1957
-18 10 26 -68.8745 0.0664
-18 10 27 45.3079 -0.4666
-18 10 28 -17.1212 -0.1503
-18 10 29 33.3171 0.3860
-18 10 30 -34.8873 -0.1435
-18 10 31 6.9956 0.4256
-18 11 1 40.4218 -0.4318
-18 11 2 45.6805 -0.2594
-18 11 3 51.6999 0.4729
-18 11 4 24.8207 0.0715
-18 11 5 50.8987 -0.2010
-18 11 6 -12.0487 0.3218
-18 11 7 15.9928 0.4069
-18 11 8 27.2501 -0.3259
-18 11 9 23.3872 0.0022
-18 11 10 10.3941 -0.1049
-18 11 11 -6.3845 0.3777
-18 11 12 2.5921 0.4235
-18 11 13 -28.9570 -0.5736
-18 11 14 2.4479 0.1524
-18 11 15 -19.6725 -0.0901
-18 11 16 -55.3181 -0.5537
-18 11 17 -14.4146 0.0584
-18 11 18 33.8436 0.0778
-18 11 19 12.9282 0.2461
-18 11 20 12.1162 0.1722
-18 11 21 27.0372 0.1206
-18 11 22 34.3399 -0.1625
-18 11 23 112.7976 0.2255
-18 11 24 -75.6981 -0.3092
-18 11 25 47.8986 0.1148
-18 11 26 -9.6150 0.1391
-18 11 27 58.2523 -0.3054
-18 11 28 16.8246 0.5689
-18 11 29 14.7643 -0.1257
-18 11 30 39.7090 -0.1611
-18 12 1 -21.0531 0.1796
-18 12 2 7.3168 -0.2301
-18 12 3 27.0780 -0.1580
-18 12 4 13.9624 -0.4487
-18 12 5 -65.5579 -0.0818
-18 12 6 44.2830 0.1087
-18 12 7 -2.0333 -0.2672
-18 12 8 9.0064 0.3191
-18 12 9 33.2327 0.3687
-18 12 10 -12.5351 -0.3134
-18 12 11 -34.0489 -0.1516
-18 12 12 -32.7740 0.3781
-18 12 13 -8.0537 -0.1720
-18 12 14 -28.3749 -0.2766
-18 12 15 -11.5946 -0.6819
-18 12 16 -39.0795 0.2406
-18 12 17 50.0529 0.6179
-18 12 18 31.3366 -0.2930
-18 12 19 0.9579 -0.2719
-18 12 20 15.8385 0.3790
-18 12 21 32.5948 0.1156
-18 12 22 17.1269 -0.4665
-18 12 23 20.1334 0.0481
-18 12 24 -49.8803 -0.5165
-18 12 25 29.3278 0.3716
-18 12 26 -10.5093 -0.3040
-18 12 27 9.1708 -0.5538
-18 12 28 41.9644 0.0802
-18 12 29 7.3413 -0.3949
-18 12 30 2.5348 0.5010
-18 13 1 -4.3405 -0.1202
-18 13 2 -18.3896 -0.3502
-18 13 3 -4.1484 0.4007
-18 13 4 -20.6945 -0.0655
-18 13 5 28.7085 0.0851
-18 13 6 -31.8656 0.0181
-18 13 7 -24.0344 -0.0489
-18 13 8 38.0428 0.1820
-18 13 9 -1.5221 0.1221
-18 13 10 -42.9918 0.0041
-18 13 11 0.5131 0.0034
-18 13 12 -44.7254 0.3168
-18 13 13 -6.2480 -0.1841
-18 13 14 -67.6738 0.1099
-18 13 15 -21.9012 -0.0847
-18 13 16 -69.1503 0.0380
-18 13 17 -12.0745 0.0442
-18 13 18 28.3669 0.3264
-18 13 19 1.1497 -0.2912
-18 13 20 -30.9560 -0.0948
-18 13 21 -12.9302 0.0155
-18 13 22 11.4974 -0.5353
-18 13 23 -47.0981 0.5356
-18 13 24 -67.9462 -0.6864
-18 13 25 -4.8795 0.3833
-18 13 26 -46.3527 -0.1134
-18 13 27 36.5604 0.1802
-18 13 28 -26.8843 0.2075
-18 13 29 13.8137 -0.2099
-18 14 1 2.0598 0.0977
-18 14 2 34.0695 -0.1089
-18 14 3 48.3239 -0.0520
-18 14 4 6.2259 -0.2038
-18 14 5 20.5534 0.0203
-18 14 6 -10.4115 0.3229
-18 14 7 -17.7583 0.1584
-18 14 8 0.0228 -0.3999
-18 14 9 35.7619 0.3292
-18 14 10 25.1875 0.2863
-18 14 11 38.5117 -0.2024
-18 14 12 20.1056 0.1798
-18 14 13 -32.9579 -0.0297
-18 14 14 23.7151 0.3102
-18 14 15 15.0183 -0.0188
-18 14 16 9.2008 -0.0156
-18 14 17 -43.3796 -0.2145
-18 14 18 30.4048 0.3890
-18 14 19 -60.4265 -0.7048
-18 14 20 9.1317 0.0035
-18 14 21 27.1618 0.0549
-18 14 22 59.2198 -0.4050
-18 14 23 -59.3091 0.5772
-18 14 24 10.4509 -0.4835
-18 14 25 13.1452 0.2742
-18 14 26 25.7289 -0.0894
-18 14 27 4.6203 0.1056
-18 14 28 19.6142 -0.3932
-18 15 1 7.2271 0.1157
-18 15 2 8.4835 -0.2754
-18 15 3 64.4077 -0.2414
-18 15 4 21.2983 0.3261
-18 15 5 61.9374 -0.3209
-18 15 6 -14.8838 -0.0070
-18 15 7 29.6056 0.4635
-18 15 8 -31.7526 -0.0346
-18 15 9 -54.7573 0.3567
-18 15 10 -6.6342 -0.0419
-18 15 11 -42.6889 0.0827
-18 15 12 12.0145 0.4380
-18 15 13 -4.3742 -0.3009
-18 15 14 -29.0208 0.0857
-18 15 15 -17.1307 0.1052
-18 15 16 -37.6636 -0.1841
-18 15 17 10.4944 -0.5262
-18 15 18 21.5516 0.0300
-18 15 19 -30.0130 -0.5036
-18 15 20 -36.8060 0.4147
-18 15 21 29.9939 0.3147
-18 15 22 52.3528 -0.0913
-18 15 23 -20.7207 0.4634
-18 15 24 12.4651 -0.2001
-18 15 25 -27.8381 -0.0585
-18 15 26 25.5765 0.0415
-18 15 28 30.5159 -0.2445
-18 16 1 -23.5299 -0.1026
-18 16 2 3.6284 0.2141
-18 16 3 -8.5319 -0.1479
-18 16 4 -21.0502 0.3389
-18 16 5 24.9929 -0.4537
-18 16 6 -38.3281 0.0296
-18 16 7 -15.7288 0.0696
-18 16 8 -11.3077 -0.7489
-18 16 9 3.0960 0.6105
-18 16 10 11.7361 -0.0295
-18 16 11 -12.0647 0.0149
-18 16 12 35.7111 0.0806
-18 16 13 -56.0729 -0.3281
-18 16 14 4.7685 0.0098
-18 16 15 -67.1461 0.0140
-18 16 16 23.1010 -0.2227
-18 16 17 18.9662 0.2623
-18 16 18 -59.9633 0.3026
-18 16 19 -27.9956 -0.3043
-18 16 20 -38.4081 0.3205
-18 16 21 -20.4157 -0.2345
-18 16 22 38.4499 -0.0254
-18 16 23 43.6197 0.1085
-18 16 24 -48.8039 -0.0424
-18 16 25 4.4553 -0.1741
-18 16 26 -8.3620 -0.1240
-18 16 27 29.4901 -0.1251
-18 17 1 49.6676 -0.4571
-18 17 2 -42.1981 -0.5978
-18 17 3 -14.2248 -0.3159
-18 17 4 -20.7643 0.1619
-18 17 5 -35.9606 0.0503
-18 17 6 25.0777 0.0456
-18 17 7 9.1267 0.2856
-18 17 8 -3.7249 0.3910
-18 17 9 10.5976 0.2950
-18 17 10 8.4281 -0.5695
-18 17 11 6.3244 0.2120
-18 17 12 -35.1975 0.2761
-18 17 13 -13.6221 -0.0572
-18 17 14 41.0217 -0.0007
-18 17 15 72.2285 0.2257
-18 17 16 -8.9650 -0.0139
-18 17 17 51.6731 -0.0512
-18 17 18 26.2771 -0.3175
-18 17 19 12.4599 -0.1868
-18 17 20 -21.1789 0.6107
-18 17 21 19.8105 -0.0743
-18 17 22 -39.3234 0.0490
-18 17 23 -71.0335 -0.0373
-18 17 24 3.7796 -0.1038
-18 17 25 24.5380 0.0018
-18 17 26 16.0908 0.1435
-18 18 1 19.7281 0.1120
-18 18 2 50.0208 0.1281
-18 18 3 51.4432 -0.0126
-18 18 4 -50.5365 -0.0891
-18 18 5 -16.5656 -0.1688
-18 18 6 -7.5452 0.1469
-18 18 7 6.5455 -0.3375
-18 18 8 -12.7022 -0.2977
-18 18 9 -26.2172 0.4415
-18 18 10 2.2034 0.0446
-18 18 11 -12.8534 -0.0060
-18 18 12 -36.8354 -0.2144
-18 18 13 42.6677 -0.0656
-18 18 14 -9.2883 0.3007
-18 18 15 8.0437 -0.1756
-18 18 16 -14.7205 0.0752
-18 18 17 57.9211 0.2739
-18 18 18 -4.2558 0.1024
-18 18 19 -3.7855 -0.3163
-18 18 20 15.7322 -0.1778
-18 18 21 -3.6214 0.0164
-18 18 22 -25.2165 -0.0307
-18 18 23 43.9453 0.0061
-18 18 24 -10.1217 -0.0014
-18 18 25 34.4078 -0.0161
-18 19 1 2.5294 0.0317
-18 19 2 21.7506 0.0092
-18 19 3 31.7164 -0.0100
-18 19 4 -13.7168 0.1401
-18 19 5 51.0310 0.2695
-18 19 6 -2.7849 0.1339
-18 19 7 -8.7434 0.1722
-18 19 8 -18.6843 -0.1681
-18 19 9 15.1763 -0.0535
-18 19 10 93.1690 -0.2093
-18 19 11 -33.6482 -0.1589
-18 19 12 63.2871 0.4407
-18 19 13 0.5291 0.0782
-18 19 14 14.4500 0.2289
-18 19 15 36.1696 -0.1104
-18 19 16 5.0240 -0.3540
-18 19 17 -1.7249 -0.1290
-18 19 18 -82.4663 0.0048
-18 19 19 -73.3574 0.0433
-18 19 20 62.2677 0.3014
-18 19 21 -14.4013 0.1347
-18 19 22 54.3343 -0.0674
-18 19 23 -18.4839 0.0620
-18 19 24 -36.7837 -0.2811
-18 20 1 44.6669 0.0785
-18 20 2 -42.4934 -0.0073
-18 20 3 7.2553 0.1939
-18 20 4 0.9585 -0.1137
-18 20 5 32.2605 -0.7473
-18 20 6 -36.5146 -0.1466
-18 20 7 25.5093 0.4789
-18 20 8 -21.3804 -0.3821
-18 20 9 34.2658 0.2388
-18 20 10 10.0023 0.0765
-18 20 11 -30.6568 -0.1097
-18 20 12 -2.1469 0.2683
-18 20 13 -14.1250 -0.4756
-18 20 14 -38.7787 0.2016
-18 20 15 -8.4391 0.2100
-18 20 16 -23.6078 -0.0029
-18 20 17 -1.6543 0.1801
-18 20 18 -14.7943 0.2599
-18 20 19 -18.2846 -0.4290
-18 20 20 2.8384 0.3131
-18 20 21 -10.1217 -0.0489
-18 20 22 30.7273 -0.4942
-18 20 23 -4.8114 0.5450
-18 21 1 71.2532 0.0296
-18 21 2 -26.9301 -0.2164
-18 21 3 20.1980 -0.2531
-18 21 4 27.1595 0.0255
-18 21 5 13.3089 0.0440
-18 21 6 -5.5424 0.0341
-18 21 7 20.5396 0.1580
-18 21 8 18.1108 -0.4199
-18 21 9 11.9104 0.2899
-18 21 10 13.9268 -0.3316
-18 21 11 59.7491 -0.0825
-18 21 12 -17.7326 0.5823
-18 21 13 38.8731 -0.1182
-18 21 14 7.5324 0.1576
-18 21 15 50.8827 -0.1152
-18 21 16 -7.0546 -0.1580
-18 21 17 43.4228 0.1154
-18 21 18 49.4437 0.2951
-18 21 19 29.7058 -0.4864
-18 21 20 -88.7880 0.5033
-18 21 21 42.8841 -0.2230
-18 21 23 -20.0290 0.3283
-18 22 1 28.7537 -0.0207
-18 22 2 16.6195 -0.5193
-18 22 3 -36.6754 0.4120
-18 22 4 -4.0167 0.1895
-18 22 5 -26.0921 -0.3768
-18 22 6 25.0529 0.1006
-18 22 7 -4.9406 0.1847
-18 22 8 9.7482 -0.1027
-18 22 9 -42.3267 0.3476
-18 22 10 35.9411 -0.5268
-18 22 11 -7.0961 0.1388
-18 22 12 -2.2331 0.1420
-18 22 13 17.5882 -0.4058
-18 22 14 40.3091 0.3755
-18 22 15 -34.9838 0.0778
-18 22 16 -21.5770 0.1642
-18 22 17 -76.0688 0.0299
-18 22 18 35.7353 0.2585
-18 22 19 -1.7591 -0.4663
-18 22 20 50.6524 0.4926
-18 22 21 17.9782 -0.5332
-18 22 22 -10.2478 0.0289
-18 22 23 10.0449 0.3297
-18 23 1 -12.5189 0.2239
-18 23 2 11.3922 0.0883
-18 23 3 -62.0126 0.0732
-18 23 4 -20.5670 0.1963
-18 23 5 -10.6882 0.1154
-18 23 6 -6.7770 0.2364
-18 23 7 2.9580 -0.5099
-18 23 8 -7.5221 -0.1498
-18 23 9 -21.2278 0.3713
-18 23 10 33.0373 -0.5377
-18 23 11 4.1983 0.1236
-18 23 12 28.9827 0.0236
-18 23 13 38.8617 0.1115
-18 23 14 -63.5743 0.1489
-18 23 15 39.7013 -0.1432
-18 23 16 26.2011 0.0197
-18 23 17 48.4352 0.2502
-18 23 18 -40.8278 -0.0508
-18 23 19 71.4829 -0.2262
-18 23 20 55.3054 0.5821
-18 23 21 19.5845 -0.3355
-18 23 22 7.0421 0.5422
-18 23 23 -24.5279 0.1660
-18 23 24 -59.7604 -0.1267
-18 24 1 72.1833 -0.1493
-18 24 2 -23.5370 -0.0675
-18 24 3 -47.2980 0.2777
-18 24 4 -8.6502 -0.0038
-18 24 5 -16.1170 -0.2686
-18 24 6 -4.8683 -0.1322
-18 24 7 -20.9977 -0.3433
-18 24 8 -48.8588 -0.0866
-18 24 9 -9.9007 0.0254
-18 24 10 -32.3804 -0.1121
-18 24 11 -38.9473 0.4907
-18 24 12 47.2157 -0.2876
-18 24 13 77.0898 0.3206
-18 24 14 -43.5709 0.1054
-18 24 15 -63.6881 0.0865
-18 24 16 22.3290 0.0739
-18 24 17 -38.5563 -0.0921
-18 24 18 28.4530 0.2616
-18 24 19 -10.8517 -0.1617
-18 24 20 -15.4316 -0.1366
-18 24 21 39.2607 -0.3812
-18 24 22 106.8063 0.1890
-18 24 23 32.7047 -0.0450
-18 24 24 22.7265 0.1448
-18 24 25 -40.5545 0.1943
-18 25 1 6.2794 0.2739
-18 25 2 -33.5222 0.1914
-18 25 3 13.2093 -0.1644
-18 25 4 -44.7905 -0.0968
-18 25 5 9.1499 -0.1175
-18 25 6 -19.7916 0.0160
-18 25 7 -34.9545 -0.1618
-18 25 8 -45.1009 -0.3206
-18 25 9 5.2821 0.0914
-18 25 10 -34.5221 -0.0958
-18 25 11 -65.6128 0.0581
-18 25 12 -24.5848 -0.2892
-18 25 13 -7.1611 0.1601
-18 25 14 -37.7366 0.1082
-18 25 15 -4.0760 -0.1833
-18 25 16 -52.1105 0.0571
-18 25 17 -81.0485 0.0345
-18 25 18 -52.1992 -0.0886
-18 25 19 -53.6848 -0.0479
-18 25 21 -33.8620 0.1065
-18 25 22 126.3324 0.2360
-18 25 23 20.5880 0.0115
-18 25 24 71.3009 -0.1259
-18 26 1 15.5508 -0.0457
-18 26 2 -24.0439 -0.0097
-18 26 3 23.3075 -0.1904
-18 26 4 -72.5046 0.0028
-18 26 5 14.1419 -0.0292
-18 26 6 33.5357 -0.2464
-18 26 7 23.9012 0.1232
-18 26 8 -17.1452 -0.0212
-18 26 9 -17.5039 0.4119
-18 26 10 22.8357 0.0574
-18 26 11 -26.3509 0.3479
-18 26 12 -54.9629 0.0783
-18 26 13 19.1309 -0.3042
-18 26 14 45.5710 0.0251
-18 26 15 28.1096 0.0343
-18 26 16 -30.9260 0.1116
-18 26 17 73.0049 0.0382
-18 26 18 -8.6862 0.1089
-18 26 19 -12.1232 -0.1057
-18 26 20 -79.9473 -0.0260
-18 26 21 -43.7443 0.0414
-18 26 22 -135.9074 0.0986
-18 26 23 -50.0811 0.1378
-18 26 24 102.6091 -0.1597
-18 26 25 -110.3311 0.6350
-18 27 1 4.1483 -0.1376
-18 27 2 30.5140 0.1784
-18 27 3 10.4054 -0.1315
-18 27 4 10.4942 -0.2983
-18 27 5 39.8892 0.1348
-18 27 6 -35.0352 0.0789
-18 27 7 15.9679 0.2759
-18 27 8 -32.7616 -0.6986
-18 27 9 -9.4562 -0.1415
-18 27 10 -40.5464 -0.3178
-18 27 11 27.9783 0.0771
-18 27 12 37.4615 0.1069
-18 27 13 -44.5866 -0.1829
-18 27 14 -9.7240 0.4406
-18 27 15 68.8293 -0.0534
-18 27 16 19.6827 -0.0850
-18 27 17 61.9361 -0.0163
-18 27 18 33.3078 0.3211
-18 27 19 26.2340 0.1423
-18 27 21 -114.2998 -0.1019
-18 27 22 -114.1948 0.3773
-18 27 23 -145.9843 -0.0413
-18 27 24 -93.6035 -0.8782
-18 27 25 -110.7993 0.5587
-18 28 1 29.4687 -0.0736
-18 28 2 -38.2379 0.1330
-18 28 3 -23.0739 0.3837
-18 28 4 15.2485 -0.0648
-18 28 5 -7.4715 -0.1373
-18 28 6 19.2523 -0.1076
-18 28 7 -69.8782 0.0682
-18 28 8 -4.7052 0.3275
-18 28 9 43.0155 0.4097
-18 28 10 6.1060 -0.2905
-18 28 11 -46.4304 0.2176
-18 28 12 -68.3787 0.0867
-18 28 13 61.0962 -0.0177
-18 28 14 -35.2744 -0.0305
-18 28 15 -66.0971 -0.1303
-18 28 16 -5.7700 0.3972
-18 28 17 -26.5571 0.1657
-18 28 18 -17.6009 0.0341
-18 28 19 -78.6623 -0.2278
-18 28 20 102.7327 0.1556
-18 28 21 106.1373 -0.4306
-18 28 22 161.5558 0.1241
-18 28 23 -88.2199 -0.1202
-18 28 24 -50.3760 -0.1169
-18 29 1 47.7071 -0.6991
-18 29 2 -28.1668 -0.1319
-18 29 3 17.8331 -0.2702
-18 29 4 39.5092 -0.0319
-18 29 5 49.9259 -0.3655
-18 29 6 8.2974 0.2256
-18 29 7 -49.2212 0.0254
-18 29 8 25.8881 -0.3231
-18 29 9 -4.9863 0.1669
-18 29 10 16.4705 -0.2853
-18 29 11 -13.8310 0.4239
-18 29 12 35.0376 -0.0640
-18 29 13 -38.4860 0.2242
-18 29 14 -5.5093 0.0452
-18 29 15 1.1598 -0.1680
-18 29 16 42.5852 -0.2166
-18 29 17 -14.8776 -0.3241
-18 29 18 55.1760 0.1782
-18 29 19 -31.5302 -0.0107
-18 29 20 -37.0007 0.2186
-18 29 21 -56.2717 -0.4003
-18 30 1 30.0096 0.0134
-18 30 2 -26.9209 0.4723
-18 30 3 21.0258 -0.3878
-18 30 4 -48.6610 0.1893
-18 30 5 48.5519 -0.0498
-18 30 6 25.9928 0.0265
-18 30 7 -23.1761 0.2198
-18 30 8 -15.1285 0.3006
-18 30 9 33.0717 0.2368
-18 30 10 -8.6861 -0.3352
-18 30 11 41.2147 -0.1953
-18 30 12 13.8330 -0.4481
-18 30 13 31.4598 0.1547
-18 30 14 -42.1278 -0.4017
-18 30 15 43.6429 0.2232
-18 30 16 60.6453 0.0332
-18 30 17 41.3715 0.2220
-18 30 18 13.2672 0.4931
-18 30 20 15.5521 -0.0963
-18 30 21 -68.7462 -0.3764
-18 31 1 -6.5462 -0.8638
-18 31 2 -7.0938 0.0106
-18 31 3 -10.1080 -0.5496
-18 31 4 18.0686 0.5236
-18 31 5 0.2785 0.0357
-18 31 6 -44.7035 -0.1911
-18 31 7 16.6471 -0.0034
-18 31 8 40.2980 -0.1738
-18 31 9 -22.1099 0.0884
-18 31 10 -49.9967 0.0321
-18 31 11 17.1037 0.0217
-18 31 12 59.0440 0.0111
-18 31 13 10.9047 0.4349
-18 31 14 5.3586 -0.5218
-18 31 15 47.6656 0.2878
-18 31 16 -65.0510 -0.1670
-18 31 17 51.4568 -0.2498
-18 31 18 48.9605 0.1178
-18 31 19 36.1095 -0.0053
-18 31 20 12.1647 0.2750
-18 32 1 -2.5627 0.1377
-18 32 2 -51.2967 0.5225
-18 32 3 44.9724 -0.3535
-18 32 4 28.8077 -0.3536
-18 32 5 40.3158 0.0419
-18 32 6 6.8680 0.3076
-18 32 7 -47.0336 0.1001
-18 32 8 -7.5085 -0.1383
-18 32 9 25.3914 -0.0928
-18 32 10 76.0228 -0.1722
-18 32 11 -2.1040 -0.3497
-18 32 12 -11.8240 -0.6148
-18 32 13 -11.0268 0.1538
-18 32 14 4.2312 -0.0430
-18 32 15 -29.6106 0.5437
-18 32 16 -29.8422 -0.0492
-18 32 17 39.9733 0.1660
-18 32 18 -24.2825 0.6173
-18 33 5 6.6123 0.0087
-18 33 6 -54.0939 0.1450
-18 33 9 -51.6337 0.3730
-18 33 10 -46.2646 0.1389
-18 33 11 19.8579 0.1685
-18 33 12 7.8559 0.0805
-18 33 13 37.6670 0.2172
-18 33 14 1.6009 -0.1497
-18 33 15 6.4904 -0.2548
-18 33 16 -8.4969 -0.4146
-18 34 8 64.3186 -0.5583
-18 34 9 14.8669 -0.3351
-18 34 10 -1.3462 -0.2557
-18 34 11 17.2429 -0.3176
-18 34 12 -3.4606 -0.1924
-18 34 13 -2.9601 0.2463
-17 0 2 -50.1179 -1.1027
-17 0 4 75.7444 -2.0423
-17 0 6 14.7363 4.1043
-17 0 8 -13.4259 0.3809
-17 0 10 -17.4320 -0.2937
-17 0 12 -22.5421 -0.6028
-17 0 14 68.8455 -0.4033
-17 0 16 25.5918 -1.9257
-17 0 18 -35.5774 -1.8563
-17 0 20 37.9909 1.4065
-17 0 22 111.5348 1.5399
-17 0 28 7.1292 0.2728
-17 0 30 -26.9847 -0.4059
-17 0 32 -10.2699 -3.7636
-17 0 34 -51.7229 1.1388
-17 1 1 56.6607 -0.6598
-17 1 2 -61.2996 -1.3895
-17 1 3 -87.8399 -0.3274
-17 1 4 -41.0314 0.3398
-17 1 5 21.0568 -1.4209
-17 1 6 -24.6707 0.5344
-17 1 7 -17.0734 -1.0934
-17 1 8 -10.2434 1.8805
-17 1 9 5.4424 1.0070
-17 1 10 19.9145 -0.4478
-17 1 11 -19.0528 0.2217
-17 1 12 -58.5881 0.4594
-17 1 13 62.5493 0.3198
-17 1 14 -23.2922 1.0619
-17 1 15 -0.8213 0.9204
-17 1 16 32.6555 -0.2859
-17 1 17 -56.8328 2.1840
-17 1 18 35.0609 -1.0862
-17 1 19 25.6388 -0.1728
-17 1 20 -106.1141 -2.1898
-17 1 21 -67.3327 -1.1059
-17 1 22 -238.9787 1.6319
-17 1 28 -64.3739 -0.7222
-17 1 29 23.3691 -0.5768
-17 1 30 -44.6878 2.2000
-17 1 31 -12.2309 -0.2889
-17 1 32 10.9245 -1.2059
-17 1 33 8.3953 1.6306
-17 1 34 -28.6405 0.6581
-17 2 1 -13.1492 -1.8522
-17 2 2 -4.3936 1.1240
-17 2 3 67.5952 1.7313
-17 2 4 3.1538 -0.3779
-17 2 5 33.3973 -0.7227
-17 2 6 -21.1589 -0.9100
-17 2 7 8.4218 -0.0993
-17 2 8 -11.3254 -0.1681
-17 2 9 2.6212 -0.7860
-17 2 10 -23.6697 0.1210
-17 2 11 25.0865 -0.2782
-17 2 12 0.2767 1.4251
-17 2 13 31.5596 -0.0584
-17 2 14 -11.8765 -0.6090
-17 2 15 -89.1457 -0.1330
-17 2 16 68.6831 0.3849
-17 2 17 -14.0387 1.0523
-17 2 18 -38.5271 -1.0922
-17 2 19 89.7079 0.3678
-17 2 20 45.5215 0.4769
-17 2 21 -96.1210 0.0012
-17 2 22 -172.9044 -0.1477
-17 2 28 -37.5108 -0.1691
-17 2 29 1.8767 -1.1634
-17 2 30 26.9946 0.5130
-17 2 31 3.8257 0.1413
-17 2 32 6.7505 0.1340
-17 2 33 11.4539 -0.5963
-17 2 34 47.9203 0.4357
-17 3 1 32.8226 -0.7022
-17 3 2 11.6507 -2.7510
-17 3 3 -70.7537 0.6284
-17 3 4 7.6732 0.7426
-17 3 5 16.3241 0.0010
-17 3 6 -55.3844 -0.3264
-17 3 7 -12.7221 1.4969
-17 3 8 19.3428 0.5231
-17 3 9 74.2583 -1.2245
-17 3 10 9.7404 -0.1165
-17 3 11 -12.0669 0.1796
-17 3 12 5.4364 1.1364
-17 3 13 -10.4587 -0.4843
-17 3 14 -70.8670 -0.8241
-17 3 15 45.8843 0.7053
-17 3 16 -73.9663 -0.9706
-17 3 17 -33.0440 -0.3963
-17 3 18 5.4279 0.4875
-17 3 19 54.1629 0.2125
-17 3 20 10.5297 -0.2616
-17 3 21 130.0299 0.4959
-17 3 22 -196.8764 -0.1646
-17 3 28 14.0087 0.0458
-17 3 29 13.9078 0.1675
-17 3 30 45.7459 0.7481
-17 3 31 -21.2347 -0.0098
-17 3 32 -27.2300 -0.6254
-17 3 33 -6.8999 -0.7099
-17 3 34 -30.3368 1.1498
-17 4 1 -58.9085 0.3193
-17 4 2 4.8621 -0.3812
-17 4 3 -20.4303 0.8121
-17 4 4 -31.4516 -0.2773
-17 4 5 8.6802 -0.7774
-17 4 6 15.8866 0.1145
-17 4 7 24.3790 -0.5399
-17 4 8 10.7567 -0.6509
-17 4 9 -0.5627 -0.5124
-17 4 10 -2.8346 0.3641
-17 4 11 -31.3580 -0.4435
-17 4 12 15.2989 0.1008
-17 4 13 12.7693 0.5363
-17 4 14 -41.6038 -0.0478
-17 4 15 -16.2426 0.7564
-17 4 16 -14.2467 0.3084
-17 4 17 25.9141 0.3390
-17 4 18 -54.3202 0.3877
-17 4 19 -64.2640 -0.3853
-17 4 20 30.1867 -0.3057
-17 4 21 -133.4545 -0.5156
-17 4 22 106.2154 -0.3812
-17 4 28 -19.3569 -0.8557
-17 4 29 -38.2388 -0.4975
-17 4 30 -10.2953 -0.2597
-17 4 31 -36.2681 -0.3030
-17 4 32 -24.1437 0.1175
-17 4 33 -55.1180 -0.2604
-17 4 34 1.5514 0.5317
-17 5 1 65.1985 0.1804
-17 5 2 14.2928 -0.7099
-17 5 3 -2.0397 0.9452
-17 5 4 -25.7958 0.8552
-17 5 5 19.0924 -0.5592
-17 5 6 43.9700 0.5502
-17 5 7 -6.4709 -1.9282
-17 5 8 17.8562 0.5662
-17 5 9 55.1553 -0.0063
-17 5 10 22.6150 -0.7604
-17 5 11 -8.7607 0.7466
-17 5 12 35.5925 0.2715
-17 5 13 48.2083 0.4030
-17 5 14 61.9118 -0.1339
-17 5 15 -29.4131 0.5492
-17 5 16 50.5045 -0.4820
-17 5 17 -8.4264 0.5831
-17 5 18 35.8173 0.2802
-17 5 19 -15.2455 -0.3454
-17 5 20 -27.4465 0.0152
-17 5 21 -178.2124 -0.2692
-17 5 22 64.1008 0.3833
-17 5 28 17.5893 0.2423
-17 5 29 4.2906 -0.1424
-17 5 30 -25.8146 0.5123
-17 5 31 6.6399 0.8095
-17 5 32 25.3938 -0.7715
-17 5 33 9.5645 0.3719
-17 5 34 -32.9685 0.3524
-17 6 1 -40.8909 0.0251
-17 6 2 5.7411 -0.2816
-17 6 3 -47.0950 0.8994
-17 6 4 26.6503 1.5532
-17 6 5 -25.2908 -1.1819
-17 6 6 21.6988 0.5560
-17 6 7 40.3215 -1.2736
-17 6 8 -9.6258 0.2176
-17 6 9 15.7999 -0.4978
-17 6 10 31.7338 -0.0671
-17 6 11 -1.0605 0.9241
-17 6 12 68.3710 0.0445
-17 6 13 90.5276 0.1841
-17 6 14 -47.9017 -0.2983
-17 6 15 32.6793 -0.1803
-17 6 16 109.4864 -0.6286
-17 6 17 18.0246 0.8063
-17 6 18 28.4323 -0.7086
-17 6 19 -63.4377 0.1102
-17 6 20 -56.6154 0.3258
-17 6 21 96.9559 -0.2800
-17 6 22 -70.4525 0.3444
-17 6 27 37.5615 0.0641
-17 6 28 -28.8469 0.6243
-17 6 29 -28.1862 -0.6941
-17 6 30 45.4352 0.2069
-17 6 31 -1.7922 0.0333
-17 6 32 -6.6277 -0.3020
-17 6 33 7.9395 0.0535
-17 6 34 -20.3140 -0.5069
-17 7 1 32.6331 -0.0140
-17 7 2 -71.8871 0.0734
-17 7 3 34.5910 0.2218
-17 7 4 49.1620 0.0211
-17 7 5 -24.2510 -0.6085
-17 7 6 42.0952 0.6538
-17 7 7 -69.6482 -1.5267
-17 7 8 -23.5281 0.1725
-17 7 9 38.7845 0.3061
-17 7 10 -94.3100 0.1264
-17 7 11 8.2099 -0.1202
-17 7 12 9.2112 -0.0306
-17 7 13 7.0109 0.5103
-17 7 14 48.7741 0.3010
-17 7 15 -97.7792 0.6044
-17 7 16 12.5415 -0.5767
-17 7 17 25.7199 0.8382
-17 7 18 52.8548 -0.7725
-17 7 19 19.5252 -0.0098
-17 7 20 -40.2190 -0.1366
-17 7 21 -46.8107 -0.3721
-17 7 27 -40.0210 -0.4254
-17 7 28 61.6046 0.5931
-17 7 29 8.3927 -0.6296
-17 7 30 -7.0660 0.2835
-17 7 31 41.2070 0.5075
-17 7 32 10.5752 -0.8615
-17 7 33 4.6616 0.3923
-17 7 34 11.7431 -0.1844
-17 8 1 -43.2276 0.9245
-17 8 2 -26.3350 -0.1654
-17 8 3 14.1232 0.5545
-17 8 4 -7.3832 0.6635
-17 8 5 53.2415 -0.3242
-17 8 6 17.2215 -0.1635
-17 8 7 19.8190 -0.9008
-17 8 8 -20.1998 -0.1514
-17 8 9 -94.6359 -0.2288
-17 8 10 -36.9332 0.1182
-17 8 11 -60.2514 -0.5784
-17 8 12 40.9677 0.3583
-17 8 13 -74.9014 -0.3013
-17 8 14 84.1233 0.0065
-17 8 15 -59.0318 -0.1862
-17 8 16 96.5171 -0.6540
-17 8 17 -19.9378 1.2191
-17 8 18 -65.4094 -0.2983
-17 8 19 30.1501 -0.0699
-17 8 20 128.9305 -0.1396
-17 8 21 44.0193 0.5929
-17 8 27 22.1763 -0.3570
-17 8 28 0.1130 0.0805
-17 8 29 44.7723 -0.4203
-17 8 30 -77.8781 -0.1607
-17 8 31 -13.7296 0.1576
-17 8 32 -27.8113 0.3663
-17 8 33 -6.9244 -0.2627
-17 9 1 -36.5196 1.2142
-17 9 2 -86.5930 -0.4619
-17 9 3 23.7627 -0.4409
-17 9 4 26.2741 0.1722
-17 9 5 13.3183 -0.2313
-17 9 6 61.0833 -0.0911
-17 9 7 53.9383 -0.4642
-17 9 8 -40.0217 -0.2143
-17 9 9 -5.0077 0.0456
-17 9 10 40.8654 -0.1844
-17 9 11 10.1888 -0.2193
-17 9 12 -3.5483 1.1211
-17 9 13 87.9639 -0.1355
-17 9 14 -55.2992 0.1454
-17 9 15 -51.9988 0.4357
-17 9 16 35.4275 -0.6403
-17 9 17 -17.7637 -0.2675
-17 9 18 -41.1226 -0.4193
-17 9 19 114.1573 0.0473
-17 9 20 -86.9375 0.2126
-17 9 21 -13.5149 0.1611
-17 9 28 -3.0043 0.4292
-17 9 29 -18.3807 -0.3675
-17 9 30 -57.6671 0.0206
-17 9 31 52.8244 0.2663
-17 9 32 -6.7058 -0.0878
-17 9 33 12.4875 -0.3161
-17 10 1 -20.6834 0.8149
-17 10 2 0.0245 -0.1776
-17 10 3 41.2175 0.3070
-17 10 4 -80.8455 -0.0586
-17 10 5 13.3602 -0.6777
-17 10 6 27.3777 -0.3231
-17 10 7 -48.0708 -0.5492
-17 10 8 -24.1234 -0.1880
-17 10 9 -2.1732 0.5875
-17 10 10 -11.3010 -0.1762
-17 10 11 46.3092 -0.0711
-17 10 12 72.4134 0.3509
-17 10 13 18.0080 -0.2820
-17 10 14 -14.9363 0.0799
-17 10 15 60.6959 -0.4492
-17 10 16 -67.1898 -0.3404
-17 10 17 25.2680 0.8959
-17 10 18 -104.5588 0.0771
-17 10 19 60.2424 -0.1491
-17 10 20 10.2831 -0.1708
-17 10 26 9.1764 0.1002
-17 10 27 1.3297 -0.4739
-17 10 28 20.9786 0.1224
-17 10 29 -10.8102 -0.0538
-17 10 30 43.5360 -0.3918
-17 10 31 15.8939 0.3485
-17 10 32 -24.3520 0.2624
-17 10 33 -32.7136 -0.0543
-17 11 1 -7.5368 -0.0171
-17 11 2 136.1569 -0.1791
-17 11 3 54.4667 0.1248
-17 11 4 -102.9805 0.0225
-17 11 5 13.1017 0.0205
-17 11 6 51.2476 0.3046
-17 11 7 -39.3541 -0.4390
-17 11 8 -14.6492 0.2685
-17 11 9 8.5798 0.1643
-17 11 10 17.7380 -0.7985
-17 11 11 -0.9481 0.1010
-17 11 12 79.6555 -0.0100
-17 11 13 65.5625 -0.0454
-17 11 14 7.7123 -0.1381
-17 11 15 -68.8053 -0.1247
-17 11 16 28.5651 -0.2585
-17 11 17 -63.0478 -0.0675
-17 11 18 34.1081 -0.4570
-17 11 19 7.1358 0.1223
-17 11 20 30.3936 0.4248
-17 11 26 17.1178 -0.2331
-17 11 27 25.3533 0.2703
-17 11 28 -34.9998 0.4613
-17 11 29 33.8635 -0.4662
-17 11 30 -20.0057 -0.0850
-17 11 31 63.5302 0.2490
-17 11 32 17.7916 -0.2121
-17 11 33 48.5923 -0.0509
-17 12 1 7.1300 0.4826
-17 12 2 50.9501 -0.0205
-17 12 3 -43.2804 -0.2985
-17 12 4 78.0399 -0.0451
-17 12 5 -84.2812 -0.0287
-17 12 6 -58.4151 -0.2927
-17 12 7 -52.2257 -0.9171
-17 12 8 -24.6743 0.4398
-17 12 9 -3.1574 0.2305
-17 12 10 8.7720 0.0100
-17 12 11 9.3939 0.3208
-17 12 12 -74.6193 -0.2993
-17 12 13 -37.4109 0.3085
-17 12 14 0.4871 0.0283
-17 12 15 -47.8815 -0.2508
-17 12 16 101.6088 -0.3767
-17 12 17 7.6335 0.7771
-17 12 18 -72.4199 -0.0045
-17 12 19 -47.1117 0.3730
-17 12 20 26.2963 -0.2054
-17 12 21 -47.1364 -0.2157
-17 12 22 -14.9791 0.3826
-17 12 26 51.3702 0.0446
-17 12 27 -3.2698 -0.2536
-17 12 28 -18.7716 0.2541
-17 12 29 -14.9641 -0.0712
-17 12 30 22.5661 0.4060
-17 12 31 79.3071 -0.0044
-17 12 32 -0.9686 0.3717
-17 13 1 -10.8839 -0.0952
-17 13 2 42.4035 -0.2424
-17 13 3 7.4028 -0.0474
-17 13 4 -6.0715 -0.2979
-17 13 5 6.5412 0.1261
-17 13 6 57.5600 0.6077
-17 13 7 -122.8919 -0.3870
-17 13 8 -41.8585 0.3527
-17 13 9 7.7026 -0.3129
-17 13 10 21.3486 0.0353
-17 13 11 17.9012 -0.1881
-17 13 12 63.2737 -0.2006
-17 13 13 39.3826 0.1292
-17 13 14 10.0365 -0.2231
-17 13 15 -44.5752 0.1468
-17 13 16 -33.3413 -0.9146
-17 13 17 -2.0540 0.5310
-17 13 18 28.7006 -0.3567
-17 13 19 0.4232 0.0566
-17 13 20 -29.3514 0.3321
-17 13 21 -49.4607 0.0160
-17 13 22 26.9423 0.3080
-17 13 23 56.6205 -0.1672
-17 13 24 -51.3630 -0.0930
-17 13 25 -27.6737 0.2465
-17 13 26 -8.1172 0.0947
-17 13 27 3.7812 -0.3141
-17 13 28 -17.0835 0.6344
-17 13 29 16.7860 -0.3402
-17 13 30 29.3322 0.0934
-17 13 31 64.9915 -0.1726
-17 13 32 20.3193 -0.2401
-17 14 1 31.4152 0.5105
-17 14 2 -89.2769 -0.4566
-17 14 3 3.4853 0.0572
-17 14 4 -49.0145 -0.0039
-17 14 5 32.3419 -0.1932
-17 14 6 57.3659 0.4854
-17 14 7 113.6868 0.0327
-17 14 8 -55.5606 0.3136
-17 14 9 -14.0742 -0.1406
-17 14 10 7.0749 0.3906
-17 14 11 69.0832 -0.1857
-17 14 12 -94.4959 -0.0553
-17 14 13 101.6943 -0.6121
-17 14 14 57.5915 -0.0922
-17 14 15 37.0279 0.7317
-17 14 16 25.9932 -0.6197
-17 14 17 4.2261 0.4009
-17 14 18 12.0818 0.2534
-17 14 19 118.6207 0.4618
-17 14 20 -18.1361 -0.2943
-17 14 21 41.7050 -0.3920
-17 14 22 7.9034 -0.0732
-17 14 23 -10.9699 0.5583
-17 14 24 -5.6785 -0.4674
-17 14 25 -18.4673 -0.2971
-17 14 26 -69.6100 0.5398
-17 14 27 -70.5547 -0.5586
-17 14 28 -16.9979 0.2377
-17 14 29 5.0190 -0.3781
-17 14 30 -4.2717 0.1200
-17 14 31 30.1843 0.2333
-17 14 32 -35.5395 0.0825
-17 15 1 14.3583 0.5739
-17 15 2 36.2328 -0.0609
-17 15 3 -35.7948 0.3105
-17 15 4 -85.8456 -0.1837
-17 15 5 7.0593 0.1215
-17 15 6 -6.5210 0.7122
-17 15 7 -29.1875 -0.3579
-17 15 8 -33.9020 -0.1977
-17 15 9 77.6212 0.0967
-17 15 10 16.9832 -0.0047
-17 15 11 9.4011 -0.7303
-17 15 12 -90.3331 0.3205
-17 15 13 -48.7714 -0.3351
-17 15 14 -45.1751 0.1319
-17 15 15 27.7069 0.0117
-17 15 16 5.3078 -0.4031
-17 15 17 -8.0940 0.3353
-17 15 18 -55.8063 -0.3483
-17 15 19 1.9374 0.1606
-17 15 20 -62.9784 0.0759
-17 15 21 51.4695 -0.1219
-17 15 22 -52.4865 -0.2504
-17 15 23 81.4242 0.4118
-17 15 24 -37.2489 -0.2508
-17 15 25 -29.8308 -0.1909
-17 15 26 -9.3709 0.0402
-17 15 27 -34.8100 -0.6445
-17 15 28 -12.7945 0.5024
-17 15 29 4.0728 -0.0002
-17 15 30 21.0099 0.0197
-17 15 31 4.6451 -0.0854
-17 16 1 36.6143 0.3642
-17 16 2 13.6780 -0.5351
-17 16 3 -30.8563 0.3811
-17 16 4 -30.8508 -0.0071
-17 16 5 -72.5836 -0.3064
-17 16 6 -8.6834 0.4221
-17 16 7 -47.6762 -0.1151
-17 16 8 12.6436 -0.2878
-17 16 9 22.6270 0.5093
-17 16 10 -45.7304 -0.0434
-17 16 11 -63.4444 0.1308
-17 16 12 -23.9410 0.1023
-17 16 13 -23.9871 -1.0160
-17 16 14 -30.4453 0.4756
-17 16 15 14.0923 0.0414
-17 16 16 18.8646 -0.2114
-17 16 17 -25.3026 0.3147
-17 16 18 29.0800 -0.1426
-17 16 19 -22.5288 0.0081
-17 16 20 -39.7352 -0.2431
-17 16 21 22.7900 -0.3043
-17 16 22 -37.1614 -0.3123
-17 16 23 0.8137 0.1160
-17 16 24 27.3247 -0.5517
-17 16 25 32.1106 0.1567
-17 16 26 110.6358 0.1918
-17 16 27 15.2261 -0.2837
-17 16 28 18.4895 0.4226
-17 16 29 32.9247 -0.0265
-17 16 30 -30.7132 0.0557
-17 16 31 -33.6615 0.5804
-17 17 1 20.4777 0.1180
-17 17 2 1.5794 -0.1092
-17 17 3 -88.8371 0.2721
-17 17 4 -0.4129 -0.2507
-17 17 5 61.7402 0.2866
-17 17 6 30.4006 0.2175
-17 17 7 -66.9940 0.1075
-17 17 8 92.2141 0.0520
-17 17 9 28.8423 0.0051
-17 17 10 21.9117 -0.3097
-17 17 11 42.9824 -0.1881
-17 17 12 28.0350 -0.3192
-17 17 13 -68.4895 -0.6144
-17 17 14 78.6635 0.1907
-17 17 15 -17.3817 -0.2993
-17 17 16 56.9611 0.0714
-17 17 17 11.4738 -0.1258
-17 17 18 43.2579 -0.5768
-17 17 19 5.0135 -0.0043
-17 17 20 -2.2332 0.3358
-17 17 21 -35.8123 -0.1512
-17 17 22 60.6861 0.1249
-17 17 23 -9.2759 0.1821
-17 17 24 4.1569 -0.0453
-17 17 25 -30.5352 0.1620
-17 17 26 19.5287 -0.3453
-17 17 27 -8.9660 0.2834
-17 17 28 57.7942 0.4455
-17 17 29 -50.0934 0.0607
-17 17 30 -50.9628 -0.0207
-17 18 1 62.9618 -0.1615
-17 18 2 -39.5685 0.1655
-17 18 3 -36.1142 0.3384
-17 18 4 -35.9240 0.0130
-17 18 5 -22.0534 0.1153
-17 18 6 -11.5184 0.3405
-17 18 7 12.9835 -0.2597
-17 18 8 39.8866 -0.0951
-17 18 9 -19.1278 0.0659
-17 18 10 18.6582 -0.0332
-17 18 11 -11.9507 0.1919
-17 18 12 -114.1462 -0.3877
-17 18 13 30.5449 -0.3444
-17 18 14 9.7410 0.2484
-17 18 15 53.4767 -0.0627
-17 18 16 7.1943 0.0654
-17 18 17 -27.4657 0.2147
-17 18 18 3.6902 0.0519
-17 18 19 -27.3810 0.1516
-17 18 20 -15.8491 -0.1524
-17 18 21 8.0048 -0.1949
-17 18 22 5.8973 0.0356
-17 18 23 -75.8138 -0.0137
-17 18 24 -44.5289 -0.3276
-17 18 26 17.6818 0.3369
-17 18 27 29.1657 -0.0584
-17 18 28 71.2795 0.0135
-17 18 29 9.0272 0.0026
-17 18 30 -5.0090 0.1381
-17 19 1 16.0330 -0.1047
-17 19 2 -4.1170 -0.2151
-17 19 3 -0.1474 0.1069
-17 19 4 61.1066 -0.0840
-17 19 5 32.7003 -0.0344
-17 19 6 5.8139 0.2081
-17 19 7 -9.2199 0.2098
-17 19 8 6.4192 0.1597
-17 19 9 46.7054 -0.3484
-17 19 10 -6.8176 -0.1200
-17 19 11 37.6152 -0.2958
-17 19 12 18.5454 0.0053
-17 19 13 5.2202 0.0131
-17 19 14 52.5125 0.0709
-17 19 15 -20.6720 0.2778
-17 19 16 -12.6640 -0.3718
-17 19 17 -9.7388 0.3973
-17 19 18 57.5602 -0.3640
-17 19 19 59.1516 0.2209
-17 19 20 -27.5873 0.0714
-17 19 21 -31.8414 0.2154
-17 19 22 16.5341 0.1910
-17 19 23 4.3560 0.0174
-17 19 24 -5.6448 -0.3301
-17 19 25 0.8018 -0.2432
-17 19 26 -34.4096 0.1156
-17 19 27 37.0671 -0.0758
-17 19 28 -50.8203 0.1989
-17 19 29 11.3749 -0.1924
-17 19 30 -24.3159 -0.0328
-17 20 1 22.6255 0.5034
-17 20 2 -38.5775 -0.1867
-17 20 3 25.9054 0.4817
-17 20 4 -52.8540 0.2628
-17 20 5 10.0063 -0.1406
-17 20 6 20.8467 0.2066
-17 20 7 -51.9123 -0.2810
-17 20 8 -2.6604 0.2939
-17 20 9 34.8671 -0.0779
-17 20 10 -46.3714 0.0795
-17 20 11 6.7654 -0.1493
-17 20 12 15.7488 0.2994
-17 20 13 -27.8510 -0.3809
-17 20 14 1.0764 -0.2881
-17 20 15 11.1928 0.4143
-17 20 16 -22.3007 -0.0374
-17 20 17 22.5885 0.4349
-17 20 18 28.4147 -0.5476
-17 20 19 -18.4635 0.3103
-17 20 20 -55.9317 -0.1834
-17 20 21 1.9307 -0.4075
-17 20 22 -39.4182 -0.4712
-17 20 23 -16.7903 0.5330
-17 20 24 -21.7869 0.1631
-17 20 25 46.6100 -0.2506
-17 20 26 31.5740 0.3995
-17 20 27 95.7121 -0.2273
-17 20 28 18.1003 0.3526
-17 20 29 -44.7247 -0.3278
-17 20 30 -47.8662 -0.0358
-17 21 1 32.2535 0.1031
-17 21 2 46.3868 -0.7091
-17 21 3 5.3864 0.3013
-17 21 4 29.0460 -0.1207
-17 21 5 28.7412 -0.0443
-17 21 6 20.7272 0.5237
-17 21 7 23.2822 0.1755
-17 21 8 4.2856 0.0030
-17 21 9 32.5968 -0.0510
-17 21 10 -59.4411 0.2715
-17 21 11 81.2261 -0.4816
-17 21 12 -38.4366 0.5491
-17 21 13 10.2107 -0.2806
-17 21 14 75.1273 0.6747
-17 21 15 -10.5506 -0.1656
-17 21 16 -53.6965 -0.6525
-17 21 17 10.9397 0.5927
-17 21 18 -7.5734 -0.5048
-17 21 19 -12.8700 0.1896
-17 21 20 21.2553 -0.0185
-17 21 21 -18.7678 0.1204
-17 21 22 -2.0099 0.0287
-17 21 23 59.0812 -0.0959
-17 21 24 46.5031 -0.4756
-17 21 25 53.7055 0.3065
-17 21 26 45.2002 -0.2361
-17 21 27 -79.8772 -0.3681
-17 21 28 -84.6536 0.3258
-17 21 29 -68.7798 -0.2549
-17 21 31 4.4070 -0.3862
-17 22 1 -2.6616 0.4438
-17 22 2 21.2978 -0.4530
-17 22 3 41.1870 1.0107
-17 22 4 35.8670 -0.4432
-17 22 5 -24.3518 -0.0689
-17 22 6 41.4281 -0.0371
-17 22 7 -4.1951 -0.2930
-17 22 8 -1.6917 0.2573
-17 22 9 -25.0775 -0.1053
-17 22 10 -64.8804 -0.0193
-17 22 11 51.8666 -0.2694
-17 22 12 -43.6060 0.3354
-17 22 13 -2.2844 -0.8950
-17 22 14 1.4233 0.1928
-17 22 15 -20.6056 -0.1123
-17 22 16 -25.7582 0.0407
-17 22 17 30.1989 0.1511
-17 22 18 42.6276 -0.3835
-17 22 19 -85.5195 0.3189
-17 22 20 3.8267 -0.1403
-17 22 21 -22.9388 -0.2963
-17 22 22 -34.1523 -0.3725
-17 22 23 -27.7430 0.6109
-17 22 24 -16.8378 -0.2364
-17 22 25 -9.5304 0.2368
-17 22 26 43.7650 -0.3472
-17 22 27 -60.7913 -0.1048
-17 22 28 -68.0245 0.4958
-17 22 29 -74.1864 -0.7872
-17 22 30 -70.8414 0.2761
-17 22 31 56.7109 -0.1359
-17 22 32 30.5630 0.1500
-17 23 1 -42.9353 -0.1175
-17 23 2 -0.0904 -0.4429
-17 23 3 -26.1572 0.3171
-17 23 4 43.4444 -0.4199
-17 23 5 19.2605 0.5487
-17 23 6 51.6545 0.0827
-17 23 7 -14.0588 0.0469
-17 23 8 -1.9588 0.0651
-17 23 9 -35.1931 0.0194
-17 23 10 55.4318 0.1428
-17 23 11 19.7518 0.0483
-17 23 12 -49.9641 0.3316
-17 23 13 33.2185 -0.2697
-17 23 14 31.9920 0.4317
-17 23 15 -24.0751 -0.5959
-17 23 16 -56.2605 -0.0745
-17 23 17 -46.3926 0.1307
-17 23 18 15.0888 -0.1697
-17 23 19 -6.4094 0.1839
-17 23 20 -13.4352 -0.0448
-17 23 21 47.6456 -0.1746
-17 23 22 -1.2978 -0.1849
-17 23 23 3.0371 -0.1535
-17 23 24 -51.2727 -0.2792
-17 23 25 94.8271 0.5290
-17 23 26 56.4104 -0.7415
-17 23 27 4.8671 0.1167
-17 23 28 79.4183 0.0564
-17 23 30 47.4275 0.5941
-17 23 32 32.3507 0.0012
-17 24 1 15.6700 0.0385
-17 24 2 -19.5394 -0.4063
-17 24 3 17.0310 0.4838
-17 24 4 25.4017 -0.5253
-17 24 5 -4.7739 0.3236
-17 24 6 26.5337 -0.1372
-17 24 7 2.7423 0.1123
-17 24 8 35.7498 0.1720
-17 24 9 4.5658 -0.1157
-17 24 10 -30.7347 -0.2382
-17 24 11 -53.2004 0.0145
-17 24 12 30.9459 -0.0510
-17 24 13 -51.6983 -0.2743
-17 24 14 37.2208 0.1508
-17 24 15 -2.5256 -0.0052
-17 24 16 -22.7658 0.4705
-17 24 17 29.5057 -0.2392
-17 24 18 -23.8356 -0.0773
-17 24 19 -32.7357 -0.2972
-17 24 20 2.2770 0.1307
-17 24 21 -4.1711 -0.0555
-17 24 22 51.7255 -0.3090
-17 24 23 -31.4375 0.3110
-17 24 24 42.6622 -0.0061
-17 24 25 33.1249 0.3931
-17 24 26 71.9006 -0.2569
-17 24 27 64.7135 0.1565
-17 24 28 -63.5833 -0.0133
-17 24 29 3.8766 -0.1873
-17 24 30 121.9529 0.1916
-17 24 31 -11.3135 0.1178
-17 24 33 -22.4481 0.3077
-17 25 1 84.4012 0.1278
-17 25 2 3.1901 -0.0681
-17 25 3 46.5111 0.2559
-17 25 4 -50.4971 -0.0790
-17 25 5 -16.1978 0.0557
-17 25 6 -14.8350 -0.0138
-17 25 7 -46.1823 0.1853
-17 25 8 27.8115 -0.0620
-17 25 9 40.3538 0.0379
-17 25 10 -18.5949 0.0432
-17 25 11 36.9008 0.4150
-17 25 12 25.0490 0.2975
-17 25 13 -23.6401 -0.4403
-17 25 14 14.5789 0.0343
-17 25 15 -48.0991 -0.1416
-17 25 16 19.1303 0.2540
-17 25 17 12.4607 -0.2487
-17 25 18 42.9407 -0.1575
-17 25 19 -22.0343 0.0550
-17 25 20 12.4906 -0.0514
-17 25 21 11.0498 0.2641
-17 25 22 52.0912 -0.0967
-17 25 23 63.6625 0.2490
-17 25 24 1.1111 0.0628
-17 25 25 -58.2013 -0.2293
-17 25 26 3.0776 -0.2441
-17 25 27 -178.3941 0.0947
-17 25 28 69.2600 -0.0921
-17 25 29 71.8457 0.0892
-17 25 31 -71.5499 0.4378
-17 25 32 52.1745 -0.0703
-17 26 1 -38.2509 0.1400
-17 26 2 -14.1269 -0.0667
-17 26 3 36.3264 -0.0080
-17 26 4 48.8301 -0.3012
-17 26 5 28.5592 0.2416
-17 26 6 -11.7588 0.0612
-17 26 7 -20.1915 -0.1652
-17 26 8 -29.0664 0.2032
-17 26 9 58.0885 0.0083
-17 26 10 16.3382 -0.0291
-17 26 11 49.0341 -0.2847
-17 26 12 41.0650 0.3748
-17 26 13 -8.6490 -0.0333
-17 26 14 21.4797 0.0851
-17 26 15 27.2074 -0.2238
-17 26 16 31.6404 -0.1654
-17 26 17 -19.0680 0.4730
-17 26 18 18.2359 -0.5002
-17 26 19 6.3847 -0.0821
-17 26 20 48.9765 -0.0371
-17 26 21 -20.0243 0.6644
-17 26 22 31.1114 -0.2219
-17 26 23 11.3925 -0.1738
-17 26 24 -121.3849 0.2511
-17 26 25 108.4892 0.2675
-17 26 26 7.7347 -0.0519
-17 26 27 -47.0884 -0.3682
-17 26 28 -91.1671 0.1197
-17 26 29 78.9938 0.0382
-17 26 31 50.1821 -0.0184
-17 26 32 52.2479 -0.5026
-17 27 1 0.0751 0.2137
-17 27 2 28.1414 -0.5819
-17 27 3 -41.7678 0.2674
-17 27 4 -8.9934 -0.0591
-17 27 5 5.5840 -0.2867
-17 27 6 50.0924 0.1005
-17 27 7 3.2595 0.2074
-17 27 8 -8.7238 0.4643
-17 27 9 -13.5633 0.0065
-17 27 10 18.1978 0.1274
-17 27 11 -13.0122 0.0427
-17 27 12 24.3191 0.1596
-17 27 13 19.5168 -0.2488
-17 27 14 15.9832 0.0921
-17 27 15 -72.7745 -0.0394
-17 27 16 -4.1887 -0.0563
-17 27 17 -86.1111 0.4405
-17 27 18 -3.4312 -0.4207
-17 27 19 -24.5737 0.2297
-17 27 20 36.6650 -0.2269
-17 27 21 29.8907 0.1654
-17 27 22 56.1681 -0.0644
-17 27 23 -29.3407 0.0051
-17 27 24 44.2434 -0.4992
-17 27 25 -50.3865 -0.2074
-17 27 26 46.2047 -0.0958
-17 27 27 -44.9425 -0.0846
-17 27 28 36.5518 0.1946
-17 27 29 80.3171 -0.4796
-17 27 30 -81.7653 0.2559
-17 27 31 33.7407 0.2111
-17 28 1 -36.7304 -0.1416
-17 28 2 -15.8747 -0.1526
-17 28 3 -13.6917 0.4056
-17 28 4 23.6064 -0.1552
-17 28 5 -55.6771 0.3098
-17 28 6 -4.1584 -0.1117
-17 28 7 5.0122 -0.0681
-17 28 8 -28.7178 0.0602
-17 28 9 -56.8059 0.0280
-17 28 10 -43.2657 -0.0821
-17 28 11 -36.5988 -0.1419
-17 28 12 -43.3156 0.1725
-17 28 13 -14.6124 -0.1596
-17 28 14 -19.4626 0.2576
-17 28 15 -20.0678 -0.8179
-17 28 16 6.7265 -0.0873
-17 28 17 45.5013 0.0445
-17 28 18 -27.1780 -0.0874
-17 28 19 18.0931 -0.0042
-17 28 20 3.5275 -0.2479
-17 28 21 25.1108 0.1527
-17 28 22 1.9193 -0.1528
-17 28 23 -43.9776 0.1788
-17 28 24 -29.2392 -0.2148
-17 28 25 -6.6711 0.6110
-17 28 26 101.6119 -0.1711
-17 28 27 -140.1312 -0.0754
-17 28 28 100.7797 0.0999
-17 28 29 -3.5597 -1.0243
-17 28 30 27.2382 0.4151
-17 29 1 2.3226 0.1567
-17 29 2 19.6916 -0.2161
-17 29 3 -36.6437 -0.0030
-17 29 4 -34.2008 -0.1722
-17 29 5 -14.9601 0.3550
-17 29 6 46.0610 -0.4127
-17 29 7 -8.3919 0.1556
-17 29 8 11.2519 -0.2716
-17 29 9 40.0772 0.2276
-17 29 10 32.8439 -0.0911
-17 29 11 6.3082 -0.3948
-17 29 12 -9.6353 0.2025
-17 29 13 76.9454 -0.3508
-17 29 14 28.5551 0.8625
-17 29 15 -23.3199 -0.4455
-17 29 16 -43.8222 0.0557
-17 29 17 8.8343 -0.1441
-17 29 18 -32.6126 0.1083
-17 29 19 -52.1448 -0.0956
-17 29 20 62.0011 -0.2137
-17 29 21 12.2889 0.2279
-17 29 22 38.9851 -0.2558
-17 29 23 65.1688 0.3339
-17 29 24 -104.9635 -0.5491
-17 29 25 60.8347 0.2464
-17 29 26 -36.2309 -0.2966
-17 29 27 -52.8058 -0.2729
-17 29 28 -86.3908 0.1484
-17 29 29 171.1356 -0.5515
-17 29 30 8.1127 0.4931
-17 30 1 8.9184 -0.0954
-17 30 2 -26.4006 -0.0199
-17 30 3 36.8452 0.0438
-17 30 4 -32.3200 -0.2190
-17 30 5 -50.0246 0.2045
-17 30 6 -16.5323 -0.5215
-17 30 7 4.7695 0.2671
-17 30 8 -13.2301 -0.3928
-17 30 9 1.1533 0.5302
-17 30 10 18.9516 0.1625
-17 30 11 -9.0224 -0.1149
-17 30 12 39.2260 0.2978
-17 30 13 4.5169 -0.2633
-17 30 14 5.4023 0.1389
-17 30 15 34.0758 -0.3242
-17 30 16 25.6662 -0.1396
-17 30 17 -54.6553 -0.3298
-17 30 18 3.2581 0.1114
-17 30 19 19.9012 -0.0435
-17 30 20 -32.8832 0.1301
-17 30 21 -29.1597 0.0400
-17 30 22 47.7478 0.0609
-17 30 23 -37.7368 0.2783
-17 30 24 53.3948 -0.2275
-17 30 25 74.6269 0.0899
-17 30 26 43.4126 -0.3914
-17 30 27 39.6379 0.1084
-17 30 28 95.3429 -0.5508
-17 30 29 45.9362 0.0763
-17 31 1 -28.7268 -0.1730
-17 31 2 -41.9239 -0.2555
-17 31 3 21.5485 -0.0956
-17 31 4 -73.3393 -0.3021
-17 31 5 38.3488 0.0034
-17 31 6 -0.4614 0.0606
-17 31 7 27.0655 0.2952
-17 31 8 -5.5306 -0.5771
-17 31 9 4.8073 0.4652
-17 31 10 -24.7930 -0.2272
-17 31 11 -10.8108 0.0822
-17 31 12 6.7524 -0.1261
-17 31 13 -50.2051 -0.2046
-17 31 14 -39.1978 0.0460
-17 31 15 -0.0421 -0.0348
-17 31 16 137.6710 -0.0051
-17 31 17 -39.2855 -0.2310
-17 31 18 26.0415 0.1109
-17 31 19 -57.2163 -0.0679
-17 31 20 -15.0069 0.2189
-17 31 21 -9.8670 -0.0840
-17 31 22 2.8446 0.0598
-17 31 23 38.5739 -0.0059
-17 31 24 24.1784 -0.2715
-17 31 25 -0.2108 0.3122
-17 31 26 89.0059 -0.3961
-17 31 27 8.4486 0.6107
-17 31 28 53.0968 -0.0860
-17 32 1 -83.5647 -0.3055
-17 32 2 -24.8680 0.0782
-17 32 3 60.7676 -0.1362
-17 32 4 28.6185 -0.2640
-17 32 5 16.7618 -0.0818
-17 32 6 -33.1368 0.3293
-17 32 7 40.3062 0.2168
-17 32 8 -16.1918 -0.2407
-17 32 9 -30.8306 0.4247
-17 32 10 -9.5334 -0.2113
-17 32 11 -92.8494 0.3076
-17 32 12 -14.6652 -0.2736
-17 32 13 12.4389 -0.1666
-17 32 14 58.8022 0.1559
-17 32 15 -21.0758 -0.1681
-17 32 16 -2.5311 -0.0953
-17 32 17 56.2274 0.1703
-17 32 18 79.2720 -0.1109
-17 32 20 -35.6844 0.2245
-17 32 21 -42.7791 -0.2019
-17 32 22 -82.3688 0.3057
-17 32 23 -129.1011 -0.0738
-17 32 24 -111.5588 -0.0503
-17 32 25 -21.7296 0.3771
-17 32 26 84.5467 -0.1280
-17 32 27 -34.5308 -0.4788
-17 33 1 28.8226 -0.1462
-17 33 2 -24.8218 -0.0546
-17 33 3 -76.7387 0.2308
-17 33 4 -25.3095 0.0243
-17 33 5 13.0192 0.0491
-17 33 6 31.5253 -0.0880
-17 33 7 -22.5172 -0.1322
-17 33 8 -6.1070 0.2798
-17 33 9 79.0685 -0.1750
-17 33 10 -19.3278 -0.3440
-17 33 11 -35.3042 0.0318
-17 33 12 -55.1989 -0.0061
-17 33 13 23.7523 -0.1688
-17 33 14 -22.1444 -0.0830
-17 33 15 -18.7009 -0.0310
-17 33 16 45.1228 0.3751
-17 33 17 -30.7265 0.1940
-17 33 18 10.9869 -0.1777
-17 33 19 44.5939 0.2542
-17 33 20 31.7761 0.0610
-17 33 21 -1.5532 0.1204
-17 33 22 -15.4470 0.1144
-17 33 23 47.1203 -0.1471
-17 33 24 -25.1329 0.2279
-17 33 25 -16.2362 0.1866
-17 33 26 33.1953 0.5579
-17 34 1 9.7651 -0.6024
-17 34 2 -24.2160 -0.2783
-17 34 3 14.6975 0.1335
-17 34 4 -6.1947 -0.3862
-17 34 5 -37.6477 0.0781
-17 34 6 -8.7700 0.1008
-17 34 7 63.5186 -0.2511
-17 34 8 -16.4907 0.5757
-17 34 9 -8.7708 -0.4427
-17 34 10 -16.5416 0.1266
-17 34 11 -46.9366 0.2649
-17 34 12 -49.2535 0.0222
-17 34 13 -19.0998 0.4037
-17 34 14 -76.7029 0.2535
-17 34 15 29.3782 -0.2963
-17 34 16 -15.4264 -0.1675
-17 34 17 -31.6938 0.1181
-17 34 18 -8.4135 -0.2258
-17 34 19 2.4861 -0.0288
-17 34 20 56.2467 -0.3912
-17 34 21 19.6915 -0.0421
-17 34 22 46.2635 0.4094
-17 34 23 -5.1744 -0.1769
-17 34 24 -0.4361 -0.5166
-17 34 25 5.9781 0.5756
-17 35 1 -0.3422 0.4149
-17 35 2 -18.8050 -0.1255
-17 35 3 -55.4793 0.2089
-17 35 4 -0.7965 -0.2321
-17 35 5 -4.0141 0.0369
-17 35 6 36.7987 -0.2185
-17 35 7 -12.3818 -0.2218
-17 35 8 26.5872 0.2128
-17 35 9 39.1738 0.2083
-17 35 10 -22.1993 -0.0891
-17 35 11 -40.6416 -0.0701
-17 35 12 -4.7961 -0.3261
-17 35 13 -41.1095 -0.1411
-17 35 14 8.1675 0.0502
-17 35 15 -40.0661 -0.1548
-17 35 16 80.7744 0.2817
-17 35 17 32.1557 0.0645
-17 35 18 -46.6579 0.1774
-17 35 19 32.0917 -0.0216
-17 35 20 -91.3078 0.1796
-17 35 21 4.4547 0.0605
-17 35 22 104.0373 -0.2535
-17 35 23 23.8063 0.8167
-17 35 24 37.8663 -0.7574
-17 36 1 9.2897 -0.5571
-17 36 2 14.3201 -0.5853
-17 36 3 103.2205 0.1096
-17 36 4 -43.2113 0.3796
-17 36 5 23.7532 0.5052
-17 36 6 -30.1690 0.1951
-17 36 7 30.1514 0.3874
-17 36 8 1.7830 -0.3805
-17 36 10 -12.8853 -0.1643
-17 36 11 -33.1031 0.3715
-17 36 12 -12.1333 0.0701
-17 36 13 3.0430 -0.4046
-17 36 14 13.0948 0.2706
-17 36 15 -28.6379 -0.5056
-17 36 16 -3.7369 -0.2511
-17 36 17 -30.9326 -0.3195
-17 36 18 21.7764 -0.0676
-17 36 19 -15.8093 -0.1766
-17 36 20 -79.8534 0.0032
-17 36 21 -2.6198 0.0320
-17 36 22 -32.8176 0.6849
-17 36 23 8.7898 0.1355
-17 37 1 -4.9418 0.2523
-17 37 2 -4.0735 0.1932
-17 37 3 11.1189 -0.0675
-17 37 5 71.2392 -0.2376
-17 37 10 43.2110 -0.5778
-17 37 11 18.5557 -0.1896
-17 37 12 41.8420 -0.4210
-17 37 13 12.4941 -0.3191
-17 37 14 7.9535 0.6789
-17 37 15 21.9137 0.1172
-17 37 16 15.9994 0.2410
-17 37 17 15.5284 0.8770
-17 37 18 -4.5400 0.1234
-17 37 19 25.1444 -0.3697
-17 37 20 41.5811 -0.0445
-17 38 9 -52.7558 -0.0128
-17 38 10 -13.3777 -0.5793
-17 38 11 -3.0734 1.0214
-17 38 12 16.3709 -0.0682
-17 38 13 16.5071 -0.0077
-17 38 14 17.8594 0.1714
-17 38 15 -42.0306 -0.2911
-17 38 16 0.7586 -0.4483
-17 38 17 -2.5948 -0.4510
-17 38 18 -28.2750 0.1164
-17 38 19 24.5447 0.7876
-17 39 9 9.4336 0.3303
-17 39 10 -16.9977 -0.4449
-17 39 11 5.8737 0.3691
-17 39 12 -0.7991 -0.6653
-17 39 13 38.4523 0.1167
-17 39 14 -14.5165 1.0027
-17 39 15 -17.6508 -0.1241
-17 39 16 -5.7931 0.4957
-17 39 17 -7.5568 -0.1747
-17 40 8 -7.5962 0.1942
-17 40 9 -5.4261 -0.5291
-17 40 10 2.4632 0.3638
-17 40 11 -15.2940 0.5020
-17 40 12 -18.3029 0.2191
-17 40 13 -43.4743 -0.0126
-16 0 2 -32.2373 -4.3361
-16 0 4 -65.1568 -1.1988
-16 0 6 -101.9426 2.3006
-16 0 8 30.4080 0.4070
-16 0 10 -81.8680 -2.0389
-16 0 12 -70.8026 -4.8238
-16 0 14 -62.8931 2.9148
-16 0 16 -29.7979 -0.4938
-16 0 18 38.0017 4.4623
-16 0 20 9.3508 0.3628
-16 0 22 -29.6228 2.3323
-16 0 24 20.8095 -4.6742
-16 0 26 -12.8531 -1.3331
-16 0 28 -34.6439 0.4477
-16 0 30 87.6585 1.4702
-16 0 32 57.3420 -0.9720
-16 0 34 -12.1427 -0.7468
-16 0 36 -49.2504 2.0359
-16 0 38 5.3005 0.1777
-16 1 1 0.1039 -0.7919
-16 1 2 -11.2762 2.3598
-16 1 3 -26.3632 0.5369
-16 1 4 -43.6787 -2.1776
-16 1 5 -47.1071 1.7191
-16 1 6 30.6586 2.7622
-16 1 7 29.2209 0.9175
-16 1 8 22.3504 -1.1724
-16 1 9 14.1249 2.8284
-16 1 10 8.1087 0.9961
-16 1 11 -4.9225 -0.4313
-16 1 12 12.7273 -4.4968
-16 1 13 8.7298 -0.9023
-16 1 14 -57.6068 1.7477
-16 1 15 -10.2263 -2.1915
-16 1 16 17.4890 -0.5278
-16 1 17 2.0484 1.1748
-16 1 18 15.6828 0.6575
-16 1 19 57.6698 -0.5242
-16 1 20 -22.9420 -0.8869
-16 1 21 8.2701 -1.2157
-16 1 22 -7.4930 1.9100
-16 1 23 75.8123 -1.8655
-16 1 24 -40.8951 1.6773
-16 1 25 40.8474 1.4126
-16 1 26 -38.9043 -0.0147
-16 1 27 -20.1742 0.9671
-16 1 28 -71.5622 -0.0731
-16 1 29 -67.1429 1.2579
-16 1 30 -50.0984 -0.5778
-16 1 31 -21.8355 0.4072
-16 1 32 43.7611 -0.9397
-16 1 33 6.2961 0.8234
-16 1 34 -3.1279 -0.8768
-16 1 35 -14.1109 -1.0519
-16 1 36 -34.8030 -0.0138
-16 1 37 -8.6447 -1.1105
-16 1 38 -15.3780 1.1652
-16 2 1 88.4076 -1.9725
-16 2 2 51.8105 0.3347
-16 2 3 38.5424 -1.6599
-16 2 4 12.4481 1.2594
-16 2 5 -50.1292 0.0079
-16 2 6 7.3258 -1.0251
-16 2 7 41.9924 0.6077
-16 2 8 11.0826 -0.3597
-16 2 9 -24.6076 0.0824
-16 2 10 -84.8727 -0.1464
-16 2 11 24.7881 1.5984
-16 2 12 -26.4182 0.4252
-16 2 13 17.9961 -0.8816
-16 2 14 0.1542 0.5324
-16 2 15 -3.4224 1.1021
-16 2 16 -20.5444 -0.7728
-16 2 17 -24.5416 -1.1681
-16 2 18 -3.8508 0.3452
-16 2 19 -7.7107 2.1364
-16 2 20 6.1096 -0.7983
-16 2 21 9.1440 -1.7578
-16 2 22 4.1683 0.8680
-16 2 23 14.7520 -0.1776
-16 2 24 -1.4630 0.2293
-16 2 25 73.2059 -1.2397
-16 2 26 61.9986 0.0686
-16 2 27 -40.2174 0.7505
-16 2 28 19.1952 -0.7016
-16 2 29 8.2750 -0.2951
-16 2 30 -28.3130 -0.3810
-16 2 31 -1.3288 0.2207
-16 2 32 -21.1909 0.5892
-16 2 33 24.1634 0.9818
-16 2 34 17.3405 -0.3807
-16 2 35 -53.8320 0.2221
-16 2 36 32.7116 0.2187
-16 2 37 -15.6888 0.0783
-16 2 38 -73.8366 -0.8706
-16 3 1 -1.3803 -0.3419
-16 3 2 3.1756 1.1889
-16 3 3 47.8617 -0.1064
-16 3 4 48.9909 -0.4378
-16 3 5 20.2451 0.0358
-16 3 6 37.2819 2.0788
-16 3 7 16.2415 0.6327
-16 3 8 13.4175 -1.7353
-16 3 9 32.6721 0.0870
-16 3 10 -1.2828 0.3199
-16 3 11 -27.1839 -0.7592
-16 3 12 -11.8974 -1.1456
-16 3 13 -8.6448 0.2339
-16 3 14 -19.6895 0.6860
-16 3 15 -17.6756 0.5872
-16 3 16 -33.8314 -1.8415
-16 3 17 29.5169 -0.4795
-16 3 18 26.9758 0.4839
-16 3 19 19.9959 -0.1032
-16 3 20 20.5142 0.8828
-16 3 21 26.6760 -0.0430
-16 3 22 23.6647 0.1271
-16 3 23 -8.6738 1.0154
-16 3 24 27.6744 -0.3020
-16 3 25 -2.6798 -1.3603
-16 3 26 58.3676 -0.0047
-16 3 27 18.3790 0.2696
-16 3 28 97.5561 1.0040
-16 3 29 23.7195 -0.6452
-16 3 30 -5.5228 -0.9533
-16 3 31 -6.2823 0.3970
-16 3 32 20.3951 -0.5611
-16 3 33 48.1707 -0.7864
-16 3 34 19.3113 -0.4718
-16 3 35 3.2590 0.6975
-16 3 36 30.9773 -0.1120
-16 3 37 -23.0442 0.2347
-16 3 38 23.5845 -0.1119
-16 4 1 -77.7032 -0.1116
-16 4 2 -34.7131 0.0699
-16 4 3 -26.1281 -0.4070
-16 4 4 4.6297 0.8729
-16 4 5 74.8257 -0.6451
-16 4 6 13.0922 0.1123
-16 4 7 25.0893 0.3360
-16 4 8 31.1865 -0.4798
-16 4 9 9.2881 0.7025
-16 4 10 -30.9547 0.2168
-16 4 11 21.2161 0.6985
-16 4 12 11.0825 -0.0621
-16 4 13 34.1340 -0.4127
-16 4 14 -60.7972 -0.1903
-16 4 15 -35.6728 0.2976
-16 4 16 22.4070 -0.0989
-16 4 17 20.6534 0.0667
-16 4 18 -40.7678 0.7316
-16 4 19 -42.7254 -0.2329
-16 4 20 17.3993 -0.7476
-16 4 21 4.4492 -0.7153
-16 4 22 18.8731 -0.4239
-16 4 23 -55.9045 0.1267
-16 4 24 -94.5529 -0.1305
-16 4 25 1.2637 0.2042
-16 4 26 -10.3641 0.6084
-16 4 27 8.5170 -0.5563
-16 4 28 -50.3171 -0.0930
-16 4 29 -10.3099 -0.5353
-16 4 30 59.4554 -0.0550
-16 4 31 -11.1654 0.2200
-16 4 32 7.1963 0.5953
-16 4 33 10.2735 0.7084
-16 4 34 35.1860 0.2371
-16 4 35 18.8242 0.2287
-16 4 36 7.7768 -0.3061
-16 4 37 5.2805 0.2948
-16 4 38 30.4337 -0.6366
-16 5 1 -13.1426 -0.0149
-16 5 2 32.3940 -0.0383
-16 5 3 36.2461 1.3856
-16 5 4 24.1167 -0.4900
-16 5 5 33.9857 0.5720
-16 5 6 -59.3339 1.2500
-16 5 7 -8.3109 -1.1525
-16 5 8 -51.1083 -1.1236
-16 5 9 -8.0549 0.6120
-16 5 10 27.3325 0.6369
-16 5 11 15.2027 1.3603
-16 5 12 55.5357 -1.3998
-16 5 13 27.5066 0.7151
-16 5 14 -15.1826 0.9795
-16 5 15 63.9968 -0.6802
-16 5 16 -32.6857 -0.9346
-16 5 17 -20.4748 -0.8657
-16 5 18 43.9586 0.9379
-16 5 19 -49.5005 -1.2368
-16 5 20 5.0051 0.2659
-16 5 21 -12.5709 -0.3452
-16 5 22 43.1684 0.8243
-16 5 23 -27.2085 0.6857
-16 5 24 22.3370 -0.4849
-16 5 25 -48.5078 1.2672
-16 5 26 -53.7491 -0.1351
-16 5 27 36.1683 0.0619
-16 5 28 -172.6033 0.3089
-16 5 29 -49.2737 -0.6073
-16 5 30 24.4460 0.3477
-16 5 31 10.3349 0.1553
-16 5 32 55.5725 -1.0792
-16 5 33 -0.3100 0.7944
-16 5 34 -8.3925 -0.1779
-16 5 35 -9.3621 -0.3334
-16 5 36 6.1695 -0.0282
-16 5 37 -12.6672 -0.4533
-16 5 38 -19.1316 0.3846
-16 6 1 -54.5675 -0.6905
-16 6 2 19.0664 -0.1427
-16 6 3 -59.3980 -0.3980
-16 6 4 57.5437 0.0965
-16 6 5 -0.7581 0.1409
-16 6 6 24.9538 -0.3243
-16 6 7 16.7015 -0.3387
-16 6 8 -2.4230 -0.2400
-16 6 9 -22.3335 0.5942
-16 6 10 -66.1668 -0.9442
-16 6 11 23.6995 1.6714
-16 6 12 -56.9163 -0.0198
-16 6 13 -48.4879 0.1153
-16 6 14 51.0982 0.0817
-16 6 15 -10.4615 -0.6267
-16 6 16 93.9075 0.8400
-16 6 17 65.2730 -1.0407
-16 6 18 -36.4086 0.0891
-16 6 19 -55.5228 1.0925
-16 6 20 -17.3239 0.5084
-16 6 21 12.4898 -0.4628
-16 6 22 -29.9425 0.2870
-16 6 23 51.0834 -0.0427
-16 6 24 -24.4187 0.1709
-16 6 25 85.3350 -0.4216
-16 6 26 -62.2725 -0.7680
-16 6 27 -56.4967 0.4535
-16 6 28 -30.0426 -0.7842
-16 6 29 19.3878 -0.1717
-16 6 30 -9.5705 -0.4985
-16 6 31 -38.0464 0.1686
-16 6 32 -26.4042 -0.1218
-16 6 33 35.0795 0.9796
-16 6 34 -26.5956 0.2743
-16 6 35 -7.9437 0.0313
-16 6 36 -25.7423 0.4727
-16 6 37 -29.1393 -0.3804
-16 6 38 -36.8063 0.4217
-16 7 1 -80.3786 -0.8992
-16 7 2 -1.4660 0.6932
-16 7 3 -69.6084 0.9531
-16 7 4 9.1315 -0.6039
-16 7 5 -6.3523 0.0509
-16 7 6 79.0910 0.4672
-16 7 7 34.3988 0.3097
-16 7 8 44.0903 -0.0029
-16 7 9 -2.5553 0.0285
-16 7 10 -42.4192 -0.1506
-16 7 11 6.6620 1.2203
-16 7 12 -45.2303 -0.4277
-16 7 13 -8.9598 -0.2184
-16 7 14 -76.2032 0.0968
-16 7 15 -16.3559 0.1527
-16 7 16 -0.1090 -0.1825
-16 7 17 14.9577 -0.5066
-16 7 18 22.5377 -0.0983
-16 7 19 17.9693 -0.3319
-16 7 20 18.1493 0.2990
-16 7 21 -34.0390 -0.8872
-16 7 22 -15.7176 1.1025
-16 7 23 6.9425 -0.3286
-16 7 24 48.7288 0.2142
-16 7 25 -5.0974 0.6535
-16 7 26 -18.4608 -0.4618
-16 7 27 -23.8434 0.2913
-16 7 28 23.4184 -0.2917
-16 7 29 47.8506 0.1778
-16 7 30 -25.5586 0.0287
-16 7 31 -2.3158 0.3703
-16 7 32 35.0673 -0.4836
-16 7 33 13.8952 0.7155
-16 7 34 61.7928 -0.1457
-16 7 35 12.5538 -0.1107
-16 7 36 1.7862 0.3872
-16 7 37 59.7902 -0.7286
-16 7 38 -15.3658 0.3434
-16 8 1 13.2981 -0.0103
-16 8 2 -12.5136 0.6893
-16 8 3 51.9439 -0.8199
-16 8 4 -17.4528 0.1653
-16 8 5 -26.3621 -0.1213
-16 8 6 -13.5667 -0.2810
-16 8 7 -11.2033 -0.9874
-16 8 8 19.5170 -0.5507
-16 8 9 -48.2438 0.8467
-16 8 10 -54.3133 -0.4015
-16 8 11 -33.4025 0.9943
-16 8 12 -7.4041 0.6448
-16 8 13 62.0892 0.1108
-16 8 14 -14.5987 -0.3679
-16 8 15 -20.6680 0.1382
-16 8 16 9.7649 0.0422
-16 8 17 -12.7422 -0.2754
-16 8 18 24.0764 -0.5456
-16 8 19 4.9320 0.1352
-16 8 20 -69.8172 0.6484
-16 8 21 -2.4262 -0.8301
-16 8 22 -54.6785 -0.1605
-16 8 23 -22.4973 -0.1613
-16 8 24 100.8352 0.6200
-16 8 25 4.8430 -0.5397
-16 8 26 -53.9157 0.0982
-16 8 27 -144.4842 -0.2084
-16 8 28 -57.8086 -0.3541
-16 8 29 -2.3421 -0.0525
-16 8 30 -14.9901 -0.7220
-16 8 31 -54.9121 0.5471
-16 8 32 -27.9404 -0.1687
-16 8 33 44.1419 0.7776
-16 8 34 -52.1921 0.1460
-16 8 35 -5.6292 -0.3343
-16 8 36 -53.6689 0.0318
-16 8 37 -22.3636 -0.2212
-16 9 1 -14.5382 -0.6331
-16 9 2 54.4661 -0.0366
-16 9 3 69.0188 0.0522
-16 9 4 -43.2249 0.2020
-16 9 5 -5.5778 -0.9514
-16 9 6 6.5478 0.2858
-16 9 7 21.7128 0.3971
-16 9 8 49.5537 0.0554
-16 9 9 -42.1855 0.3312
-16 9 10 17.1740 -0.0648
-16 9 11 9.5825 0.4941
-16 9 12 -5.1033 0.4222
-16 9 13 14.8223 -0.4235
-16 9 14 62.2738 -0.1341
-16 9 15 -40.4506 0.2636
-16 9 16 -11.6128 -0.6977
-16 9 17 -24.7753 0.0057
-16 9 18 -21.7533 -0.4430
-16 9 19 7.5394 -0.5125
-16 9 20 12.6351 0.9812
-16 9 21 -17.7845 0.2941
-16 9 22 -45.5424 0.3819
-16 9 23 -9.6319 0.3851
-16 9 24 -31.9023 0.1711
-16 9 25 39.1121 -0.0747
-16 9 26 -68.3439 -0.4051
-16 9 27 61.8862 -0.7013
-16 9 28 46.8837 0.7148
-16 9 29 -52.4472 0.0985
-16 9 30 -28.4620 -0.5643
-16 9 31 1.2543 0.4815
-16 9 32 0.0102 -0.0196
-16 9 33 -72.1444 0.2164
-16 9 34 1.0612 -0.4098
-16 9 35 7.8516 -0.3283
-16 9 36 17.3484 0.2594
-16 9 37 -62.3368 -0.0621
-16 10 1 -45.3497 0.3721
-16 10 2 14.2819 0.2519
-16 10 3 -29.9230 -0.0464
-16 10 4 16.5184 0.2226
-16 10 5 15.8920 -0.4518
-16 10 6 -1.3296 0.0461
-16 10 7 -0.8892 -0.8317
-16 10 8 -27.1061 0.2279
-16 10 9 -39.3198 0.8600
-16 10 10 14.7922 -0.4141
-16 10 11 -22.5752 0.4687
-16 10 12 26.2158 0.1345
-16 10 13 -10.8156 -0.2302
-16 10 14 -26.8366 0.0867
-16 10 15 14.0236 -0.2022
-16 10 16 9.5630 0.3059
-16 10 17 -52.2151 0.2563
-16 10 18 1.1660 -0.1718
-16 10 19 -49.0025 0.3319
-16 10 20 -23.3623 0.3688
-16 10 21 83.0254 -0.1859
-16 10 22 -15.0052 -0.4809
-16 10 23 82.5574 0.2017
-16 10 24 13.2257 0.0578
-16 10 25 -48.5136 -0.0330
-16 10 26 24.8347 0.0613
-16 10 27 94.8619 -0.6131
-16 10 28 0.9035 0.3799
-16 10 29 -1.0651 -0.3440
-16 10 30 7.6931 -0.1858
-16 10 31 35.8911 0.0101
-16 10 32 8.4352 -0.1559
-16 10 33 -32.8639 0.4714
-16 10 34 -62.9572 0.3660
-16 10 35 -32.1919 -0.3887
-16 10 36 -3.2535 -0.1340
-16 10 37 5.5208 0.0848
-16 11 1 65.8621 -0.4752
-16 11 2 -17.1390 -0.0655
-16 11 3 42.9391 0.1869
-16 11 4 11.1345 -0.2173
-16 11 5 -53.4025 -0.5187
-16 11 6 -29.6170 0.0361
-16 11 7 32.1456 0.4019
-16 11 8 -20.5516 0.3427
-16 11 9 32.1908 -0.3397
-16 11 10 -20.9767 -0.5191
-16 11 11 -14.9909 0.8258
-16 11 12 6.3731 0.1349
-16 11 13 -12.7310 -0.4879
-16 11 14 18.0335 0.8477
-16 11 15 17.4349 0.1733
-16 11 16 -17.1556 0.1865
-16 11 17 27.7577 -0.4236
-16 11 18 -9.0781 -0.4163
-16 11 19 12.6281 0.3696
-16 11 20 -14.4203 0.1917
-16 11 21 -6.1444 -0.5188
-16 11 22 -2.1729 0.3136
-16 11 23 45.2484 0.0328
-16 11 24 -13.9226 -0.2413
-16 11 25 25.5249 -0.1796
-16 11 26 -38.4345 -0.6618
-16 11 27 20.3154 0.2166
-16 11 28 19.4173 0.4821
-16 11 29 -31.7275 -0.1902
-16 11 30 8.2918 0.1208
-16 11 31 -25.7213 -0.1789
-16 11 32 95.0796 -0.1392
-16 11 33 48.6400 0.0431
-16 11 34 -13.2631 -0.2970
-16 11 35 17.9951 -0.0392
-16 11 36 3.2883 0.1569
-16 11 37 39.9664 -0.1527
-16 12 1 -58.8571 -0.0361
-16 12 2 -46.2337 0.5016
-16 12 3 9.8333 -0.0283
-16 12 4 48.1445 -0.3775
-16 12 5 38.2894 0.4144
-16 12 6 -60.1915 -0.2411
-16 12 7 -62.2817 -0.4858
-16 12 8 -46.7751 0.1992
-16 12 9 -68.2643 0.3827
-16 12 10 -133.1685 -0.2404
-16 12 11 36.5931 0.4120
-16 12 12 40.1620 0.2397
-16 12 13 35.9323 0.7161
-16 12 14 -9.2700 -0.0434
-16 12 15 51.7197 -0.9682
-16 12 16 5.1988 0.2323
-16 12 17 67.4960 0.2293
-16 12 18 40.7446 -0.1965
-16 12 19 -28.1080 -0.3692
-16 12 20 0.4500 0.5159
-16 12 21 1.6266 -0.2705
-16 12 22 2.0712 0.1892
-16 12 23 -51.5591 -0.6701
-16 12 24 -5.7072 0.2895
-16 12 25 44.0358 0.8674
-16 12 26 99.3467 -0.5655
-16 12 27 -11.1640 0.4015
-16 12 28 16.3205 -0.2129
-16 12 29 54.8984 -0.0367
-16 12 30 -0.3458 -0.0861
-16 12 31 -31.3007 -0.2441
-16 12 32 10.0801 -0.1375
-16 12 33 -4.8282 0.4392
-16 12 34 20.8106 0.2455
-16 12 35 15.0135 0.0635
-16 12 36 -61.4923 -0.1547
-16 12 37 -8.9045 -0.4793
-16 13 1 0.9032 -0.3905
-16 13 2 -16.6405 0.0345
-16 13 3 8.0740 -0.3416
-16 13 4 62.6845 -0.2930
-16 13 5 39.5023 0.0720
-16 13 6 49.7558 -0.2389
-16 13 7 -10.6800 0.2130
-16 13 8 8.7211 0.2092
-16 13 9 -37.7249 0.0632
-16 13 10 -8.7725 -0.5756
-16 13 11 15.7375 0.4013
-16 13 12 5.5155 -0.1598
-16 13 13 9.9059 0.2390
-16 13 14 -5.9034 0.1136
-16 13 15 32.0809 0.0214
-16 13 16 10.1186 -0.1526
-16 13 17 62.1358 -0.0250
-16 13 18 -23.3664 -0.0593
-16 13 19 26.6195 -0.1673
-16 13 20 -16.9246 0.9025
-16 13 21 -18.2759 -0.4772
-16 13 22 1.2019 0.3562
-16 13 23 30.2049 -0.2372
-16 13 24 12.7364 -0.0872
-16 13 25 -12.6005 0.3634
-16 13 26 -49.3840 -0.6190
-16 13 27 61.7077 0.2233
-16 13 28 88.2800 -0.0893
-16 13 29 -63.2518 0.0868
-16 13 30 3.9937 -0.1304
-16 13 31 17.8761 0.1423
-16 13 32 -32.9130 -0.4926
-16 13 33 -56.2494 -0.0362
-16 13 34 28.5892 0.0209
-16 13 35 52.2290 0.0239
-16 13 36 34.6103 0.3910
-16 14 1 -32.4222 -0.2356
-16 14 2 55.0049 0.4970
-16 14 3 17.8755 0.4111
-16 14 4 63.7424 -0.4570
-16 14 5 -38.5225 -0.2679
-16 14 6 20.0341 0.4291
-16 14 7 -11.7778 -0.2351
-16 14 8 18.1382 -0.4103
-16 14 9 -37.8534 0.3136
-16 14 10 0.8274 -0.1566
-16 14 11 61.4746 0.3237
-16 14 12 11.5769 -0.4337
-16 14 13 -47.1150 0.2016
-16 14 14 26.9883 -0.1344
-16 14 15 -28.4964 0.3281
-16 14 16 13.3075 -0.1299
-16 14 17 68.0719 0.5805
-16 14 18 -47.0392 0.0827
-16 14 19 27.4350 -0.4487
-16 14 20 59.3057 0.5889
-16 14 21 34.3554 -0.7390
-16 14 22 6.9469 0.2235
-16 14 23 3.6684 -0.2240
-16 14 24 -21.7090 0.1052
-16 14 25 64.7296 0.2549
-16 14 26 -77.6082 0.2339
-16 14 27 33.2203 -0.0857
-16 14 28 -21.9936 0.0530
-16 14 29 -17.4179 0.0062
-16 14 30 -33.6431 -0.3074
-16 14 31 26.4634 0.5926
-16 14 32 14.5125 -0.5144
-16 14 33 -52.9509 -0.0738
-16 14 34 -38.1459 0.0978
-16 14 35 -9.7199 0.0663
-16 14 36 76.8872 -0.1411
-16 15 1 0.4888 0.2658
-16 15 2 -57.7323 -0.5150
-16 15 3 42.5652 -0.3207
-16 15 4 14.3138 0.1039
-16 15 5 -95.3289 -0.6970
-16 15 6 24.3622 0.1727
-16 15 7 36.4907 -0.4756
-16 15 8 26.5477 0.3296
-16 15 9 -14.2109 0.1243
-16 15 10 79.4339 -0.5712
-16 15 11 1.9733 0.7633
-16 15 12 -18.0554 -0.0123
-16 15 13 -0.6012 0.1675
-16 15 14 -42.4001 0.2145
-16 15 15 -40.0490 0.5455
-16 15 16 48.4017 -0.2578
-16 15 17 -14.0218 0.3440
-16 15 18 61.9367 -0.3779
-16 15 19 3.0361 -0.4189
-16 15 20 -17.9142 0.3615
-16 15 21 34.0342 -0.2293
-16 15 22 -74.5681 0.4729
-16 15 23 11.5180 -0.1897
-16 15 24 -34.6299 -0.0050
-16 15 25 17.9244 0.3514
-16 15 26 -37.8565 0.1377
-16 15 27 51.5384 -0.5738
-16 15 28 11.2169 0.0396
-16 15 29 -9.3762 0.2200
-16 15 30 -26.0150 0.0786
-16 15 31 -21.6273 0.4842
-16 15 32 -16.3417 -0.7651
-16 15 33 -3.4157 0.4536
-16 15 34 -26.6769 -0.2014
-16 15 35 -13.4252 0.2274
-16 16 1 -22.8783 -0.1144
-16 16 2 -30.5146 -0.0245
-16 16 3 -13.9508 0.5664
-16 16 4 -8.4483 0.2452
-16 16 5 -45.3322 -0.9080
-16 16 6 -1.9313 0.8491
-16 16 7 53.6068 -0.5378
-16 16 8 -37.1604 0.0037
-16 16 9 -20.9516 0.0860
-16 16 10 -19.1932 -0.1308
-16 16 11 -4.5108 0.4590
-16 16 12 -59.7632 -0.4823
-16 16 13 -67.0056 -0.2563
-16 16 14 -43.2161 0.2003
-16 16 15 -5.4289 -0.1499
-16 16 16 -36.9542 -0.1637
-16 16 17 21.5646 0.5763
-16 16 18 -67.9516 -0.4237
-16 16 19 -55.9341 -0.0063
-16 16 20 -44.0624 0.2014
-16 16 21 0.5639 -0.1267
-16 16 22 6.8730 0.2731
-16 16 23 68.5243 0.0595
-16 16 24 -16.7387 -0.1511
-16 16 25 40.1422 0.2549
-16 16 26 -18.4291 0.4135
-16 16 27 9.2987 -0.1979
-16 16 28 14.9258 0.2878
-16 16 29 -43.1478 -0.3677
-16 16 30 68.5447 -0.0649
-16 16 31 14.6852 0.0969
-16 16 32 -9.1342 -0.6820
-16 16 33 -19.1437 0.1753
-16 16 34 36.5069 -0.2507
-16 16 35 38.4738 -0.4991
-16 17 1 -37.5841 -0.0097
-16 17 2 -26.2523 -0.3222
-16 17 3 65.8274 -0.3091
-16 17 4 -22.6888 0.1841
-16 17 5 -48.3526 -0.3487
-16 17 6 -65.8936 -0.3303
-16 17 7 11.1485 -0.4659
-16 17 8 -28.2956 0.7876
-16 17 9 19.5424 -0.1116
-16 17 10 -9.7051 -0.4957
-16 17 11 -68.0537 0.1959
-16 17 12 5.2428 0.1597
-16 17 13 71.1418 0.1194
-16 17 14 -14.8232 -0.0461
-16 17 15 5.3035 0.0383
-16 17 16 -11.1315 0.5832
-16 17 17 -13.6589 0.3365
-16 17 18 -2.1333 -0.5566
-16 17 19 55.3004 0.1951
-16 17 20 6.2552 -0.1825
-16 17 21 34.3942 -0.0206
-16 17 22 -88.6798 0.4278
-16 17 23 43.0074 -0.3052
-16 17 24 -17.7494 -0.0408
-16 17 25 -85.9987 0.0008
-16 17 26 24.2876 -0.0711
-16 17 27 -76.5262 -0.1583
-16 17 28 15.9166 0.2588
-16 17 29 -9.8586 -0.2229
-16 17 30 -11.0602 0.3602
-16 17 31 52.4628 -0.4518
-16 17 32 -52.1895 -0.0348
-16 17 33 -86.3328 0.0042
-16 17 34 40.1907 -0.4104
-16 17 35 -8.3204 0.1660
-16 18 1 7.2710 -0.1917
-16 18 2 -48.4790 0.1714
-16 18 3 -37.3238 0.1943
-16 18 4 -23.9937 -0.2257
-16 18 5 7.4663 -0.0474
-16 18 6 -6.2162 0.2393
-16 18 7 -21.9812 -0.4221
-16 18 8 50.8289 0.0946
-16 18 9 -114.5640 -0.0726
-16 18 10 17.8276 0.1384
-16 18 11 93.0973 0.3051
-16 18 12 57.4325 -0.5009
-16 18 13 -52.4464 0.2665
-16 18 14 75.1506 0.4142
-16 18 15 -58.8846 -0.2686
-16 18 16 -15.6976 -0.0414
-16 18 17 -66.3879 0.1781
-16 18 18 -86.3952 0.2406
-16 18 19 14.8950 -0.1290
-16 18 20 34.4260 -0.2710
-16 18 21 -52.9824 -0.1636
-16 18 22 -36.3337 0.4682
-16 18 23 -59.8453 -0.3380
-16 18 24 -26.2920 0.0785
-16 18 25 -44.4083 0.1876
-16 18 26 -4.5087 0.3898
-16 18 27 -37.6019 -0.0674
-16 18 28 -23.1250 -0.0549
-16 18 29 2.4422 -0.4520
-16 18 30 -37.5914 -0.0404
-16 18 31 -6.4497 -0.2553
-16 18 32 -20.1660 -0.3640
-16 18 33 -13.1596 0.4864
-16 18 34 -54.6482 -0.1139
-16 18 35 -7.2484 -0.1261
-16 19 1 39.5082 -0.0525
-16 19 2 17.1317 0.1374
-16 19 3 38.8793 -0.3697
-16 19 4 -8.4010 -0.3306
-16 19 5 1.1320 -0.0358
-16 19 6 -10.0216 0.0818
-16 19 7 62.2693 -0.0347
-16 19 8 72.4487 0.0737
-16 19 9 10.4892 0.4003
-16 19 10 44.8445 -0.1290
-16 19 11 39.3030 0.0234
-16 19 12 -61.4719 -0.3767
-16 19 13 29.2243 0.2428
-16 19 14 -56.2946 0.1261
-16 19 15 -36.2746 -0.0064
-16 19 16 7.8502 -0.0525
-16 19 17 -24.4125 -0.1513
-16 19 18 8.6229 -0.0558
-16 19 19 -3.3003 -0.2421
-16 19 20 57.2627 0.2440
-16 19 21 18.8947 -0.3338
-16 19 22 106.8424 0.8496
-16 19 23 -42.1554 -0.2725
-16 19 24 -43.1508 -0.0139
-16 19 25 -0.2889 -0.1277
-16 19 26 -10.7206 0.0685
-16 19 27 6.7791 -0.0584
-16 19 28 54.2518 -0.1490
-16 19 29 19.4054 0.5871
-16 19 30 -34.3819 0.0416
-16 19 31 -62.8344 0.1612
-16 19 32 -89.8994 -0.2790
-16 19 33 0.5389 0.2785
-16 19 34 -9.1067 -0.0170
-16 19 35 -62.7706 -0.0884
-16 19 36 61.4797 0.1401
-16 20 1 -13.5365 -0.6495
-16 20 2 9.8582 -0.2297
-16 20 3 -34.4793 0.3700
-16 20 4 43.3142 0.2812
-16 20 5 -52.2606 -0.4975
-16 20 6 -26.5894 0.2607
-16 20 7 78.6324 -0.1218
-16 20 8 -77.9846 0.1926
-16 20 9 -101.9129 -0.0193
-16 20 10 32.9059 -0.5139
-16 20 11 45.7566 0.5683
-16 20 12 -17.2941 -0.4821
-16 20 13 40.0935 -0.0080
-16 20 14 -52.9178 -0.1237
-16 20 15 -12.8662 0.0219
-16 20 16 4.2919 -0.0408
-16 20 17 41.2144 0.1692
-16 20 18 46.1935 0.2154
-16 20 19 75.8084 -0.2031
-16 20 20 107.5801 0.4223
-16 20 21 64.2101 -0.4164
-16 20 22 87.4522 0.3925
-16 20 23 30.3844 -0.2959
-16 20 24 17.6920 0.2044
-16 20 25 50.0533 -0.0096
-16 20 26 -46.3447 0.1753
-16 20 27 13.1096 -0.0485
-16 20 28 -14.4200 0.3358
-16 20 29 50.6259 0.0844
-16 20 30 80.2626 -0.2410
-16 20 31 -16.0015 0.4499
-16 20 32 12.2720 -0.2715
-16 20 33 26.9260 0.1415
-16 20 34 -6.5924 -0.2964
-16 20 36 -23.5234 0.2799
-16 20 37 -116.7526 -0.1640
-16 21 1 -15.4328 0.0512
-16 21 2 -25.3224 0.3537
-16 21 3 25.8357 -0.3997
-16 21 4 58.3775 0.0676
-16 21 5 -32.6355 -0.1330
-16 21 6 43.0870 0.5164
-16 21 7 28.5984 -0.3460
-16 21 8 -23.9200 0.0738
-16 21 9 68.7428 0.2647
-16 21 10 -38.4209 -0.5594
-16 21 11 -5.7547 0.0123
-16 21 12 92.7540 -0.7208
-16 21 13 -8.5423 0.1326
-16 21 14 82.8673 0.1214
-16 21 15 6.3795 0.1689
-16 21 16 -16.0806 -0.2712
-16 21 17 40.5532 0.5908
-16 21 18 -95.4645 -0.3597
-16 21 19 -34.3130 0.2174
-16 21 20 -38.9486 0.2457
-16 21 21 -14.8720 -0.4495
-16 21 22 -26.5656 0.6940
-16 21 23 -22.8386 -0.5444
-16 21 24 -39.9968 0.2234
-16 21 25 1.7415 -0.0704
-16 21 26 -28.8310 0.3815
-16 21 27 67.5987 0.0623
-16 21 28 -35.0189 0.0895
-16 21 29 37.6376 -0.0083
-16 21 30 35.3947 0.3882
-16 21 31 26.8211 0.1569
-16 21 32 -13.7537 -0.8488
-16 21 33 16.6801 0.3037
-16 21 34 -10.4046 -0.4476
-16 21 35 -3.0845 0.3408
-16 21 36 -109.1423 0.1071
-16 21 37 -110.1722 0.3265
-16 22 1 -56.9903 -0.5019
-16 22 2 -35.4373 -0.0798
-16 22 3 -3.2506 0.0666
-16 22 4 -6.0754 0.2971
-16 22 5 -7.8749 -0.2476
-16 22 6 -36.6138 0.2079
-16 22 7 -27.4357 -0.6668
-16 22 8 2.4328 0.2570
-16 22 9 -37.9954 -0.3406
-16 22 10 17.0559 -0.0234
-16 22 11 50.8839 0.4856
-16 22 12 -92.8530 -0.0842
-16 22 13 55.9085 0.2334
-16 22 14 -2.3671 -0.2425
-16 22 15 -53.1539 0.4737
-16 22 16 47.8912 -0.1750
-16 22 17 -132.8166 0.5364
-16 22 18 -51.5867 -0.4067
-16 22 19 86.8579 0.3435
-16 22 20 -37.2602 0.0920
-16 22 21 14.6118 -0.5689
-16 22 22 -45.6082 0.2983
-16 22 23 4.1249 -0.3224
-16 22 24 -65.2094 0.2002
-16 22 25 -35.5299 0.0038
-16 22 26 39.8753 0.1903
-16 22 27 -66.0159 -0.2035
-16 22 28 1.0331 0.2190
-16 22 29 -0.5290 -0.5514
-16 22 30 -7.3244 0.0262
-16 22 31 -49.1547 0.1680
-16 22 32 32.6626 -0.2809
-16 22 33 26.8748 0.5187
-16 22 34 71.6626 -0.5650
-16 22 35 -14.8943 0.3801
-16 22 36 1.3950 -0.1680
-16 22 37 3.6891 -0.0738
-16 22 38 46.0680 -0.7014
-16 23 1 30.5183 0.1702
-16 23 2 5.2548 0.0097
-16 23 3 -27.5274 -0.2843
-16 23 4 1.4861 -0.0193
-16 23 5 6.7589 0.3767
-16 23 6 -26.2518 0.2734
-16 23 7 20.3799 -0.4982
-16 23 8 65.1368 0.5457
-16 23 9 -39.2546 -0.2406
-16 23 10 81.9136 0.0416
-16 23 11 -89.9592 -0.4698
-16 23 12 -74.1761 -0.0738
-16 23 13 17.7040 0.1999
-16 23 14 -73.5868 -0.1365
-16 23 15 0.2714 -0.1149
-16 23 16 10.0025 -0.1735
-16 23 17 31.2382 0.5606
-16 23 18 67.4680 -0.4398
-16 23 19 7.8251 0.3711
-16 23 20 30.7498 -0.3767
-16 23 21 -49.8556 -0.0760
-16 23 22 -14.1473 0.3367
-16 23 23 -2.6274 -0.2611
-16 23 24 -53.3992 0.1020
-16 23 25 23.1467 0.0530
-16 23 26 -45.6317 0.1056
-16 23 27 -12.5575 0.1689
-16 23 28 2.7206 0.0252
-16 23 29 -21.0496 -0.2563
-16 23 30 -54.2825 0.6098
-16 23 31 -33.5717 0.1815
-16 23 32 -27.0566 -0.0605
-16 23 33 87.5778 0.0704
-16 23 34 24.1325 -0.7319
-16 23 35 26.1944 0.1023
-16 23 36 -18.1368 -0.1200
-16 23 37 22.4047 -0.3192
-16 24 1 -15.9013 0.0621
-16 24 2 -21.0093 -0.2709
-16 24 3 46.5194 0.4799
-16 24 4 -10.4979 -0.0534
-16 24 5 -16.0006 -0.1537
-16 24 6 -26.5102 0.0835
-16 24 7 22.0395 -0.1609
-16 24 8 -29.3495 0.3339
-16 24 9 -49.5191 -0.6593
-16 24 10 94.9219 0.5622
-16 24 11 74.5601 -0.2623
-16 24 12 -30.5766 0.1536
-16 24 13 -160.8513 -0.1069
-16 24 14 -50.9986 -0.0610
-16 24 15 -11.1820 0.3073
-16 24 16 29.7800 -0.2476
-16 24 17 -41.6958 0.3999
-16 24 18 48.4551 -0.1325
-16 24 19 7.9210 0.2544
-16 24 20 4.4418 -0.2021
-16 24 21 -71.0070 -0.0921
-16 24 22 -6.1302 -0.0802
-16 24 23 -8.1077 0.0804
-16 24 24 -21.2083 -0.2040
-16 24 25 -60.4106 -0.0858
-16 24 26 -9.0958 0.2013
-16 24 27 -26.1984 -0.0781
-16 24 28 40.8550 0.1150
-16 24 29 5.2758 -0.4548
-16 24 30 -6.1419 0.2870
-16 24 31 36.2211 -0.1419
-16 24 32 14.6566 -0.0569
-16 24 33 16.8653 -0.0282
-16 24 34 12.4280 -0.2103
-16 24 35 -81.6832 -0.2867
-16 24 36 -88.0575 0.2134
-16 24 37 -15.7173 0.3486
-16 25 1 2.3102 0.1097
-16 25 2 68.5239 -0.3165
-16 25 3 36.4751 0.4113
-16 25 4 6.9391 0.2070
-16 25 5 0.5023 -0.1786
-16 25 6 -45.9682 0.4080
-16 25 7 4.0092 -0.1505
-16 25 8 -5.0380 -0.0155
-16 25 9 -8.0303 -0.3102
-16 25 10 -33.1312 -0.2014
-16 25 11 -41.5283 -0.2665
-16 25 12 -29.9674 0.2218
-16 25 13 63.5689 -0.1890
-16 25 14 -27.9895 -0.0263
-16 25 15 -22.0742 0.1571
-16 25 16 44.6486 0.0067
-16 25 17 20.8436 0.0767
-16 25 18 -1.8867 -0.1711
-16 25 19 -60.8948 0.1874
-16 25 20 87.5686 -0.0199
-16 25 21 27.7832 -0.3615
-16 25 22 32.5323 -0.0093
-16 25 23 -1.7460 0.2097
-16 25 24 38.0693 0.0286
-16 25 25 15.3531 -0.4766
-16 25 26 -10.3321 0.1689
-16 25 27 -12.9666 0.1371
-16 25 28 1.8507 0.3088
-16 25 29 -52.8732 0.0764
-16 25 30 36.5053 -0.1088
-16 25 31 17.7445 0.5268
-16 25 32 17.4744 0.1226
-16 25 33 100.8445 -0.2994
-16 25 34 17.8586 -0.1825
-16 25 35 -37.0948 -0.2321
-16 25 36 163.5004 -0.0755
-16 25 37 63.6857 -0.3507
-16 26 1 -17.2815 0.3173
-16 26 2 2.5562 -0.2309
-16 26 3 -36.9771 -0.0697
-16 26 4 -26.2742 0.2466
-16 26 5 -49.1982 -0.0239
-16 26 6 -0.4819 -0.2049
-16 26 7 9.9170 -0.3376
-16 26 8 27.8354 0.2097
-16 26 9 12.8557 -0.0179
-16 26 10 74.6287 -0.4184
-16 26 11 42.0196 0.2000
-16 26 12 6.7512 0.1414
-16 26 13 20.6945 0.1393
-16 26 14 26.0370 0.1788
-16 26 15 10.9777 0.0931
-16 26 16 28.4194 -0.1845
-16 26 17 29.8970 0.0010
-16 26 18 52.3764 0.0198
-16 26 19 9.2028 -0.2209
-16 26 20 -48.3438 0.1028
-16 26 21 -0.5505 -0.3356
-16 26 22 47.7753 0.2535
-16 26 23 13.0408 -0.1274
-16 26 24 -20.5561 -0.0570
-16 26 25 -18.0945 0.0585
-16 26 26 28.4366 -0.0733
-16 26 27 7.6936 0.0540
-16 26 28 -62.4510 0.0113
-16 26 29 54.5956 -0.0053
-16 26 30 28.7945 -0.2106
-16 26 31 -123.9549 0.0975
-16 26 32 23.3822 -0.1805
-16 26 33 112.3363 0.1971
-16 26 34 -122.7411 0.1453
-16 26 35 -48.0654 -0.1388
-16 26 36 -6.9329 0.3895
-16 27 1 6.9713 -0.1114
-16 27 2 -8.9123 0.2830
-16 27 3 6.6447 0.2654
-16 27 4 -39.8266 -0.1433
-16 27 5 14.9745 -0.2996
-16 27 6 37.2358 0.3876
-16 27 7 -50.5001 -0.2540
-16 27 8 62.8988 -0.0339
-16 27 9 -1.1854 0.0543
-16 27 10 15.5590 -0.1718
-16 27 11 -8.8928 0.4585
-16 27 12 -54.2998 -0.3109
-16 27 13 -8.2572 0.0825
-16 27 14 33.7707 -0.0759
-16 27 15 -23.0505 -0.2021
-16 27 16 33.1283 0.2536
-16 27 17 -39.8484 -0.0015
-16 27 18 4.3285 -0.1241
-16 27 19 12.4822 0.1319
-16 27 20 -63.0300 0.0788
-16 27 21 11.8836 -0.4209
-16 27 22 -75.8786 0.0186
-16 27 23 35.4347 -0.0848
-16 27 24 10.3382 0.1064
-16 27 25 35.7651 -0.2033
-16 27 26 2.5411 0.0601
-16 27 27 -23.1538 0.0968
-16 27 28 -108.4720 0.5926
-16 27 29 25.3279 0.1942
-16 27 30 -17.9027 -0.0028
-16 27 31 -5.5860 0.1954
-16 27 32 80.3067 0.0322
-16 27 33 -110.0414 0.1476
-16 27 34 75.7701 -0.1220
-16 27 35 -14.3036 -0.0513
-16 27 36 40.4347 -0.1848
-16 28 1 0.2680 -0.0903
-16 28 2 56.0565 0.1176
-16 28 3 18.5307 -0.1648
-16 28 4 -38.8507 -0.0240
-16 28 5 -53.3922 0.1884
-16 28 6 -4.9567 -0.0017
-16 28 7 -28.5948 -0.4495
-16 28 8 -6.5784 0.3552
-16 28 9 -55.7471 -0.2182
-16 28 10 27.1016 -0.1759
-16 28 11 31.5825 0.2516
-16 28 12 19.8840 -0.0249
-16 28 13 23.3911 0.3913
-16 28 14 8.1145 -0.0597
-16 28 15 -56.4145 -0.1048
-16 28 16 3.5553 -0.0910
-16 28 17 -24.4973 0.1156
-16 28 18 44.3499 -0.2820
-16 28 19 -10.0348 0.4858
-16 28 20 -33.7258 0.1298
-16 28 21 3.4657 -0.0009
-16 28 22 -5.9727 0.3921
-16 28 23 -18.7484 -0.3397
-16 28 24 -8.9357 0.3400
-16 28 25 35.3087 -0.0356
-16 28 26 55.5554 0.0414
-16 28 27 6.9437 -0.1924
-16 28 28 -73.6288 0.1735
-16 28 29 31.4768 -0.5354
-16 28 30 -75.0880 -0.0103
-16 28 31 50.6333 -0.1000
-16 28 33 -30.6490 0.8418
-16 28 35 -110.8119 1.6154
-16 29 1 24.2953 0.3310
-16 29 2 17.7015 0.0969
-16 29 3 -17.3254 0.0548
-16 29 4 -78.9464 -0.4254
-16 29 5 -41.1006 -0.2351
-16 29 6 65.7473 0.3374
-16 29 7 39.6265 -0.3592
-16 29 8 36.2152 0.3486
-16 29 9 21.6109 0.0229
-16 29 10 15.7983 0.5686
-16 29 11 -61.0796 -0.1406
-16 29 12 53.4672 -0.2668
-16 29 13 -22.8278 -0.0052
-16 29 14 -13.0235 0.2335
-16 29 15 -9.2277 0.1255
-16 29 16 69.7427 -0.0764
-16 29 17 -7.6442 0.3157
-16 29 18 18.3550 -0.4216
-16 29 19 -56.5016 0.1554
-16 29 20 -4.6865 -0.4145
-16 29 21 12.0554 -0.1184
-16 29 22 22.1512 -0.0569
-16 29 23 -46.7668 -0.2452
-16 29 24 14.4226 0.0953
-16 29 25 -61.7998 -0.0951
-16 29 26 67.4202 0.1490
-16 29 27 74.7212 -0.1150
-16 29 28 -26.1237 0.5254
-16 29 29 -128.0428 -0.1194
-16 29 30 -18.6938 0.3197
-16 29 31 -60.7804 0.3676
-16 29 32 -10.5216 -0.1736
-16 29 33 7.0515 0.2849
-16 29 34 21.2789 -0.3247
-16 29 35 -64.1979 0.4464
-16 30 1 -34.7995 0.3946
-16 30 2 40.1904 -0.2854
-16 30 3 25.8631 0.0019
-16 30 4 47.3892 0.2299
-16 30 5 -21.4625 0.2598
-16 30 6 -48.4612 0.1129
-16 30 7 5.3726 -0.2329
-16 30 8 14.9361 0.0803
-16 30 9 14.5001 -0.3674
-16 30 10 18.9727 0.3394
-16 30 11 16.2802 -0.3442
-16 30 12 1.3815 0.4198
-16 30 13 34.5931 -0.2211
-16 30 14 -18.1061 0.0237
-16 30 15 18.9137 -0.0788
-16 30 16 -15.1993 -0.4125
-16 30 17 -23.5250 0.2247
-16 30 18 -3.4048 -0.3397
-16 30 19 -23.1317 0.7483
-16 30 20 -30.2194 0.2606
-16 30 21 -14.5064 0.2792
-16 30 22 -38.1511 -0.0115
-16 30 23 5.3509 -0.1183
-16 30 24 -61.3069 -0.2895
-16 30 25 -19.1364 0.1012
-16 30 26 14.3979 -0.2644
-16 30 27 85.5607 -0.1661
-16 30 28 17.5555 0.2350
-16 30 29 27.8988 -0.3159
-16 30 30 19.0430 -0.0426
-16 30 31 -127.1841 0.0377
-16 30 32 48.6158 0.3591
-16 30 33 -48.3101 -0.4527
-16 30 34 -47.6688 0.2040
-16 31 1 -16.8511 0.4567
-16 31 2 10.3449 -0.4290
-16 31 3 32.9250 0.3666
-16 31 4 -15.2383 -0.1801
-16 31 5 27.1124 -0.1231
-16 31 6 -38.6808 0.2097
-16 31 7 -58.7389 0.1737
-16 31 8 33.9022 0.2992
-16 31 9 -1.3877 0.1247
-16 31 10 21.7682 0.1306
-16 31 11 38.8118 -0.2022
-16 31 12 -8.3219 0.1673
-16 31 13 46.1747 -0.5739
-16 31 14 36.0958 0.4083
-16 31 15 26.4028 -0.0407
-16 31 16 -32.5026 0.0280
-16 31 17 70.0992 0.2095
-16 31 18 -74.5213 -0.5311
-16 31 19 -5.9499 0.1311
-16 31 20 8.2499 -0.2368
-16 31 21 -23.2274 0.0843
-16 31 22 -44.2017 -0.1949
-16 31 23 -19.2455 0.1385
-16 31 24 -3.7823 -0.2320
-16 31 25 51.5025 0.1948
-16 31 26 -49.8410 -0.0448
-16 31 27 -1.5360 0.1376
-16 31 28 -65.2537 0.4032
-16 31 29 78.6640 -0.3978
-16 31 30 68.8873 -0.0848
-16 31 31 78.6857 -0.2485
-16 31 32 33.8387 0.5880
-16 31 33 60.6570 -1.0338
-16 32 1 -0.6653 0.1947
-16 32 2 25.0452 0.0795
-16 32 3 -15.3493 0.2353
-16 32 4 -17.4823 -0.3198
-16 32 5 -7.5338 0.2547
-16 32 6 76.8463 -0.0271
-16 32 7 -21.1929 -0.5174
-16 32 8 10.7858 -0.3638
-16 32 9 -42.3352 -0.0995
-16 32 10 -25.3794 -0.1154
-16 32 11 -10.8286 0.0966
-16 32 12 23.7084 0.0559
-16 32 13 -10.0786 -0.3477
-16 32 14 34.2548 0.3267
-16 32 15 -27.0480 -0.3665
-16 32 16 53.9282 0.1388
-16 32 17 14.1569 0.4052
-16 32 18 -0.2253 -0.0048
-16 32 19 -63.7977 0.5765
-16 32 20 13.6436 0.0415
-16 32 21 -10.6760 -0.1750
-16 32 22 -4.2036 0.2089
-16 32 23 -46.0007 -0.3705
-16 32 24 105.0613 -0.2680
-16 32 25 79.7178 0.2478
-16 32 26 66.8167 -0.5625
-16 32 27 -47.3662 -0.0709
-16 32 28 -68.9615 -0.1705
-16 32 29 -32.0026 -0.5268
-16 32 30 98.7636 0.1164
-16 32 31 -22.0874 0.1439
-16 32 32 3.1600 0.1161
-16 32 33 21.6748 0.3263
-16 33 1 23.4106 -0.5338
-16 33 2 53.6969 -0.0030
-16 33 3 33.3390 0.1276
-16 33 4 -27.7606 -0.2328
-16 33 5 17.2835 -0.0651
-16 33 6 26.5713 -0.0629
-16 33 7 5.2569 0.2578
-16 33 8 77.5795 0.4498
-16 33 9 1.3692 -0.0888
-16 33 10 28.9222 -0.4702
-16 33 13 -25.6062 0.2860
-16 33 14 -57.3153 0.2024
-16 33 15 15.5045 -0.2587
-16 33 16 23.7408 0.4464
-16 33 17 16.6347 -0.1499
-16 33 18 29.5102 -0.2348
-16 33 19 26.6918 0.0413
-16 33 20 8.6813 -0.0717
-16 33 21 66.0656 -0.1515
-16 33 22 8.2461 0.2258
-16 33 23 -52.6683 -0.1973
-16 33 24 56.1296 0.4532
-16 33 25 -38.0137 0.0983
-16 33 26 52.3378 -0.5498
-16 33 27 54.3553 -0.0801
-16 33 28 -50.5902 0.2788
-16 33 29 12.8748 0.1232
-16 33 30 63.7278 -0.2726
-16 33 31 -35.7057 0.0012
-16 33 32 1.1081 0.3145
-16 34 1 17.6597 -0.6190
-16 34 2 64.8266 0.0493
-16 34 3 80.8677 0.1538
-16 34 4 5.0697 -0.2815
-16 34 5 11.3038 0.2743
-16 34 6 -55.0438 -0.2509
-16 34 7 19.7977 -0.1810
-16 34 8 -7.7294 0.3973
-16 34 9 -33.8257 -0.2954
-16 34 10 -16.7961 0.1059
-16 34 11 30.9573 0.3436
-16 34 12 -16.0371 -0.3501
-16 34 13 -31.6924 0.3782
-16 34 14 -20.3627 -0.2305
-16 34 15 21.0972 -0.2950
-16 34 16 -3.1219 0.0658
-16 34 17 18.9231 -0.1341
-16 34 18 5.5068 0.1353
-16 34 19 -37.1832 0.3703
-16 34 20 34.6390 -0.0506
-16 34 21 -15.7055 -0.1637
-16 34 22 -0.3145 0.5665
-16 34 23 28.9199 -0.4480
-16 34 24 -21.1514 -0.0546
-16 34 25 -76.6191 -0.3111
-16 34 26 -26.7528 -0.4518
-16 34 27 -52.1260 -0.1163
-16 34 28 45.2384 0.0536
-16 34 29 42.0092 -0.2829
-16 34 30 -7.7203 0.3196
-16 34 31 3.0948 -0.0582
-16 35 1 -41.9959 -0.1002
-16 35 2 -32.6355 -0.1381
-16 35 3 1.8992 0.1190
-16 35 4 19.5338 0.2451
-16 35 5 -38.6649 -0.0341
-16 35 6 -6.7104 0.1261
-16 35 7 32.5083 -0.4778
-16 35 8 -51.4831 0.4727
-16 35 9 -15.3225 -0.3524
-16 35 10 21.2603 -0.0250
-16 35 11 22.7178 -0.0386
-16 35 12 12.0540 -0.4389
-16 35 13 -2.0218 0.6224
-16 35 14 0.9008 -0.3533
-16 35 15 57.9567 0.0690
-16 35 16 -14.8307 0.2133
-16 35 17 26.5708 0.1273
-16 35 18 -71.8917 0.0420
-16 35 19 -56.3537 0.0606
-16 35 20 1.8691 -0.0972
-16 35 21 9.2551 0.5314
-16 35 22 33.8922 -0.2315
-16 35 23 -22.4497 -0.3743
-16 35 24 7.5811 0.2912
-16 35 25 -22.9772 -0.0725
-16 35 26 -52.5506 0.3132
-16 35 27 5.5394 -0.5601
-16 35 28 -64.1371 0.7235
-16 35 29 26.4720 0.1461
-16 35 30 57.6232 -0.1007
-16 36 1 -0.6798 0.1604
-16 36 2 -55.1833 0.0598
-16 36 3 58.2594 -0.3706
-16 36 4 59.3182 0.1759
-16 36 5 -50.6765 0.2194
-16 36 6 25.9093 0.0642
-16 36 7 -30.3056 -0.2798
-16 36 8 -28.7417 0.2134
-16 36 9 -36.6564 -0.0857
-16 36 10 -33.1903 0.1539
-16 36 11 36.5993 -0.1741
-16 36 12 -16.4230 0.0436
-16 36 13 22.1059 0.1056
-16 36 14 49.0357 -0.2057
-16 36 15 14.1639 0.0555
-16 36 16 -21.5991 -0.0550
-16 36 17 2.1355 0.1342
-16 36 18 -35.3155 -0.1889
-16 36 19 -15.4604 0.4815
-16 36 20 -4.9222 -0.1384
-16 36 21 -25.8505 0.3087
-16 36 22 -21.6565 -0.1883
-16 36 23 0.2149 -0.3147
-16 36 24 32.7920 0.0831
-16 36 25 38.2793 -0.4049
-16 36 26 -15.3526 -0.3808
-16 36 27 40.3316 -0.0848
-16 36 28 -93.0733 0.3634
-16 36 29 39.5622 0.0084
-16 37 1 3.5011 0.3391
-16 37 2 -28.2418 -0.0956
-16 37 3 20.2275 -0.0143
-16 37 4 -9.6023 -0.2115
-16 37 5 -67.9944 -0.0173
-16 37 6 14.9849 0.0693
-16 37 7 39.6497 -0.3654
-16 37 8 -16.2444 0.0568
-16 37 9 -43.8301 0.0248
-16 37 12 8.7263 -0.0742
-16 37 13 -9.8053 -0.1476
-16 37 14 -30.0508 0.3143
-16 37 15 35.4049 0.0686
-16 37 16 41.2231 -0.1114
-16 37 17 -60.7372 0.0733
-16 37 18 28.4288 0.0016
-16 37 19 21.7974 0.0414
-16 37 20 88.2385 -0.6637
-16 37 21 96.8117 0.3073
-16 37 22 2.0971 -0.0778
-16 37 23 -21.2710 0.0398
-16 37 24 39.0200 -0.0487
-16 37 25 -65.8554 0.7091
-16 37 26 22.7410 0.1361
-16 37 27 -71.5200 -0.0363
-16 37 28 -28.5428 -0.0877
-16 38 1 -19.1441 -0.5532
-16 38 4 -27.1771 -0.1921
-16 38 5 -32.4945 0.1397
-16 38 6 -7.4126 0.3468
-16 38 7 -37.1408 0.1226
-16 38 11 -33.8300 -0.0596
-16 38 12 -19.3021 0.1750
-16 38 13 -54.4479 -0.4141
-16 38 14 53.9274 0.0291
-16 38 15 27.5523 -0.5623
-16 38 16 10.2058 0.0979
-16 38 17 7.6329 -0.0653
-16 38 18 -19.8841 -0.1904
-16 38 19 -27.0404 0.5198
-16 38 20 58.5243 -0.0430
-16 38 21 -17.5978 0.5192
-16 38 22 -42.6471 -0.1083
-16 38 23 0.8959 -0.3720
-16 38 24 -3.6547 0.0463
-16 38 25 -50.2634 0.0735
-16 38 26 2.6226 -0.6765
-16 38 27 14.8868 0.4335
-16 39 1 17.6936 0.0570
-16 39 2 13.3355 0.0206
-16 39 3 -14.2428 0.1507
-16 39 4 -9.1431 -0.1177
-16 39 5 30.1060 -0.0444
-16 39 6 -19.6951 -0.2512
-16 39 11 -26.1724 0.0289
-16 39 12 36.4826 -0.2629
-16 39 13 -6.4290 -0.2513
-16 39 14 18.0791 -0.0874
-16 39 15 0.9643 0.0127
-16 39 16 -18.6971 0.3831
-16 39 17 28.4555 -0.1905
-16 39 18 -41.1091 -0.0920
-16 39 19 -13.1629 0.2731
-16 39 20 10.2866 -0.2380
-16 39 21 -10.8246 0.0243
-16 39 22 8.0020 0.3553
-16 39 23 0.5766 0.1845
-16 39 24 -3.3314 0.7648
-16 39 25 -20.9804 0.2087
-16 39 26 34.2592 -0.1308
-16 40 1 -18.2505 -0.7628
-16 40 2 -18.3233 0.1144
-16 40 3 1.6243 -0.1967
-16 40 4 43.9831 0.3200
-16 40 5 -35.0711 0.0073
-16 40 10 48.5034 -0.0462
-16 40 11 9.7441 0.0232
-16 40 12 -18.9688 -0.1288
-16 40 13 24.5041 0.0901
-16 40 14 24.3547 -0.2846
-16 40 15 5.8679 -0.5462
-16 40 16 -22.0075 0.2189
-16 40 17 -17.3692 -0.2089
-16 40 18 -14.9838 0.3128
-16 40 19 14.2895 0.3507
-16 40 20 -3.4555 -0.0267
-16 40 21 3.1154 0.4327
-16 40 22 25.3080 -0.2520
-16 40 23 -51.6433 -1.5087
-16 40 24 -13.5896 0.2563
-16 41 1 -23.0391 -0.0598
-16 41 2 40.8681 0.3271
-16 41 3 -7.6002 -0.8032
-16 41 10 9.4545 -0.1448
-16 41 11 -3.1565 -0.8506
-16 41 12 -5.8147 -0.1873
-16 41 13 10.9554 0.5271
-16 41 14 -22.2833 -0.2903
-16 41 15 17.8609 0.2626
-16 41 16 -9.8073 0.1734
-16 41 17 -1.6152 0.4059
-16 41 18 -14.4430 -0.3262
-16 41 19 -12.0549 -0.1397
-16 41 20 34.9641 -0.1823
-16 41 21 21.5213 0.5979
-16 41 22 -18.2517 0.7178
-16 41 23 -4.3338 0.0921
-16 42 9 31.4887 -0.3293
-16 42 10 10.1580 0.7187
-16 42 11 1.2328 -0.1071
-16 42 12 30.7989 -0.2611
-16 42 13 -23.9537 0.2017
-16 42 14 12.0509 -0.6072
-16 42 15 25.5551 0.2331
-16 42 16 2.1385 -0.3529
-16 42 17 17.5922 0.2373
-16 42 18 28.0742 0.5299
-16 42 19 23.5082 -0.2025
-16 42 20 -3.6005 -1.0506
-16 42 21 6.1723 -0.1238
-16 43 8 17.9982 -0.4281
-16 43 9 55.4066 -0.4213
-16 43 10 39.4459 0.2915
-16 43 11 11.2651 -0.8197
-16 43 12 8.8442 0.0995
-16 43 13 -39.9873 0.9901
-16 43 14 -48.8128 0.4025
-16 43 16 -9.1657 -0.5327
-16 43 17 3.4197 -0.0554
-16 43 18 -18.2896 -0.1029
-16 43 19 24.4759 -0.1175
-16 44 8 1.6008 0.2960
-16 44 9 -3.5497 0.2280
-16 44 10 -11.8877 1.3232
-16 44 11 12.2850 -0.5966
-16 44 12 42.1879 0.1022
-16 44 13 -17.0232 -0.9523
-16 44 14 -1.9869 0.0068
-16 44 15 -2.1535 0.0036
-15 0 2 -4.3608 1.0882
-15 0 4 -39.2536 -7.3081
-15 0 6 16.7572 0.7572
-15 0 8 41.9566 0.2963
-15 0 10 33.3175 1.9040
-15 0 12 -34.0623 0.2285
-15 0 14 14.7920 2.4869
-15 0 16 46.7272 2.2074
-15 0 18 -9.9635 -3.2042
-15 0 20 -19.1328 -1.1439
-15 0 22 1.0844 -1.8625
-15 0 24 -61.5436 -0.2753
-15 0 26 15.0029 -1.0401
-15 0 28 -30.5535 2.7814
-15 0 30 19.2196 2.9870
-15 0 32 4.4047 -1.7054
-15 0 34 8.5822 -1.2474
-15 0 36 -11.3333 0.1590
-15 0 38 -30.8200 2.3541
-15 0 40 -3.3362 -1.5512
-15 1 1 1.1504 1.4603
-15 1 2 -30.6464 0.3145
-15 1 3 -34.5969 1.4491
-15 1 4 -25.9039 -2.3820
-15 1 5 -30.2966 1.6372
-15 1 6 -3.4912 -2.1298
-15 1 7 35.7796 -2.6200
-15 1 8 -6.8553 0.1229
-15 1 9 47.3520 0.7894
-15 1 10 66.7751 -0.4882
-15 1 11 57.0358 -1.4600
-15 1 12 24.2105 -1.2543
-15 1 13 -66.1226 -1.1681
-15 1 14 5.9074 0.8738
-15 1 15 20.3243 -2.8825
-15 1 16 19.3138 2.4493
-15 1 17 17.6717 1.8109
-15 1 18 -52.0277 2.0205
-15 1 19 46.3210 1.6244
-15 1 20 -43.8738 -2.5417
-15 1 21 -18.0835 1.6133
-15 1 22 37.9874 1.0086
-15 1 23 42.8374 -1.1292
-15 1 24 24.5803 -1.8867
-15 1 25 -13.7811 1.9374
-15 1 26 -0.4484 0.9929
-15 1 27 40.5839 0.1217
-15 1 28 -29.6329 -3.8485
-15 1 29 -53.1414 0.2744
-15 1 30 -42.7255 2.3352
-15 1 31 -22.6804 -2.3321
-15 1 32 -57.3118 -1.2575
-15 1 33 -73.7296 -0.4673
-15 1 34 4.6011 1.8503
-15 1 35 9.8328 -1.4307
-15 1 36 46.1243 -0.3643
-15 1 37 0.0838 0.3310
-15 1 38 -16.5915 2.1376
-15 1 39 -17.7936 0.9483
-15 1 40 0.4226 -0.8298
-15 1 41 -10.6071 2.3449
-15 2 1 19.5238 -2.8289
-15 2 2 -30.8565 1.4117
-15 2 3 8.7716 0.9753
-15 2 4 32.5619 0.8204
-15 2 5 29.2641 0.1265
-15 2 6 16.6585 -0.0100
-15 2 7 -8.7877 2.0124
-15 2 8 -51.3271 -1.2691
-15 2 9 -20.1621 -0.6038
-15 2 10 17.2804 -0.6898
-15 2 11 27.5186 0.2210
-15 2 12 -28.7964 1.0576
-15 2 13 23.2596 -0.2204
-15 2 14 -87.4152 0.4247
-15 2 15 3.4587 -1.6132
-15 2 16 -25.8127 0.8562
-15 2 17 41.5521 0.0156
-15 2 18 22.1828 -1.1323
-15 2 19 10.8352 -0.4579
-15 2 20 27.2055 0.4764
-15 2 21 73.3033 0.9551
-15 2 22 34.4826 -0.8504
-15 2 23 13.5290 -1.4897
-15 2 24 -48.5169 1.1973
-15 2 25 -18.8409 0.6964
-15 2 26 36.7897 -0.1035
-15 2 27 46.6917 1.0682
-15 2 28 9.8951 -0.4123
-15 2 29 36.7201 0.6497
-15 2 30 -7.7312 -0.6831
-15 2 31 -14.7631 -0.1017
-15 2 32 11.2366 0.3674
-15 2 33 16.7771 -0.8057
-15 2 34 38.6108 1.0405
-15 2 35 12.4614 0.0198
-15 2 36 21.6268 -0.4812
-15 2 37 9.9509 -1.4324
-15 2 38 -0.5775 0.1845
-15 2 39 -26.6127 0.0963
-15 2 40 -26.5863 -0.6502
-15 2 41 -25.8823 0.0390
-15 3 1 -11.7196 -1.2364
-15 3 2 -38.3863 -0.7769
-15 3 3 -61.3212 -0.0060
-15 3 4 25.3213 -0.6621
-15 3 5 -30.1814 -1.1814
-15 3 6 -6.2315 -0.9653
-15 3 7 46.4019 2.4804
-15 3 8 -0.1348 -0.0213
-15 3 9 6.9681 -0.8016
-15 3 10 -23.5050 -1.3083
-15 3 11 27.0750 1.1208
-15 3 12 23.3616 1.2951
-15 3 13 7.6689 -1.4685
-15 3 14 65.9813 0.4505
-15 3 15 41.9367 1.6176
-15 3 16 -64.0435 -0.1458
-15 3 17 52.1522 -0.7204
-15 3 18 -4.5037 0.0840
-15 3 19 -4.0161 0.2105
-15 3 20 29.2871 0.7083
-15 3 21 -40.2262 -0.3971
-15 3 22 26.9482 1.2908
-15 3 23 9.4865 0.4038
-15 3 24 -2.4537 -2.3798
-15 3 25 -5.1295 -0.6452
-15 3 26 78.2698 0.2153
-15 3 27 39.7643 -0.3616
-15 3 28 5.0100 -1.0795
-15 3 29 40.7490 0.7105
-15 3 30 -6.8553 1.4405
-15 3 31 -12.4065 0.7410
-15 3 32 -5.7077 -1.6111
-15 3 33 -51.7912 -0.3029
-15 3 34 22.6822 1.3984
-15 3 35 -5.6826 -0.1208
-15 3 36 7.6748 -0.0749
-15 3 37 39.7337 0.0716
-15 3 38 27.6110 0.6838
-15 3 39 6.6072 0.0409
-15 3 40 19.3788 -0.7634
-15 3 41 6.1902 -0.6805
-15 4 1 55.4004 -1.0502
-15 4 2 -19.5955 0.8338
-15 4 3 43.2146 1.6687
-15 4 4 45.8305 -0.0987
-15 4 5 -60.0761 1.1151
-15 4 6 -56.4300 0.6377
-15 4 7 -64.5991 0.4220
-15 4 8 -50.4883 -0.9320
-15 4 9 32.6130 0.1608
-15 4 10 38.7451 -0.1774
-15 4 11 8.1768 -0.5634
-15 4 12 3.0661 0.0292
-15 4 13 19.4352 -0.4524
-15 4 14 27.2313 -0.6550
-15 4 15 3.4024 -0.2573
-15 4 16 21.9284 0.0012
-15 4 17 13.7765 1.0834
-15 4 18 -53.0750 0.1182
-15 4 19 -1.9046 -0.0511
-15 4 20 7.1612 0.6538
-15 4 21 -36.2193 -0.6710
-15 4 22 36.1934 -0.8749
-15 4 23 5.1189 -0.6662
-15 4 24 -38.6633 0.4658
-15 4 25 -1.6246 1.0220
-15 4 26 69.3158 0.8248
-15 4 27 -17.2440 0.7363
-15 4 28 15.8972 0.2703
-15 4 29 -2.5778 0.3652
-15 4 30 14.1067 -0.6867
-15 4 31 -60.9072 -0.0252
-15 4 32 3.7439 -0.3290
-15 4 33 -95.4646 -0.1944
-15 4 34 35.2673 0.0448
-15 4 35 16.7259 -0.5489
-15 4 36 -63.6847 -0.4044
-15 4 37 -2.5366 -0.3006
-15 4 38 -4.4290 -0.0760
-15 4 39 47.8730 -0.0104
-15 4 40 -14.6219 0.4694
-15 4 41 1.5726 0.4259
-15 5 1 30.3051 -0.3334
-15 5 2 72.3981 -0.2460
-15 5 3 37.1381 0.8802
-15 5 4 -1.4463 -1.4364
-15 5 5 3.0111 2.3760
-15 5 6 34.3503 0.1539
-15 5 7 56.1789 -0.7804
-15 5 8 -24.2869 0.4952
-15 5 9 6.7212 -1.5888
-15 5 10 -1.0068 -0.1038
-15 5 11 -15.0670 -0.4946
-15 5 12 -6.7957 -0.0351
-15 5 13 -35.4327 -0.1914
-15 5 14 71.7146 0.6018
-15 5 15 -67.3065 -0.4159
-15 5 16 39.6300 -0.3937
-15 5 17 -39.1778 0.3202
-15 5 18 -31.1536 -0.0149
-15 5 19 -38.6571 0.6222
-15 5 20 48.4566 -0.5721
-15 5 21 6.5997 0.2396
-15 5 22 7.8634 1.3037
-15 5 23 75.8686 0.2822
-15 5 24 -8.0022 -1.6118
-15 5 25 31.8985 0.8519
-15 5 26 44.0654 0.2063
-15 5 27 23.8703 -0.3091
-15 5 28 42.0226 -0.9219
-15 5 29 13.0594 -1.3965
-15 5 30 9.0477 1.7092
-15 5 31 30.0750 -0.5570
-15 5 32 -6.6149 -0.8605
-15 5 33 -4.6212 0.7660
-15 5 34 9.2468 0.9236
-15 5 35 35.2120 0.2532
-15 5 36 1.0961 -0.0661
-15 5 37 35.5991 -0.5299
-15 5 38 -54.9492 0.7905
-15 5 39 -9.5524 -0.1160
-15 5 40 -15.4374 -0.6730
-15 5 41 -13.6212 0.4060
-15 6 1 -15.5543 -0.2031
-15 6 2 9.3938 -1.5842
-15 6 3 22.2843 1.7907
-15 6 4 25.7922 -0.1479
-15 6 5 81.0832 1.0881
-15 6 6 -15.6868 0.1425
-15 6 7 -32.2037 -0.0413
-15 6 8 -36.4675 0.6539
-15 6 9 -34.9234 -2.0093
-15 6 10 -36.6584 0.2228
-15 6 11 15.6510 -0.0467
-15 6 12 -11.5530 0.6689
-15 6 13 -3.6584 0.2128
-15 6 14 22.5942 0.7672
-15 6 15 40.9572 -0.9517
-15 6 16 24.1043 0.2156
-15 6 17 -14.6350 -0.1901
-15 6 18 29.9729 -0.4355
-15 6 19 4.1443 0.4926
-15 6 20 84.3091 -0.9066
-15 6 21 -60.2145 0.9013
-15 6 22 0.6446 -0.6398
-15 6 23 10.6082 -1.0605
-15 6 24 -72.7819 -0.1228
-15 6 25 -6.2747 0.2303
-15 6 26 25.7540 -0.3017
-15 6 27 -32.6885 0.5632
-15 6 28 21.8851 0.2223
-15 6 29 2.2285 0.2717
-15 6 30 21.1590 0.6418
-15 6 31 36.5151 -0.4251
-15 6 32 28.5903 0.7459
-15 6 33 33.2027 -0.2988
-15 6 34 -2.1525 0.5144
-15 6 35 -10.4063 -0.0785
-15 6 36 -9.5541 -0.0965
-15 6 37 7.2004 -1.1874
-15 6 38 28.6159 -0.3275
-15 6 39 4.8270 0.2520
-15 6 40 16.5093 -0.4901
-15 6 41 37.6859 0.8826
-15 7 1 -32.9079 -0.0448
-15 7 2 10.1946 0.3226
-15 7 3 -8.5215 0.8761
-15 7 4 24.6408 -0.5721
-15 7 5 19.4889 1.3156
-15 7 6 89.5849 -0.0135
-15 7 7 117.9205 -0.9276
-15 7 8 10.7354 -0.0326
-15 7 9 -61.9100 -0.5873
-15 7 10 12.4929 0.2992
-15 7 11 -35.0853 -0.8194
-15 7 12 28.9853 -0.2330
-15 7 13 -11.3250 -0.4876
-15 7 14 4.1119 0.8755
-15 7 15 55.5704 -1.1392
-15 7 16 -25.4313 0.5190
-15 7 17 -8.2676 0.2078
-15 7 18 -36.7060 -0.0044
-15 7 19 3.1794 0.6864
-15 7 20 -48.0845 -0.7864
-15 7 21 2.8184 0.0411
-15 7 22 -47.1932 -0.1806
-15 7 23 31.1900 0.5926
-15 7 24 26.6633 -0.4429
-15 7 25 -38.5477 0.3369
-15 7 26 -27.8591 -0.5845
-15 7 27 17.1657 1.0242
-15 7 28 -14.2778 0.0333
-15 7 29 37.9424 -1.2632
-15 7 30 -23.5902 0.7502
-15 7 31 -30.1711 -0.2838
-15 7 32 21.5686 0.3439
-15 7 33 0.5495 -0.6613
-15 7 34 0.1888 -0.1646
-15 7 35 35.4224 -0.0557
-15 7 36 -6.2628 0.0208
-15 7 37 -9.5909 -0.6757
-15 7 38 11.3088 0.4785
-15 7 39 -33.6826 0.3513
-15 7 40 43.2055 -0.1878
-15 7 41 -10.4040 0.7879
-15 8 1 -49.1382 -0.2094
-15 8 2 15.4932 -0.7275
-15 8 3 50.5201 0.7322
-15 8 4 -2.1544 0.6639
-15 8 5 -10.4221 0.7815
-15 8 6 -13.7480 -0.3270
-15 8 7 -10.5676 0.4314
-15 8 8 -9.6248 -0.1515
-15 8 9 1.2931 -0.0234
-15 8 10 70.7890 -0.3657
-15 8 11 -23.0011 -0.0465
-15 8 12 36.1487 0.2470
-15 8 13 -26.9671 -0.6151
-15 8 14 -54.7887 0.7859
-15 8 15 -47.6901 -1.1834
-15 8 16 -22.9803 0.3006
-15 8 17 48.5458 0.3006
-15 8 18 -104.5599 0.1683
-15 8 19 -27.4494 -0.1685
-15 8 20 20.6416 -0.6645
-15 8 21 9.4298 0.4431
-15 8 22 -0.5037 -0.0444
-15 8 23 -15.5960 0.0227
-15 8 24 -41.5000 -0.5441
-15 8 25 43.1204 0.6463
-15 8 26 38.5539 0.3559
-15 8 27 20.1800 0.2629
-15 8 28 45.6099 -0.1873
-15 8 29 15.8306 -0.0081
-15 8 30 -49.0605 -0.3362
-15 8 31 -53.8878 0.3323
-15 8 32 41.0876 0.0444
-15 8 33 -22.4735 -0.2721
-15 8 34 8.9632 0.7870
-15 8 35 -47.2900 -0.3970
-15 8 36 28.5144 0.7016
-15 8 37 -6.8003 -0.9824
-15 8 38 -12.1768 -0.3063
-15 8 39 -6.7807 0.6266
-15 8 40 -43.6088 -0.3055
-15 8 41 41.9172 0.3231
-15 9 1 40.3730 0.7827
-15 9 2 -51.9763 -0.2619
-15 9 3 7.5445 0.4112
-15 9 4 39.8435 0.4753
-15 9 5 -18.4202 0.5136
-15 9 6 -1.4390 -0.1019
-15 9 7 -15.7813 -0.5527
-15 9 8 45.0034 0.0375
-15 9 9 54.2920 0.3300
-15 9 10 0.0200 -1.4569
-15 9 11 7.1480 -0.4079
-15 9 12 9.9695 0.7347
-15 9 13 -32.8108 -0.2537
-15 9 14 9.6300 0.5560
-15 9 15 -30.0491 -0.0372
-15 9 16 40.0068 0.6204
-15 9 17 21.8201 -0.0544
-15 9 18 36.0815 -0.6627
-15 9 19 -11.5398 -0.4065
-15 9 20 70.9819 0.6263
-15 9 21 -0.8281 -0.3158
-15 9 22 22.4476 -0.0070
-15 9 23 85.6827 0.7596
-15 9 24 -5.4979 -0.3409
-15 9 25 -84.2330 0.1857
-15 9 26 54.7230 -0.7874
-15 9 27 5.7377 0.0422
-15 9 28 -9.1642 0.3682
-15 9 29 -35.0763 -0.2362
-15 9 30 -20.9753 0.2662
-15 9 31 66.3598 0.4785
-15 9 32 55.5149 -0.0546
-15 9 33 -15.3357 -0.3663
-15 9 34 -4.9561 0.1174
-15 9 35 -13.9202 -0.1822
-15 9 36 38.9423 0.6443
-15 9 37 28.2946 -0.2126
-15 9 38 4.1724 -0.0852
-15 9 39 40.9604 0.3048
-15 9 40 2.8061 0.1912
-15 10 1 0.5715 0.0971
-15 10 2 -24.0148 -0.3501
-15 10 3 39.8872 0.8320
-15 10 4 -45.4663 0.1765
-15 10 5 -12.3608 0.0452
-15 10 6 -30.4390 -0.3344
-15 10 7 -3.8849 -0.6608
-15 10 8 -17.4005 -0.1567
-15 10 9 29.9221 0.1958
-15 10 10 67.1651 -0.3803
-15 10 11 -83.4695 0.2574
-15 10 12 54.9780 -0.0122
-15 10 13 11.7115 0.3581
-15 10 14 14.6261 0.8912
-15 10 15 -21.0788 -0.7704
-15 10 16 17.2387 0.0027
-15 10 17 -91.4077 0.3656
-15 10 18 9.7099 0.1297
-15 10 19 -0.1903 -0.4192
-15 10 20 36.6867 -0.1205
-15 10 21 -21.0759 0.2033
-15 10 22 -42.6716 0.1164
-15 10 23 24.8376 -0.4084
-15 10 24 -5.3643 -0.4175
-15 10 25 1.4219 0.4475
-15 10 26 26.6784 0.0924
-15 10 27 -48.7791 -0.1010
-15 10 28 58.7915 0.2142
-15 10 29 -16.3307 0.0527
-15 10 30 -35.3708 0.0138
-15 10 31 16.6830 0.2647
-15 10 32 66.8767 -0.1572
-15 10 33 -34.9613 0.3470
-15 10 34 -54.0097 0.0087
-15 10 35 10.6477 -0.0066
-15 10 36 -61.6657 0.4501
-15 10 37 -17.2249 -0.4721
-15 10 38 -21.9876 -0.2837
-15 10 39 -53.4001 -0.1063
-15 10 40 18.3646 0.0518
-15 11 1 -15.4259 -0.2018
-15 11 2 -19.5149 -0.1007
-15 11 3 30.3072 0.5338
-15 11 4 -2.2323 -0.0718
-15 11 5 -11.3994 0.1505
-15 11 6 -4.3900 0.0758
-15 11 7 -3.6617 -0.1033
-15 11 8 -86.8736 1.1032
-15 11 9 45.1055 -0.1135
-15 11 10 -37.8245 -0.1651
-15 11 11 61.3839 0.0951
-15 11 12 -76.6482 0.1864
-15 11 13 11.1929 -0.1143
-15 11 14 4.7226 -0.2237
-15 11 15 -12.4428 -0.2500
-15 11 16 40.1027 0.3804
-15 11 17 -72.3776 -0.5114
-15 11 18 -28.3523 -0.8021
-15 11 19 7.2080 0.6088
-15 11 20 57.0981 -0.2265
-15 11 21 7.7515 -0.4475
-15 11 22 -38.5070 0.1719
-15 11 23 -9.8321 0.4083
-15 11 24 13.5805 0.1619
-15 11 25 12.1295 -0.3492
-15 11 26 -7.0489 -0.4398
-15 11 27 -29.5476 0.8291
-15 11 28 13.6400 0.0696
-15 11 29 7.8654 -0.4964
-15 11 30 -11.8502 0.3309
-15 11 31 11.7818 0.1335
-15 11 32 38.1534 -0.2488
-15 11 33 18.7731 -0.4499
-15 11 34 -5.8199 -0.4814
-15 11 35 -0.5827 0.3586
-15 11 36 11.5845 0.3748
-15 11 37 12.5321 -0.5215
-15 11 38 -71.7692 0.1180
-15 11 39 36.5662 0.3866
-15 11 40 -26.1233 -0.1849
-15 12 1 -32.6200 0.2020
-15 12 2 -50.0002 -0.0041
-15 12 3 35.8120 -0.0212
-15 12 4 -39.9152 0.0928
-15 12 5 70.9415 1.0206
-15 12 6 -41.1456 -0.4916
-15 12 7 -12.4959 -0.5478
-15 12 8 23.5649 -0.0391
-15 12 9 -9.4274 -0.3494
-15 12 10 44.0159 0.2833
-15 12 11 -56.1090 -0.2334
-15 12 12 -12.3447 0.1649
-15 12 13 12.9983 0.3837
-15 12 14 -93.6125 0.6851
-15 12 15 11.0031 -0.5953
-15 12 16 -6.6450 -0.1844
-15 12 17 -13.7550 -0.2901
-15 12 18 4.1346 0.0892
-15 12 19 -44.7001 0.5970
-15 12 20 -0.3267 -0.8189
-15 12 21 22.9928 0.4569
-15 12 22 98.0324 0.1201
-15 12 23 -11.6710 -0.2907
-15 12 24 42.8830 -0.2026
-15 12 25 4.2568 0.2124
-15 12 26 0.9878 -0.1033
-15 12 27 22.1871 0.3791
-15 12 28 -64.2010 -0.5850
-15 12 29 30.6957 -0.3152
-15 12 30 -6.8926 0.0801
-15 12 31 46.3019 -0.6766
-15 12 32 15.2104 0.7047
-15 12 33 -32.7276 0.4134
-15 12 34 -6.1125 0.1205
-15 12 35 -17.9865 0.0577
-15 12 36 34.9365 0.4349
-15 12 37 -2.8432 -0.2010
-15 12 38 3.8417 -0.4683
-15 12 39 -27.1699 -0.2552
-15 12 40 30.0374 0.0179
-15 13 1 -47.7785 0.0438
-15 13 2 -44.3633 0.0946
-15 13 3 65.4484 0.1974
-15 13 4 -82.4892 -0.7429
-15 13 5 -29.9318 0.5047
-15 13 6 -13.9908 -0.5037
-15 13 7 63.0358 0.4864
-15 13 8 30.6103 0.3255
-15 13 9 -31.8997 -0.2537
-15 13 10 14.7182 0.4738
-15 13 11 21.7764 -0.2687
-15 13 12 -30.1300 0.1173
-15 13 13 -26.1964 -0.3497
-15 13 14 43.9167 0.6311
-15 13 15 38.8589 -0.5411
-15 13 16 39.2129 0.4878
-15 13 17 18.8382 -0.0145
-15 13 18 -0.6195 -0.6214
-15 13 19 6.7446 0.1393
-15 13 20 -36.2004 -0.1905
-15 13 21 4.1084 0.2565
-15 13 22 -1.7998 -0.1468
-15 13 23 57.3530 0.1539
-15 13 24 -0.7275 -0.0543
-15 13 25 -7.2160 0.1420
-15 13 26 -38.6151 -0.7615
-15 13 27 36.8348 0.3304
-15 13 28 -56.3296 -0.0949
-15 13 29 20.3300 -0.1088
-15 13 30 -44.5037 0.3599
-15 13 31 42.4924 -0.2157
-15 13 32 38.7871 0.6761
-15 13 33 11.1665 -0.3189
-15 13 34 -24.6913 -0.1355
-15 13 35 -1.5650 -0.2695
-15 13 36 28.8974 0.5627
-15 13 37 -33.2010 -0.0817
-15 13 38 -28.0087 -0.1331
-15 13 39 -23.7101 0.1628
-15 13 40 -33.0286 -0.1970
-15 14 1 37.5254 -0.1635
-15 14 2 31.4252 -0.3970
-15 14 3 -40.0154 0.4380
-15 14 4 3.1742 -0.5391
-15 14 5 -66.9053 0.3763
-15 14 6 4.8275 -0.5289
-15 14 7 -30.0322 0.1774
-15 14 8 -10.8638 0.0783
-15 14 9 50.4009 0.1141
-15 14 10 -34.1166 0.0384
-15 14 11 24.1082 0.6119
-15 14 12 34.4273 0.4627
-15 14 13 18.4625 -0.8617
-15 14 14 -7.2846 0.6107
-15 14 15 -29.2411 -0.5952
-15 14 16 43.7311 0.0102
-15 14 17 19.3942 -0.7850
-15 14 18 28.2733 0.2653
-15 14 19 46.1866 0.4863
-15 14 20 -6.4617 -0.0974
-15 14 21 -12.8643 -0.4638
-15 14 22 -19.2314 0.0852
-15 14 23 13.0374 0.6956
-15 14 24 52.2605 -0.8233
-15 14 25 -29.4183 0.4785
-15 14 26 -83.3563 -0.3124
-15 14 27 16.9207 0.3067
-15 14 28 1.9700 -0.1504
-15 14 29 10.0257 -0.3683
-15 14 30 -63.1160 0.2706
-15 14 31 1.2864 -0.0246
-15 14 32 102.2096 0.1193
-15 14 33 -52.1522 0.1512
-15 14 34 -16.1926 0.2796
-15 14 35 -0.5130 -0.1630
-15 14 36 77.6148 0.5507
-15 14 37 -24.6890 -0.2694
-15 14 38 11.6328 -0.0868
-15 14 39 -11.4544 -0.0031
-15 15 1 23.4327 -0.0837
-15 15 2 -63.4228 0.3809
-15 15 3 18.8602 0.0472
-15 15 4 -57.9010 -0.9471
-15 15 5 112.8581 0.4522
-15 15 6 -2.2175 0.2387
-15 15 7 22.9990 0.0335
-15 15 8 70.4342 -0.1689
-15 15 9 -13.4723 0.8006
-15 15 10 -26.5450 -0.1104
-15 15 11 -41.0024 -0.0581
-15 15 12 -32.4613 -0.1437
-15 15 13 -52.4952 0.0681
-15 15 14 40.4705 0.5381
-15 15 15 -13.9649 -1.0589
-15 15 16 26.2816 0.1581
-15 15 17 36.7717 0.1026
-15 15 18 -21.1239 -0.1190
-15 15 19 -6.0196 -0.3051
-15 15 20 -16.0243 0.2227
-15 15 21 -29.6507 0.0103
-15 15 22 -18.5623 0.1351
-15 15 23 5.4234 0.1705
-15 15 24 -0.1927 -0.3014
-15 15 25 18.6665 0.4989
-15 15 26 30.8828 -0.6734
-15 15 27 -21.7797 -0.0241
-15 15 28 12.4512 0.1187
-15 15 29 -22.9640 0.0707
-15 15 30 -31.0899 -0.0981
-15 15 31 25.4919 0.1880
-15 15 32 48.9177 0.1423
-15 15 33 33.7923 0.3884
-15 15 34 -59.8755 -0.2036
-15 15 35 77.4994 -0.5437
-15 15 36 -44.3234 0.6684
-15 15 37 42.0263 -0.2353
-15 15 38 -62.1082 0.1827
-15 15 39 0.0559 -0.4261
-15 16 1 24.1272 -0.1873
-15 16 2 33.3597 -0.0602
-15 16 3 -59.6494 0.2437
-15 16 4 -43.7908 -0.3370
-15 16 5 -17.3203 0.2331
-15 16 6 -19.0308 0.1010
-15 16 7 102.6699 -0.5079
-15 16 8 18.9965 0.1376
-15 16 9 9.3379 0.2005
-15 16 10 18.8257 -0.1744
-15 16 11 -20.7197 0.9143
-15 16 12 50.9973 -0.6488
-15 16 13 -0.6457 -0.0892
-15 16 14 14.2640 0.0020
-15 16 15 -93.0083 -0.4927
-15 16 16 -18.9389 0.2454
-15 16 17 -6.2608 -0.1859
-15 16 18 22.3101 0.5069
-15 16 19 16.2587 0.2704
-15 16 20 -28.9393 0.4354
-15 16 21 -6.8872 -0.5813
-15 16 22 -38.6644 0.5389
-15 16 23 22.6612 0.2095
-15 16 24 -3.2005 -0.4423
-15 16 25 18.8076 0.0338
-15 16 26 -4.1735 -0.3695
-15 16 27 -6.8628 0.1487
-15 16 28 27.5490 -0.2150
-15 16 29 -63.8079 -0.2952
-15 16 30 31.2618 -0.0734
-15 16 31 61.9547 0.1337
-15 16 32 4.5614 -0.3454
-15 16 33 -52.6822 0.4496
-15 16 34 -21.8072 0.0908
-15 16 35 -9.2459 0.0993
-15 16 36 -14.8069 0.3343
-15 16 37 -9.6220 -0.3933
-15 16 38 26.5714 0.3683
-15 16 39 25.9144 0.0868
-15 16 40 -37.6516 -0.0503
-15 17 1 -25.3632 -0.3353
-15 17 2 51.6447 0.0504
-15 17 3 5.0164 -0.7837
-15 17 4 43.5282 -0.2467
-15 17 5 11.1106 0.0840
-15 17 6 45.0209 -0.0226
-15 17 7 -78.7585 0.1362
-15 17 8 51.5974 0.2530
-15 17 9 -27.2690 0.5694
-15 17 10 26.5968 0.3605
-15 17 11 -25.6154 0.4862
-15 17 12 51.8876 -0.8034
-15 17 13 35.3397 0.5062
-15 17 14 -21.8368 -0.1233
-15 17 15 30.8250 -0.3876
-15 17 16 -16.4463 0.3753
-15 17 17 -21.6022 0.0196
-15 17 18 46.9859 0.0277
-15 17 19 -41.6199 -0.0076
-15 17 20 59.3894 -0.0273
-15 17 21 28.6425 -0.0805
-15 17 22 2.0964 0.1992
-15 17 23 2.3018 -0.5431
-15 17 24 9.3803 0.3860
-15 17 25 24.5437 0.0004
-15 17 26 -25.5116 -0.5761
-15 17 27 -23.2548 0.1716
-15 17 28 -70.7248 -0.1865
-15 17 29 -46.6982 0.2494
-15 17 30 2.3410 -0.0212
-15 17 31 -50.4290 0.3499
-15 17 32 6.4734 0.2046
-15 17 33 15.6027 0.4079
-15 17 34 -31.5448 -0.5513
-15 17 35 39.7475 -0.0282
-15 17 36 -14.3599 0.0613
-15 17 37 -31.3239 -0.1549
-15 17 38 77.6357 0.2991
-15 17 39 -91.2096 -0.2283
-15 17 40 72.3850 -0.1209
-15 18 1 104.5361 -0.3394
-15 18 2 -36.6011 0.2034
-15 18 3 6.3739 -0.1508
-15 18 4 -6.4395 -0.2184
-15 18 5 31.1206 0.3796
-15 18 6 9.4989 0.3078
-15 18 7 -48.9364 -0.0600
-15 18 8 -3.8634 -0.0117
-15 18 9 -3.9632 -0.1483
-15 18 10 -23.2945 0.2449
-15 18 11 52.1349 0.2301
-15 18 12 67.2038 -0.6452
-15 18 13 -22.4385 -0.0222
-15 18 14 20.6779 0.0470
-15 18 15 -45.4443 -0.1762
-15 18 16 5.3543 0.0638
-15 18 17 5.3167 -0.0515
-15 18 18 5.7963 0.2323
-15 18 19 -29.8597 0.1318
-15 18 20 -20.8133 0.0530
-15 18 21 -9.7915 0.0110
-15 18 22 -41.3784 0.3558
-15 18 23 24.1292 -0.1677
-15 18 24 -1.1785 -0.1262
-15 18 25 19.7104 -0.0232
-15 18 26 121.8441 -0.2873
-15 18 27 54.8341 0.1463
-15 18 28 13.6802 -0.1464
-15 18 29 -28.6656 -0.0661
-15 18 30 0.6119 -0.1862
-15 18 31 68.3020 -0.0467
-15 18 32 26.5071 -0.0464
-15 18 33 9.7936 0.3307
-15 18 34 -0.2923 0.0062
-15 18 35 99.3399 -0.0904
-15 18 36 -2.0616 0.1991
-15 18 37 22.6727 -0.2309
-15 18 38 15.8970 0.1425
-15 18 39 60.5809 -0.1630
-15 18 40 62.0609 -0.0529
-15 18 41 27.0665 0.4335
-15 19 1 -28.7640 -0.2260
-15 19 2 32.0318 0.0845
-15 19 3 3.9631 -0.3221
-15 19 4 35.5944 -0.1974
-15 19 5 53.6734 0.1244
-15 19 6 -32.8442 0.0082
-15 19 7 89.0419 0.4354
-15 19 8 -38.8681 -0.0125
-15 19 9 -43.9591 0.2628
-15 19 10 16.1831 0.3289
-15 19 11 86.8829 0.0639
-15 19 12 -26.2686 -0.2774
-15 19 13 6.4855 -0.2457
-15 19 14 -21.8179 0.6090
-15 19 15 -16.2548 -0.1558
-15 19 16 11.8591 0.1301
-15 19 17 -4.9607 0.1712
-15 19 18 19.9323 0.1087
-15 19 19 1.1024 0.1559
-15 19 20 -27.3629 -0.3384
-15 19 21 3.1176 0.0366
-15 19 22 -58.0315 0.4087
-15 19 23 -28.8178 0.1189
-15 19 24 -55.3361 -0.4074
-15 19 25 87.5208 0.0292
-15 19 26 17.6065 -0.2341
-15 19 27 10.7129 -0.0961
-15 19 28 52.1380 -0.2310
-15 19 29 16.4108 0.1685
-15 19 30 -5.0730 0.2049
-15 19 31 26.1043 0.1681
-15 19 32 -15.3007 0.0097
-15 19 33 12.4297 -0.3789
-15 19 34 -29.4436 0.1301
-15 19 35 1.7071 -0.2032
-15 19 36 52.4333 0.1193
-15 19 37 8.2399 -0.0397
-15 19 38 -88.6257 0.2572
-15 19 40 19.5339 -0.3234
-15 19 41 -7.1594 -0.2745
-15 20 1 60.0582 -0.2101
-15 20 2 -39.2707 -0.0767
-15 20 3 54.2815 0.2939
-15 20 4 -76.7992 -0.4183
-15 20 5 15.7147 0.4300
-15 20 6 -36.1937 -0.1487
-15 20 7 -0.5814 -0.0070
-15 20 8 -89.2363 -0.0954
-15 20 9 -9.1242 0.2281
-15 20 10 -31.9601 -0.2790
-15 20 11 30.2289 0.2829
-15 20 12 -30.4254 0.1423
-15 20 13 13.9587 -0.4173
-15 20 14 46.7747 0.1545
-15 20 15 106.3327 -0.4622
-15 20 16 -63.8226 0.4892
-15 20 17 22.1014 -0.4217
-15 20 18 -15.8955 -0.1115
-15 20 19 -5.2924 0.3860
-15 20 20 10.6101 0.5214
-15 20 21 61.1421 -0.2108
-15 20 22 41.6635 -0.3434
-15 20 23 62.1725 0.3470
-15 20 24 -4.2713 -0.5619
-15 20 25 -43.7519 0.2663
-15 20 26 60.1540 -0.5952
-15 20 27 41.7589 0.2598
-15 20 28 60.8755 0.3069
-15 20 29 57.8562 -0.2044
-15 20 30 8.7020 -0.1980
-15 20 31 -4.3999 -0.0597
-15 20 32 -33.0753 -0.1720
-15 20 33 -27.1155 0.2775
-15 20 34 -43.3757 -0.0104
-15 20 35 32.2072 -0.2539
-15 20 36 10.3211 0.4728
-15 20 37 8.2109 -0.2861
-15 20 38 25.4340 0.2503
-15 20 39 14.3408 -0.1804
-15 20 40 -29.7669 -0.2702
-15 20 41 -59.6491 0.2929
-15 20 42 -14.5277 0.4387
-15 21 1 -22.4277 -0.4671
-15 21 2 68.0060 0.1166
-15 21 3 53.2179 0.1624
-15 21 4 70.2853 -0.4767
-15 21 5 67.5244 -0.0414
-15 21 6 -5.4581 -0.0697
-15 21 7 -44.6724 0.5176
-15 21 8 58.4203 -0.2892
-15 21 9 -6.6937 0.5722
-15 21 10 -111.3968 -0.1514
-15 21 11 9.7056 0.5396
-15 21 12 17.7192 -0.5359
-15 21 13 -37.6460 -0.4201
-15 21 14 -24.1987 0.9289
-15 21 15 -60.2459 -0.5349
-15 21 16 -29.7536 0.6350
-15 21 17 1.7636 0.0039
-15 21 18 -14.9010 0.1226
-15 21 19 50.8521 0.1245
-15 21 20 3.4185 -0.2911
-15 21 21 17.3462 -0.1594
-15 21 22 -18.6561 0.0868
-15 21 23 -47.9359 -0.2214
-15 21 24 -7.8346 -0.1772
-15 21 25 -91.0567 0.4977
-15 21 26 -114.6898 -0.4032
-15 21 27 -90.1820 0.0704
-15 21 28 11.1044 -0.1514
-15 21 29 10.2170 0.2097
-15 21 30 3.3161 -0.1933
-15 21 31 -29.8773 0.0955
-15 21 32 12.6941 -0.0747
-15 21 33 -12.7022 0.0165
-15 21 34 -10.2298 0.1359
-15 21 35 21.2436 -0.3366
-15 21 36 22.4239 0.3723
-15 21 37 -29.4451 -0.4169
-15 21 38 33.6693 0.8244
-15 21 39 35.3640 -0.2820
-15 21 40 -28.8746 -0.4143
-15 21 41 17.8180 -0.1797
-15 22 1 77.3844 -0.8335
-15 22 2 -20.2295 0.4794
-15 22 3 18.4337 0.1954
-15 22 4 30.8173 -0.1137
-15 22 5 -1.4881 0.6426
-15 22 6 69.0297 -0.1574
-15 22 7 -82.3001 0.2307
-15 22 8 76.8044 -0.0087
-15 22 9 -34.1976 -0.0765
-15 22 10 28.6176 -0.5507
-15 22 11 -0.8219 0.6122
-15 22 12 -31.3095 -0.0235
-15 22 13 18.5418 0.0763
-15 22 14 75.2587 -0.1850
-15 22 15 -45.1917 -0.2989
-15 22 16 -8.5537 0.3739
-15 22 17 18.7832 -0.4344
-15 22 18 -24.7267 -0.0602
-15 22 19 27.5653 0.0816
-15 22 20 -3.2030 0.4601
-15 22 21 38.7462 -0.5176
-15 22 22 29.2139 0.2865
-15 22 23 57.7956 -0.2842
-15 22 24 67.1907 0.3541
-15 22 25 -37.7083 0.4269
-15 22 26 5.6796 -0.5038
-15 22 27 45.8183 0.5303
-15 22 28 15.3988 -0.1949
-15 22 29 59.5157 -0.1808
-15 22 30 16.4830 -0.3462
-15 22 31 -6.6991 0.1066
-15 22 32 32.9340 0.0081
-15 22 33 -84.5838 0.1946
-15 22 34 37.6249 0.0386
-15 22 35 23.8884 0.0063
-15 22 36 -4.2087 0.1493
-15 22 37 -80.6331 -0.5971
-15 22 38 -69.2021 0.6235
-15 22 39 -76.0007 -0.1648
-15 22 40 85.4961 0.1502
-15 22 41 -0.5783 -0.2271
-15 23 1 -32.2373 -0.3284
-15 23 2 -19.3535 0.6358
-15 23 3 -4.0810 -0.4687
-15 23 4 -4.1625 -0.1371
-15 23 5 27.9149 -0.1723
-15 23 6 -13.6775 -0.2977
-15 23 7 -69.1917 0.1259
-15 23 8 -26.3782 -0.1151
-15 23 9 46.5160 -0.0273
-15 23 10 7.4977 -0.2808
-15 23 11 -14.3400 0.4277
-15 23 12 1.8339 -0.4879
-15 23 13 -95.7960 0.3570
-15 23 14 0.2730 -0.0194
-15 23 15 -1.5177 0.0196
-15 23 16 -41.9186 0.2594
-15 23 17 -20.0907 -0.1937
-15 23 18 43.3061 0.1947
-15 23 19 -18.4100 -0.2188
-15 23 20 -45.1789 0.1303
-15 23 21 49.1052 -0.3047
-15 23 22 -0.7235 0.8122
-15 23 23 46.5330 -0.5673
-15 23 24 21.9742 0.4550
-15 23 25 -121.6411 0.2475
-15 23 26 54.3556 -0.4130
-15 23 27 -32.9564 0.1025
-15 23 28 -33.9136 -0.4842
-15 23 29 26.5360 0.2716
-15 23 30 16.3070 -0.1587
-15 23 31 -32.0953 -0.1588
-15 23 32 -35.5384 0.1220
-15 23 33 -26.2169 0.1961
-15 23 34 -34.6063 -0.4068
-15 23 35 -4.0187 -0.2418
-15 23 36 -13.4363 -0.1558
-15 23 37 60.6179 0.0492
-15 23 38 -58.7605 0.7401
-15 23 39 -78.3242 -0.1022
-15 23 40 -119.3137 0.0857
-15 23 41 12.4732 0.3021
-15 24 1 46.7441 -0.4464
-15 24 2 3.1220 0.3321
-15 24 3 17.9512 -0.1959
-15 24 4 -8.9699 0.1545
-15 24 5 -9.6863 0.1359
-15 24 6 51.7983 -0.0724
-15 24 7 -36.8929 -0.1387
-15 24 8 -25.5595 -0.0016
-15 24 9 0.4123 -0.0848
-15 24 10 -14.1611 -0.0423
-15 24 11 15.6616 0.2778
-15 24 12 23.9161 0.1381
-15 24 13 -79.0374 0.4125
-15 24 14 14.8799 -0.6257
-15 24 15 30.5128 0.0763
-15 24 16 -1.6428 -0.1490
-15 24 17 -2.9912 0.0356
-15 24 18 -103.0477 0.0881
-15 24 19 -61.6043 -0.0360
-15 24 20 10.0133 0.4682
-15 24 21 -33.9404 -0.3432
-15 24 22 49.5177 0.2240
-15 24 23 40.7984 -0.1844
-15 24 24 -71.2546 -0.1002
-15 24 25 63.5447 0.1496
-15 24 26 27.8420 -0.2554
-15 24 27 -17.1050 0.1178
-15 24 28 24.0756 0.0873
-15 24 29 -28.4818 -0.1298
-15 24 30 -18.3373 -0.0734
-15 24 31 29.3020 0.3046
-15 24 32 38.4501 -0.2276
-15 24 33 -19.5731 0.2531
-15 24 34 38.6097 -0.0144
-15 24 35 83.2623 0.3544
-15 24 36 -54.6993 -0.2420
-15 24 37 54.1498 -0.0517
-15 24 38 -21.8873 0.2256
-15 24 40 -50.9806 -0.1773
-15 25 1 13.6354 -0.0425
-15 25 2 -23.4469 0.0259
-15 25 3 -19.7139 0.0863
-15 25 4 -87.6571 -0.1211
-15 25 5 12.0907 -0.5339
-15 25 6 3.0175 0.1667
-15 25 7 36.1352 0.1315
-15 25 8 42.2015 0.2165
-15 25 9 54.8270 -0.1871
-15 25 10 3.7871 -0.3158
-15 25 11 23.1799 0.4850
-15 25 12 29.2258 -0.0413
-15 25 13 -0.4621 -0.1603
-15 25 14 -42.5460 0.0491
-15 25 15 30.6184 0.3844
-15 25 16 -15.1608 0.0911
-15 25 17 40.8683 -0.1722
-15 25 18 -22.5118 -0.0502
-15 25 19 2.7972 0.1820
-15 25 20 -66.4553 -0.1421
-15 25 21 16.0285 -0.3156
-15 25 22 9.2460 0.0448
-15 25 23 -76.5546 0.3748
-15 25 24 0.7424 0.2691
-15 25 25 -10.9551 -0.0068
-15 25 26 -15.0640 0.0214
-15 25 27 -6.8676 0.0481
-15 25 28 24.7763 0.2566
-15 25 29 -21.5157 -0.2065
-15 25 30 77.3420 -0.1667
-15 25 31 -15.1054 0.0969
-15 25 32 -33.5849 -0.4585
-15 25 33 -1.6515 -0.1512
-15 25 34 -9.5932 -0.0617
-15 25 35 27.0505 -0.0787
-15 25 36 -66.5279 -0.0062
-15 25 37 2.2445 -0.0305
-15 25 38 5.3787 0.1880
-15 25 39 18.8399 0.2330
-15 25 40 13.9486 0.0620
-15 26 1 -17.6832 -0.0463
-15 26 2 14.7454 0.0530
-15 26 3 -83.5082 0.1401
-15 26 4 -61.8963 -0.1759
-15 26 5 -74.5566 0.2591
-15 26 6 -12.9151 0.0457
-15 26 7 17.4975 -0.2313
-15 26 8 24.4335 -0.0928
-15 26 9 52.2597 0.1974
-15 26 10 56.3374 0.1452
-15 26 11 -40.2153 0.0207
-15 26 12 5.7105 0.1491
-15 26 13 -6.1868 0.0699
-15 26 14 68.4237 0.2252
-15 26 15 66.5067 -0.7033
-15 26 16 38.5281 0.0517
-15 26 17 18.5271 0.1090
-15 26 18 40.8325 -0.2273
-15 26 19 9.6562 -0.0563
-15 26 20 -20.2418 -0.1111
-15 26 21 17.1640 0.2541
-15 26 22 -35.4609 0.1270
-15 26 23 -9.4232 -0.1475
-15 26 24 -27.9068 0.0501
-15 26 25 -12.3612 0.6746
-15 26 26 1.1244 -0.3776
-15 26 27 9.8227 -0.0399
-15 26 28 -1.4321 0.0942
-15 26 29 -28.5176 -0.0627
-15 26 30 15.0302 -0.0598
-15 26 31 23.0560 -0.1068
-15 26 32 6.3378 -0.2004
-15 26 33 12.3900 0.2103
-15 26 34 -49.9771 0.1521
-15 26 35 77.7004 0.0395
-15 26 36 -10.2780 0.0354
-15 26 37 -32.0971 -0.2304
-15 26 38 -20.1838 -0.0381
-15 26 39 43.6914 -0.3400
-15 26 40 1.7553 -0.7135
-15 27 1 -17.4544 -0.0695
-15 27 2 33.2299 -0.2515
-15 27 3 -50.6274 0.3949
-15 27 4 -72.6871 -0.2534
-15 27 5 -1.5417 0.0609
-15 27 6 16.3778 -0.3215
-15 27 7 -123.0821 -0.0714
-15 27 8 28.4978 0.3022
-15 27 9 20.6638 -0.2668
-15 27 10 -63.4132 -0.3785
-15 27 11 5.4942 0.3980
-15 27 12 43.9953 -0.1130
-15 27 13 -72.6492 -0.2869
-15 27 14 -14.8168 0.1672
-15 27 15 -0.7403 -0.1313
-15 27 16 -16.5466 0.7301
-15 27 17 106.5784 -0.5516
-15 27 18 23.7177 0.1613
-15 27 19 -25.9829 0.3632
-15 27 20 5.1423 -0.1890
-15 27 21 -62.1212 -0.0298
-15 27 22 -8.9961 0.1309
-15 27 23 44.2622 0.3256
-15 27 24 31.2152 -0.0833
-15 27 25 -2.9752 0.4693
-15 27 26 -22.7480 -0.6196
-15 27 27 16.5888 0.3432
-15 27 28 -12.6507 -0.2589
-15 27 29 7.3237 -0.1771
-15 27 30 -37.4764 -0.0032
-15 27 31 -39.2434 -0.0362
-15 27 32 79.7040 -0.3005
-15 27 33 27.5578 0.0232
-15 27 34 27.7998 -0.1635
-15 27 35 -19.1461 0.1119
-15 27 36 13.1543 0.2717
-15 27 37 -26.4807 -0.3548
-15 27 38 50.4967 0.1973
-15 27 39 -17.1137 -0.1933
-15 28 1 45.2541 -0.5645
-15 28 2 40.5595 0.3683
-15 28 3 -34.9644 0.0884
-15 28 4 -16.4608 -0.3843
-15 28 5 -21.0963 0.2424
-15 28 6 -71.4877 -0.2007
-15 28 7 -41.7615 0.1693
-15 28 8 -36.1332 -0.0699
-15 28 9 36.5472 0.0024
-15 28 10 34.0648 -0.0300
-15 28 11 33.9383 0.4171
-15 28 12 12.9609 -0.2307
-15 28 13 29.3346 0.4116
-15 28 14 0.6282 0.3751
-15 28 15 75.0571 -0.5916
-15 28 16 44.8561 0.3993
-15 28 17 -8.8088 -0.5350
-15 28 18 -49.1651 0.0128
-15 28 19 55.1177 -0.0270
-15 28 20 -10.9920 -0.1794
-15 28 21 5.4508 0.2409
-15 28 22 42.8189 0.0049
-15 28 23 -39.4278 -0.3948
-15 28 24 30.1959 0.0451
-15 28 25 -2.3489 0.3771
-15 28 26 67.4363 -0.5443
-15 28 27 -36.0252 0.4198
-15 28 28 16.3439 -0.3351
-15 28 29 -24.5119 0.1343
-15 28 30 -26.5288 0.1675
-15 28 31 30.0643 -0.1251
-15 28 32 -35.3606 -0.1018
-15 28 33 -5.4904 0.5942
-15 28 34 23.5891 -0.0993
-15 28 35 -79.2222 -0.1805
-15 28 36 -7.7892 0.2405
-15 28 37 -45.1260 -0.5489
-15 28 38 91.8397 0.5196
-15 28 39 -6.4860 -1.3895
-15 29 1 -30.8215 -0.1500
-15 29 2 -52.7104 0.3022
-15 29 3 -44.2066 -0.0852
-15 29 4 72.6561 0.1063
-15 29 5 2.6307 0.1101
-15 29 6 67.0516 -0.3072
-15 29 7 -100.9738 -0.0700
-15 29 8 -6.0713 0.1778
-15 29 9 25.5638 0.0034
-15 29 10 -12.7419 -0.4034
-15 29 11 -64.3998 0.2401
-15 29 12 -10.4579 -0.2869
-15 29 13 27.0595 0.2403
-15 29 14 -14.6759 -0.4120
-15 29 15 28.9270 -0.0096
-15 29 16 -31.9145 0.4345
-15 29 17 -22.3828 -0.4410
-15 29 18 40.2043 0.0271
-15 29 19 6.5181 -0.2746
-15 29 20 -6.4195 0.0831
-15 29 21 -10.1568 -0.2388
-15 29 22 12.1145 0.3611
-15 29 23 21.4349 -0.1934
-15 29 24 -52.4775 0.3147
-15 29 25 -7.6882 0.2223
-15 29 26 -8.2798 0.1390
-15 29 27 -2.3362 0.3467
-15 29 28 34.4147 -0.3680
-15 29 29 -15.7376 0.0244
-15 29 30 11.6835 -0.0486
-15 29 31 -43.5241 0.2353
-15 29 32 -12.5850 -0.6477
-15 29 33 24.4887 0.1430
-15 29 34 16.8246 -0.2108
-15 29 35 -29.4680 -0.1658
-15 29 36 46.5964 0.2351
-15 29 37 -8.0142 -0.0817
-15 29 38 16.5767 0.7576
-15 30 1 -151.4365 -0.3532
-15 30 2 -64.3297 0.2525
-15 30 3 70.5075 -0.3878
-15 30 4 -29.6302 0.1168
-15 30 5 37.6321 -0.3495
-15 30 6 57.9114 0.2314
-15 30 7 19.3895 0.1674
-15 30 8 49.1740 -0.2273
-15 30 9 -71.7426 0.0736
-15 30 10 -50.8499 -0.2201
-15 30 11 -111.2823 0.5226
-15 30 12 -43.0045 -0.2883
-15 30 13 -93.0464 0.4671
-15 30 14 -30.1209 -0.0199
-15 30 15 78.5942 -0.0700
-15 30 16 10.6936 -0.0541
-15 30 17 -56.6878 -0.2942
-15 30 18 10.9435 0.1421
-15 30 19 -2.1055 -0.2224
-15 30 20 1.9994 0.1988
-15 30 21 -20.2075 -0.0460
-15 30 22 8.6422 0.4143
-15 30 23 13.0437 -0.6721
-15 30 24 25.9532 0.1571
-15 30 25 71.9420 -0.2521
-15 30 26 -20.8851 0.1026
-15 30 27 -5.1441 0.2532
-15 30 28 -53.8532 -0.0561
-15 30 29 10.4744 0.1815
-15 30 30 -24.0441 0.0030
-15 30 31 10.0071 0.2396
-15 30 32 -53.1552 -0.0013
-15 30 33 -43.6978 0.4489
-15 30 34 -3.3650 0.0303
-15 30 35 -39.9891 0.3349
-15 30 36 -37.9073 -0.0035
-15 30 37 -44.2184 0.3124
-15 30 38 1.4183 0.0635
-15 31 1 9.6391 0.0317
-15 31 2 -56.6224 0.3747
-15 31 3 1.0208 -0.0804
-15 31 4 91.7269 0.3904
-15 31 5 42.6014 -0.1489
-15 31 6 32.3617 0.0441
-15 31 7 -27.3632 -0.2186
-15 31 8 -86.8610 0.1411
-15 31 9 94.9238 0.3414
-15 31 10 -78.4284 -0.3455
-15 31 11 -46.8575 -0.1352
-15 31 12 32.8112 -0.1384
-15 31 14 32.8970 -0.1516
-15 31 15 -38.4759 -0.1254
-15 31 16 -8.7432 0.2828
-15 31 17 -37.9216 0.3118
-15 31 18 -7.5048 -0.3545
-15 31 19 -34.0622 -0.2223
-15 31 20 -26.7314 0.0733
-15 31 21 -46.2465 -0.0361
-15 31 22 -32.9023 0.2344
-15 31 23 -8.3237 -0.0290
-15 31 24 31.7405 0.5446
-15 31 25 56.2447 0.2147
-15 31 26 -29.7213 0.2321
-15 31 27 -37.8341 0.0806
-15 31 28 -20.8057 0.0170
-15 31 29 18.9313 -0.2457
-15 31 30 5.5581 -0.0883
-15 31 31 -62.0076 -0.3818
-15 31 32 3.2754 -0.2978
-15 31 33 -69.7582 0.5748
-15 31 34 -30.2184 -0.2991
-15 31 35 82.8472 -0.0432
-15 31 36 0.9871 -0.0010
-15 31 37 20.5369 0.4826
-15 32 1 -31.4754 -0.4194
-15 32 2 7.5585 -0.0126
-15 32 3 47.2597 -0.1588
-15 32 4 32.4778 0.1532
-15 32 5 -31.2982 -0.0795
-15 32 6 91.2125 0.0613
-15 32 7 29.8594 0.1357
-15 32 8 21.5646 -0.1414
-15 32 9 -11.1443 -0.2827
-15 32 10 -16.2408 0.1980
-15 32 11 32.2204 0.2600
-15 32 12 39.2729 0.2057
-15 32 13 -13.9841 0.2443
-15 32 14 -53.2571 0.1869
-15 32 15 1.4805 0.0075
-15 32 16 12.7289 -0.1874
-15 32 17 -6.9070 0.0737
-15 32 18 11.7602 -0.1765
-15 32 19 -9.0905 0.3787
-15 32 20 -16.2381 -0.6672
-15 32 21 13.1872 -0.0875
-15 32 22 24.1263 0.2796
-15 32 23 1.1304 -0.2017
-15 32 24 -46.7169 -0.0392
-15 32 25 55.3106 -0.0442
-15 32 27 11.8984 0.2881
-15 32 28 60.8172 -0.0377
-15 32 29 31.3329 -0.0726
-15 32 30 13.7229 0.6579
-15 32 31 -3.2086 0.0792
-15 32 32 32.1301 0.3493
-15 32 33 20.0684 0.4572
-15 32 34 29.8801 0.0870
-15 32 35 -65.7058 0.1578
-15 32 36 -24.9689 -0.4301
-15 32 37 57.2439 -0.2212
-15 33 1 12.8824 0.2297
-15 33 2 -11.5376 0.4690
-15 33 3 6.9878 -0.0085
-15 33 4 42.4243 -0.2933
-15 33 5 34.4037 0.2812
-15 33 6 56.6619 -0.3319
-15 33 7 30.4237 0.0126
-15 33 8 -8.1872 0.2665
-15 33 9 -26.4775 -0.0795
-15 33 10 -16.6650 0.0836
-15 33 11 -31.5714 -0.2916
-15 33 12 -3.2139 -0.1516
-15 33 13 26.5303 0.2793
-15 33 14 25.8380 -0.2362
-15 33 15 -47.7024 -0.2156
-15 33 16 22.2659 0.1219
-15 33 17 8.3885 -0.1048
-15 33 18 19.4881 -0.1089
-15 33 19 42.2271 0.0016
-15 33 20 40.5162 -0.1111
-15 33 21 -2.8115 0.4702
-15 33 22 13.1147 0.1789
-15 33 23 -28.1934 0.1870
-15 33 24 6.4125 0.4426
-15 33 25 11.5385 0.0592
-15 33 26 -1.6792 -0.4071
-15 33 27 -16.5215 0.1669
-15 33 28 30.3424 -0.4538
-15 33 29 14.4316 0.0734
-15 33 30 -68.7789 0.3949
-15 33 31 59.5699 -0.4423
-15 33 32 -11.1157 -0.2465
-15 33 33 -10.2934 0.1230
-15 33 34 -10.7295 -0.2168
-15 33 35 90.3530 -0.3979
-15 33 36 -5.8723 0.0642
-15 34 1 -45.6521 -0.5146
-15 34 2 24.6750 0.0832
-15 34 3 49.8828 0.1517
-15 34 4 17.2748 0.2411
-15 34 5 -4.6237 0.2753
-15 34 6 -25.8947 -0.5619
-15 34 7 16.9761 0.2472
-15 34 8 26.4900 0.0145
-15 34 9 -54.2308 -0.2239
-15 34 10 53.1434 0.2813
-15 34 11 -44.1087 0.0534
-15 34 12 2.1292 -0.1038
-15 34 13 21.7383 0.2252
-15 34 14 -35.2552 -0.0966
-15 34 15 27.0052 -0.1046
-15 34 16 8.8788 0.2475
-15 34 17 -24.5596 -0.4251
-15 34 18 -41.5273 0.5543
-15 34 19 52.5901 0.2087
-15 34 20 -10.5164 -0.0526
-15 34 21 44.4058 -0.0785
-15 34 22 -4.7417 -0.2443
-15 34 24 -45.3337 -0.1434
-15 34 25 -45.3147 0.0487
-15 34 26 -12.8897 -0.4130
-15 34 27 -37.1440 0.7024
-15 34 28 -2.7815 -0.2470
-15 34 29 -58.7384 0.5124
-15 34 30 -75.0915 0.2699
-15 34 31 -52.6047 -0.1909
-15 34 32 -11.8317 -0.0853
-15 34 33 11.7291 0.0778
-15 34 34 -25.8030 0.0712
-15 34 35 -5.9139 -0.2924
-15 35 1 -43.5026 -0.1353
-15 35 2 -9.1639 0.1485
-15 35 3 34.3348 -0.5555
-15 35 4 18.6197 -0.2103
-15 35 5 43.3680 0.3115
-15 35 6 44.3694 -0.1329
-15 35 7 -26.5119 -0.1125
-15 35 8 -31.4848 0.1422
-15 35 9 20.9880 0.2855
-15 35 10 -40.7462 0.0364
-15 35 11 -70.4513 -0.3367
-15 35 12 52.5573 -0.2354
-15 35 13 -8.2374 0.5388
-15 35 14 9.0984 -0.0619
-15 35 15 10.5836 0.0212
-15 35 16 -30.0586 0.3981
-15 35 17 -36.0441 -0.3868
-15 35 18 -14.5593 0.3975
-15 35 19 -58.2354 -0.4498
-15 35 20 20.9958 -0.0386
-15 35 21 25.5998 0.0851
-15 35 22 -29.7941 -0.4291
-15 35 23 -26.4451 0.0834
-15 35 24 32.7924 -0.0094
-15 35 25 11.9653 -0.0605
-15 35 26 20.3237 -0.0556
-15 35 27 8.2019 0.2522
-15 35 28 33.8128 -0.4859
-15 35 29 -33.3626 0.0362
-15 35 30 -12.6696 -0.0601
-15 35 31 41.4826 0.0341
-15 35 32 5.3342 -0.7435
-15 35 33 -27.2632 -0.2122
-15 35 34 33.8907 0.4899
-15 36 1 -37.7000 -0.1917
-15 36 2 40.8265 0.2864
-15 36 3 9.7059 -0.1171
-15 36 4 -2.0311 0.4791
-15 36 5 -36.8335 -0.1733
-15 36 6 1.0777 0.0941
-15 36 7 6.4867 0.0530
-15 36 8 2.6263 -0.0135
-15 36 9 -47.7950 0.0933
-15 36 10 -52.1458 -0.0555
-15 36 11 38.8560 0.3160
-15 36 12 19.5189 -0.3234
-15 36 13 -25.3119 0.0059
-15 36 14 -61.1716 -0.0176
-15 36 15 -12.9875 0.4072
-15 36 16 -59.7498 0.0811
-15 36 17 -0.7706 -0.0445
-15 36 18 -11.8615 0.1343
-15 36 19 24.3674 -0.0957
-15 36 20 -2.7435 0.1637
-15 36 21 24.3531 -0.2728
-15 36 22 18.6253 0.1044
-15 36 23 -12.4106 -0.3649
-15 36 24 18.6545 0.2899
-15 36 25 -26.7622 -0.2206
-15 36 26 7.0614 0.1246
-15 36 27 -18.8365 0.1239
-15 36 28 19.7935 -0.4108
-15 36 29 39.6434 0.2280
-15 36 30 -5.8668 0.1875
-15 36 31 15.0791 0.2079
-15 36 32 -82.5809 -0.4331
-15 36 33 12.2747 0.4942
-15 36 34 2.7135 -1.0085
-15 37 1 19.3181 -0.1724
-15 37 2 53.1058 0.3767
-15 37 3 40.4152 -0.2512
-15 37 4 21.6609 0.2791
-15 37 5 -28.2098 -0.1714
-15 37 6 41.6266 0.5261
-15 37 7 -65.1976 -0.0676
-15 37 8 29.8285 -0.1145
-15 37 9 -37.5259 0.0776
-15 37 10 37.0042 0.0401
-15 37 11 55.9283 0.3536
-15 37 12 2.3749 -0.3354
-15 37 13 54.0225 0.6091
-15 37 14 28.8255 -0.3945
-15 37 15 -40.7527 0.1951
-15 37 16 -37.7503 -0.3559
-15 37 17 -28.3011 0.0559
-15 37 18 -18.4363 0.0084
-15 37 19 12.6388 -0.6439
-15 37 20 71.3471 0.3208
-15 37 21 1.0130 -0.4395
-15 37 22 -33.4749 0.3239
-15 37 23 30.0300 -0.0876
-15 37 24 -26.5170 0.1025
-15 37 25 11.6738 -0.4180
-15 37 26 -22.2894 0.0766
-15 37 27 -62.5642 -0.0782
-15 37 28 48.8624 0.0529
-15 37 29 20.1508 -0.5968
-15 37 30 26.0100 0.2081
-15 37 31 13.7261 0.3617
-15 37 32 -4.7079 -0.3278
-15 37 33 17.8083 0.4659
-15 38 1 31.1902 -0.1417
-15 38 2 -11.0737 0.1234
-15 38 3 51.2409 -0.3002
-15 38 4 -35.1293 0.4264
-15 38 10 -9.7695 -0.5034
-15 38 13 17.0835 0.1069
-15 38 14 -5.6822 -0.4407
-15 38 15 75.8128 0.2888
-15 38 16 44.2615 0.3040
-15 38 17 -6.4189 0.2021
-15 38 18 -18.9823 0.2314
-15 38 19 -43.0776 0.0938
-15 38 20 19.1466 0.1040
-15 38 21 -18.0544 -0.0694
-15 38 22 10.4893 0.0757
-15 38 23 -1.2571 -0.2736
-15 38 24 -0.5325 0.0000
-15 38 25 -8.6206 -0.6957
-15 38 27 16.0542 0.4205
-15 38 28 21.9419 0.1540
-15 38 29 40.8210 -0.0017
-15 38 30 31.5605 0.6703
-15 38 31 -22.0509 -0.1865
-15 38 32 42.1068 0.3549
-15 39 1 -36.0093 -0.3806
-15 39 2 -22.4423 0.3454
-15 39 3 20.2530 -0.0370
-15 39 4 30.4058 -0.0042
-15 39 5 47.2846 -0.0677
-15 39 6 -3.0828 0.1339
-15 39 7 -28.4890 0.2536
-15 39 8 -14.4358 0.1785
-15 39 9 -28.7668 -0.1002
-15 39 12 -39.4737 -0.0567
-15 39 13 -8.6167 0.2420
-15 39 14 31.0828 -0.1414
-15 39 15 -4.4797 0.0012
-15 39 16 22.7140 -0.3498
-15 39 17 -53.2105 0.2310
-15 39 18 -49.5640 0.1326
-15 39 19 24.5078 -0.1172
-15 39 20 -7.9185 -0.2355
-15 39 21 14.2590 -0.0367
-15 39 22 -24.1467 -0.2836
-15 39 23 5.1858 -0.0862
-15 39 24 -14.2116 0.1745
-15 39 25 25.1801 -0.2070
-15 39 26 22.8689 -0.0739
-15 39 27 22.5686 0.2042
-15 39 28 -3.7582 -0.0841
-15 39 29 -40.7400 -0.7249
-15 39 30 -4.6864 0.1441
-15 39 31 -18.8186 0.0409
-15 40 1 7.3748 0.0559
-15 40 2 -2.3397 -0.3104
-15 40 3 8.1135 -0.3543
-15 40 4 9.5218 0.6739
-15 40 5 -33.8126 0.2918
-15 40 6 -11.3050 -0.0356
-15 40 7 -25.6477 -0.0806
-15 40 12 36.2546 0.1152
-15 40 13 -24.0739 0.2156
-15 40 14 -22.0808 -0.1846
-15 40 15 -17.7818 0.3686
-15 40 16 -29.6565 0.0943
-15 40 17 -10.6925 -0.0749
-15 40 18 72.0305 0.0152
-15 40 19 -19.5175 0.1276
-15 40 20 28.9869 -0.1024
-15 40 21 33.9987 -0.0539
-15 40 22 11.2023 -0.4416
-15 40 24 11.9777 0.4110
-15 40 25 -52.4476 -0.5888
-15 40 26 18.3678 0.1416
-15 40 27 -56.5097 0.8420
-15 40 28 -16.0473 0.0896
-15 40 29 -5.2149 0.7809
-15 40 30 4.1751 -0.5140
-15 41 1 -16.8759 -0.3869
-15 41 2 6.8228 0.2863
-15 41 3 -24.8960 0.2786
-15 41 4 -3.7833 0.2178
-15 41 5 -45.3850 -0.2107
-15 41 6 -1.0372 0.1933
-15 41 11 41.6852 0.3950
-15 41 12 12.3698 -0.3657
-15 41 13 -34.7375 -0.0170
-15 41 14 24.9715 0.2584
-15 41 15 11.4126 0.1273
-15 41 16 13.9198 -0.1284
-15 41 17 -16.9727 0.0402
-15 41 18 -1.8428 0.1915
-15 41 19 -6.3510 -0.1869
-15 41 20 4.2647 0.0136
-15 41 21 -23.6168 0.1011
-15 41 22 -10.9354 0.0094
-15 41 23 -65.5551 0.0320
-15 41 24 -21.2807 0.6199
-15 41 25 -8.7740 0.0026
-15 41 26 -1.9114 -1.0786
-15 41 27 -14.4742 0.0767
-15 41 28 17.4228 -0.6385
-15 41 29 -13.8630 0.9451
-15 42 1 -0.8300 0.0880
-15 42 3 16.9581 -0.2457
-15 42 4 5.2296 0.2891
-15 42 11 -2.1355 0.1019
-15 42 12 -18.6574 -0.0106
-15 42 13 7.5009 -0.0416
-15 42 14 -1.4529 -0.0369
-15 42 15 -54.5116 -0.1960
-15 42 16 10.2032 0.0859
-15 42 17 23.4129 -0.0020
-15 42 18 64.6986 -0.0927
-15 42 20 11.4414 0.4500
-15 42 21 -36.2832 0.2129
-15 42 22 -11.5863 -0.5753
-15 42 23 4.2377 -0.0335
-15 42 24 14.7993 0.2568
-15 42 25 30.3374 0.3289
-15 42 26 -12.5973 0.0921
-15 42 27 18.8555 0.0122
-15 43 1 -13.0059 -0.4375
-15 43 2 -8.8042 0.0949
-15 43 10 1.3005 0.0018
-15 43 11 53.3878 0.3484
-15 43 12 -34.2453 -0.2872
-15 43 13 18.4395 -0.1295
-15 43 14 1.5176 -0.0236
-15 43 15 11.4888 0.3270
-15 43 16 -25.4845 -0.1360
-15 43 17 -16.7085 -0.1959
-15 43 18 71.5977 0.0184
-15 43 19 35.2205 0.1118
-15 43 20 6.5431 0.1272
-15 43 21 16.6485 0.1814
-15 43 22 -12.2803 0.3733
-15 43 23 70.6234 -0.5154
-15 43 24 14.2016 0.0807
-15 43 25 21.5308 -0.8815
-15 43 26 15.6963 0.0664
-15 44 10 3.2145 -0.0002
-15 44 12 -23.1475 -0.3779
-15 44 13 -27.6076 0.2428
-15 44 14 -27.9910 -0.5703
-15 44 15 39.6850 -0.0461
-15 44 16 34.0975 -0.1824
-15 44 17 45.6333 0.5971
-15 44 18 -2.9947 0.3229
-15 44 19 44.8772 -0.3953
-15 44 20 -11.7419 0.5440
-15 44 21 28.7750 -0.3571
-15 44 22 -32.7013 0.1850
-15 44 23 9.2476 -0.7668
-15 44 24 -45.3034 0.6124
-15 45 9 28.9449 -0.4549
-15 45 10 66.3986 -0.2092
-15 45 11 -5.4263 0.2017
-15 45 12 5.1728 0.1502
-15 45 13 -86.4109 0.3083
-15 45 14 -17.9962 -0.3098
-15 45 15 -19.3860 0.4522
-15 45 16 10.1779 -0.3391
-15 45 17 -12.7751 -0.2238
-15 45 18 28.1809 0.1082
-15 45 19 -41.4977 0.0147
-15 45 20 2.6116 0.6022
-15 45 22 0.0206 0.1907
-15 45 23 -1.1810 -0.0305
-15 46 8 17.9144 0.1199
-15 46 9 -2.5068 0.3496
-15 46 10 23.1511 -0.0348
-15 46 11 -29.7972 -0.1282
-15 46 12 44.9495 -0.1601
-15 46 13 -13.7384 -0.2381
-15 46 14 -44.9088 0.4033
-15 46 15 -60.1194 0.3373
-15 46 16 -19.9869 -0.0801
-15 46 17 -28.4824 1.0610
-15 46 18 10.7132 -0.3243
-15 46 19 5.7513 -0.3348
-15 46 20 -4.7524 -0.8012
-15 46 21 -5.8579 0.1340
-15 47 7 14.0645 -0.6038
-15 47 8 4.9973 -0.1612
-15 47 9 40.1448 0.1897
-15 47 10 -19.2725 -0.1222
-15 47 11 -10.2184 0.2191
-15 47 12 18.9403 1.1132
-15 47 13 17.0740 -0.2926
-15 47 15 18.2562 -0.5986
-15 47 16 18.9965 -0.9046
-15 47 17 -64.4966 0.3833
-15 47 18 -3.3767 -0.6714
-15 48 6 -5.4786 0.3749
-15 48 7 -42.7603 0.0633
-15 48 8 28.1481 1.1712
-15 48 9 -11.2246 0.3671
-15 48 10 -7.9719 -0.0431
-15 48 11 -19.3163 -0.1837
-15 48 12 -18.3026 -0.3136
-15 48 13 35.3746 -0.0118
-15 48 14 -2.4018 0.3987
-14 0 2 -26.3408 -2.4653
-14 0 4 29.0319 -1.8512
-14 0 6 -147.1940 -1.4607
-14 0 8 -9.8082 6.3440
-14 0 10 28.2968 3.1608
-14 0 12 22.2853 -3.5392
-14 0 14 12.5696 -2.8705
-14 0 16 -58.4765 -4.0697
-14 0 18 -26.8474 -0.0956
-14 0 20 -34.4075 -0.5766
-14 0 22 -43.3529 6.4909
-14 0 24 4.5816 0.6127
-14 0 26 15.2284 -1.5005
-14 0 28 -56.7066 -1.6749
-14 0 30 15.6467 1.9584
-14 0 32 -34.4399 0.7090
-14 0 34 47.4759 -3.1876
-14 0 36 -68.3236 0.5063
-14 0 38 -76.7227 -0.3140
-14 0 40 -1.9090 0.6978
-14 0 42 -38.5107 -2.1454
-14 0 44 -26.7717 2.2119
-14 1 1 63.0974 -1.1773
-14 1 2 -71.4146 0.9673
-14 1 3 -74.0105 -3.0459
-14 1 4 -31.4697 -3.3516
-14 1 5 15.6568 0.3200
-14 1 6 -37.8508 2.2495
-14 1 7 54.8369 -3.2910
-14 1 8 -30.1170 -1.0430
-14 1 9 -84.0802 1.5755
-14 1 10 0.5856 6.4000
-14 1 11 -27.2894 1.3161
-14 1 12 -92.3440 -3.9327
-14 1 13 47.1146 2.4157
-14 1 14 79.3561 2.3012
-14 1 15 -40.1801 -2.3693
-14 1 16 1.7002 -2.6098
-14 1 17 -73.2557 1.9950
-14 1 18 26.8581 2.7724
-14 1 19 4.9952 1.5144
-14 1 20 -24.1024 -4.1364
-14 1 21 -36.8072 1.9517
-14 1 22 -33.5517 -0.6251
-14 1 23 41.9653 -3.4230
-14 1 24 -24.1849 0.0265
-14 1 25 -68.7687 -1.3523
-14 1 26 39.4421 1.5948
-14 1 27 -26.0917 -1.6832
-14 1 28 -16.0145 0.5712
-14 1 29 -10.6809 0.2174
-14 1 30 -3.0962 1.0681
-14 1 31 26.7476 -0.4418
-14 1 32 -24.4529 1.5282
-14 1 33 29.5366 2.1679
-14 1 34 -28.0822 -0.8581
-14 1 35 32.3843 0.9573
-14 1 36 30.0680 -1.0378
-14 1 37 -20.9061 0.8888
-14 1 38 28.6927 0.2003
-14 1 39 -25.1809 -0.2331
-14 1 40 -56.7803 -0.6037
-14 1 41 9.1020 0.6753
-14 1 42 7.7912 -0.6220
-14 1 43 -24.2175 -1.6919
-14 1 44 -42.7217 -0.6695
-14 2 1 -9.3234 2.1454
-14 2 2 40.2297 -0.5230
-14 2 3 68.4459 -2.7399
-14 2 4 -29.4283 2.0384
-14 2 5 112.5556 0.0758
-14 2 6 36.8595 -0.2601
-14 2 7 3.2144 -1.1268
-14 2 8 -10.0534 0.4685
-14 2 9 -39.6486 -0.5588
-14 2 10 132.8696 -1.3544
-14 2 11 -6.0628 -0.3426
-14 2 12 15.9915 0.2573
-14 2 13 40.2193 -0.0770
-14 2 14 3.8363 1.5026
-14 2 15 -40.8516 0.4870
-14 2 16 -47.5863 -0.0236
-14 2 17 2.9951 -1.7415
-14 2 18 -37.9582 0.6232
-14 2 19 -7.0415 2.2348
-14 2 20 15.6426 -1.5907
-14 2 21 2.9257 0.5358
-14 2 22 -46.2918 0.5165
-14 2 23 20.9792 1.4288
-14 2 24 -19.3993 -0.2573
-14 2 25 -45.8430 -1.2975
-14 2 26 9.7550 1.7198
-14 2 27 -4.6425 0.4828
-14 2 28 30.7100 -0.3819
-14 2 29 18.1967 -0.7929
-14 2 30 -19.5343 -0.6054
-14 2 31 37.6812 -1.3280
-14 2 32 -52.8421 -0.1420
-14 2 33 44.1335 -0.1987
-14 2 34 -90.6526 0.6481
-14 2 35 -57.0030 -0.0328
-14 2 36 -13.9829 0.3599
-14 2 37 -8.9934 1.2246
-14 2 38 42.3999 -0.9589
-14 2 39 -36.0737 -0.6891
-14 2 40 6.4242 0.0020
-14 2 41 -24.3317 1.4889
-14 2 42 -37.5779 -0.5136
-14 2 43 16.4421 0.0213
-14 2 44 27.3178 0.6075
-14 3 1 23.7054 -0.3596
-14 3 2 9.0840 1.1748
-14 3 3 46.4600 0.2766
-14 3 4 31.8395 -2.9497
-14 3 5 -34.7950 -0.5102
-14 3 6 -23.1569 2.2326
-14 3 7 6.6208 1.2549
-14 3 8 69.6704 -0.7697
-14 3 9 69.1186 1.0601
-14 3 10 -10.4624 1.8434
-14 3 11 -82.7822 -0.4936
-14 3 12 71.2076 -1.4641
-14 3 13 -27.5683 -0.4770
-14 3 14 28.5319 2.8597
-14 3 15 57.6254 0.4025
-14 3 16 13.7745 -2.3567
-14 3 17 -3.6402 0.3444
-14 3 18 5.3021 -0.2886
-14 3 19 31.0582 -0.2707
-14 3 20 -23.3119 -1.0846
-14 3 21 -35.9237 -0.7311
-14 3 22 11.6571 1.0381
-14 3 23 -6.1551 1.5756
-14 3 24 -57.2097 -0.8920
-14 3 25 -9.5869 -0.5558
-14 3 26 -38.3839 -0.7933
-14 3 27 -3.3549 0.7377
-14 3 28 -57.3815 1.3088
-14 3 29 -14.9208 -0.7907
-14 3 30 1.4575 0.6744
-14 3 31 -2.3892 1.3263
-14 3 32 33.4497 0.3741
-14 3 33 40.5274 -1.2203
-14 3 34 0.6534 -0.7385
-14 3 35 -12.9028 -0.0489
-14 3 36 -28.2245 0.3769
-14 3 37 -75.3397 -0.1171
-14 3 38 18.0407 -0.7103
-14 3 39 2.6588 1.0047
-14 3 40 -14.0405 -0.9435
-14 3 41 -11.7290 -0.3198
-14 3 42 10.4232 -0.0293
-14 3 43 9.8880 -0.0050
-14 3 44 -21.9700 -0.0592
-14 4 1 -81.1555 0.9244
-14 4 2 12.7499 -0.7518
-14 4 3 -81.1777 -0.1687
-14 4 4 -24.1471 0.0952
-14 4 5 -15.0061 -0.0145
-14 4 6 -56.3907 0.0805
-14 4 7 34.4551 -1.1366
-14 4 8 -46.8989 0.1474
-14 4 9 -16.9811 -0.3662
-14 4 10 58.8750 -0.9769
-14 4 11 52.0345 0.3163
-14 4 12 2.0900 0.4745
-14 4 13 -17.8424 0.0893
-14 4 14 -17.8201 -0.2594
-14 4 15 -31.9427 -0.3000
-14 4 16 -8.4222 -0.2438
-14 4 17 -53.3928 0.5239
-14 4 18 -42.3892 0.5996
-14 4 19 -4.0202 0.4272
-14 4 20 -0.1458 0.7969
-14 4 21 -26.7794 -0.0408
-14 4 22 -9.9125 -0.2745
-14 4 23 -8.3534 -0.4000
-14 4 24 -7.7641 -0.9185
-14 4 25 -6.7327 0.8156
-14 4 26 -32.0900 0.2021
-14 4 27 66.7044 0.2938
-14 4 28 -27.7450 -0.0770
-14 4 29 22.1309 -0.5449
-14 4 30 -25.6405 -1.0835
-14 4 31 25.1671 -1.4180
-14 4 32 45.5406 -0.0512
-14 4 33 23.6211 -0.1037
-14 4 34 65.7277 0.5618
-14 4 35 21.9793 0.2614
-14 4 36 89.4855 0.9644
-14 4 37 -9.2193 0.7817
-14 4 38 21.3396 -0.5764
-14 4 39 27.5269 0.4458
-14 4 40 -18.4918 0.3638
-14 4 41 -12.6041 0.6160
-14 4 42 -21.6489 0.0822
-14 4 43 -27.5154 -0.7006
-14 4 44 -21.6735 -0.2977
-14 5 1 67.6487 -0.9212
-14 5 2 46.9362 0.7302
-14 5 3 26.9789 -0.3480
-14 5 4 40.6979 -1.6502
-14 5 5 -97.6145 1.2721
-14 5 6 -47.7842 1.5312
-14 5 7 37.3855 -0.7546
-14 5 8 -56.5590 -1.3716
-14 5 9 -3.5911 -2.0876
-14 5 10 42.7488 2.2788
-14 5 11 52.3816 0.0455
-14 5 12 16.8038 -2.3685
-14 5 13 23.5581 1.4925
-14 5 14 29.2392 1.9236
-14 5 15 22.5112 1.6589
-14 5 16 -1.6678 -2.0877
-14 5 17 -14.2442 1.1475
-14 5 18 79.6759 0.7230
-14 5 19 -11.9249 -0.2592
-14 5 20 -9.2263 -1.5497
-14 5 21 -27.1886 -1.7230
-14 5 22 38.2279 1.5786
-14 5 23 -7.5872 -1.2944
-14 5 24 -2.5352 -0.5193
-14 5 25 0.4485 0.4976
-14 5 26 -54.3983 -0.0063
-14 5 27 -1.8839 0.9803
-14 5 28 -1.4734 -0.1399
-14 5 29 37.1216 -0.6278
-14 5 30 30.2169 1.3956
-14 5 31 66.7248 -0.8520
-14 5 32 46.8597 0.0393
-14 5 33 15.9578 0.7905
-14 5 34 -38.5725 -0.1720
-14 5 35 55.6963 0.9649
-14 5 36 37.6999 -0.7309
-14 5 37 67.4126 0.0361
-14 5 38 -46.8173 0.1556
-14 5 39 13.0951 -0.3767
-14 5 40 -21.1968 -0.7628
-14 5 41 25.2565 -0.0262
-14 5 42 -13.7751 0.3429
-14 5 43 -23.5848 -0.2298
-14 6 1 -13.0196 1.0749
-14 6 2 3.6136 0.3879
-14 6 3 -5.3487 -0.8030
-14 6 4 37.6716 0.2719
-14 6 5 50.3905 0.4965
-14 6 6 27.0295 0.9325
-14 6 7 2.2810 -1.5305
-14 6 8 -68.2846 0.6216
-14 6 9 -3.5880 -1.3722
-14 6 10 -26.2502 0.0115
-14 6 11 -2.0130 0.2237
-14 6 12 16.4440 -0.6848
-14 6 13 22.5268 1.9060
-14 6 14 8.2859 -0.8031
-14 6 15 -51.5286 0.7821
-14 6 16 28.0234 -0.4857
-14 6 17 2.3500 -1.4497
-14 6 18 50.4211 -0.6719
-14 6 19 -20.0870 0.6721
-14 6 20 12.3797 -0.2981
-14 6 21 1.9174 0.3409
-14 6 22 31.9125 0.2656
-14 6 23 -38.1914 0.8783
-14 6 24 0.4926 1.2928
-14 6 25 -60.5047 -0.9188
-14 6 26 20.4419 1.0931
-14 6 27 -2.2174 0.4552
-14 6 28 -70.0642 0.2211
-14 6 29 -5.5196 -0.6664
-14 6 30 2.2438 -0.1447
-14 6 31 -52.0322 -1.1332
-14 6 32 -50.1121 -0.5474
-14 6 33 1.4517 0.0889
-14 6 34 -65.0194 -0.7577
-14 6 35 -1.0685 0.9380
-14 6 36 -7.3638 -0.4481
-14 6 37 -15.1088 0.8134
-14 6 38 67.1625 -0.2999
-14 6 39 -3.8155 -0.3991
-14 6 40 20.3048 0.2210
-14 6 41 -13.3028 0.7851
-14 6 42 -3.8633 0.0418
-14 6 43 13.6916 -0.2380
-14 7 1 9.7593 -1.0440
-14 7 2 -63.5065 0.8167
-14 7 3 -12.1744 -0.4730
-14 7 4 -29.4048 -0.6065
-14 7 5 -49.0427 -0.4189
-14 7 6 -57.2200 0.1131
-14 7 7 0.4140 -0.0836
-14 7 8 -1.4837 0.5293
-14 7 9 14.1948 -1.7167
-14 7 10 28.0068 0.7542
-14 7 11 13.7542 1.1008
-14 7 12 -56.4096 -0.2032
-14 7 13 52.2615 0.0654
-14 7 14 -10.8658 0.1168
-14 7 15 -67.9781 1.4692
-14 7 16 -9.0716 -0.2229
-14 7 17 -20.3846 0.2328
-14 7 18 -49.7676 -0.5703
-14 7 19 -26.8167 1.8017
-14 7 20 -43.9624 -1.2577
-14 7 21 6.7034 -0.4943
-14 7 22 46.9635 0.3632
-14 7 23 -27.7911 -0.6849
-14 7 24 27.4327 0.9581
-14 7 25 38.2959 -0.5947
-14 7 26 8.5494 0.5479
-14 7 27 0.9733 -0.2532
-14 7 28 -42.0859 -0.0992
-14 7 29 -41.7933 -0.4671
-14 7 30 -31.9763 0.3920
-14 7 31 -17.1371 -0.5846
-14 7 32 31.3724 0.1066
-14 7 33 13.5831 0.7661
-14 7 34 -49.4408 -0.7014
-14 7 35 15.4637 0.8671
-14 7 36 22.3507 -0.3992
-14 7 37 -24.7725 0.4258
-14 7 38 14.2369 0.2612
-14 7 39 -18.1523 0.2605
-14 7 40 48.7623 -0.2009
-14 7 41 -6.2624 0.0323
-14 7 42 51.2005 -0.4439
-14 7 43 -55.2565 -0.0990
-14 8 1 49.7134 0.8983
-14 8 2 28.9516 0.6816
-14 8 3 -23.5203 -0.0630
-14 8 4 18.7005 0.1715
-14 8 5 -58.0683 0.5085
-14 8 6 16.1839 1.1047
-14 8 7 -60.7731 -1.6505
-14 8 8 47.9894 -0.1729
-14 8 9 -34.3389 -1.0174
-14 8 10 81.7221 -0.2396
-14 8 11 -68.9621 -0.1392
-14 8 12 67.1166 0.0652
-14 8 13 -32.0434 0.1254
-14 8 14 79.2904 0.1847
-14 8 15 -41.3282 0.3899
-14 8 16 -33.7777 0.4113
-14 8 17 -13.1863 -0.3389
-14 8 18 -31.6536 -1.0526
-14 8 19 -47.1022 1.3949
-14 8 20 4.0370 -0.3570
-14 8 21 -16.4772 -0.3454
-14 8 22 -17.0649 -0.6494
-14 8 23 -21.3877 0.9200
-14 8 24 -40.9493 0.6006
-14 8 25 -47.2823 -0.6122
-14 8 26 -19.1145 0.4895
-14 8 27 36.1752 0.0531
-14 8 28 -53.6494 0.7880
-14 8 29 20.6441 -1.3870
-14 8 30 14.3142 -0.1543
-14 8 31 -18.6795 -0.4259
-14 8 32 -18.8217 -0.3558
-14 8 33 -9.7302 0.0921
-14 8 34 -34.7385 0.0951
-14 8 35 19.5819 0.2218
-14 8 36 -4.2151 0.0121
-14 8 37 -15.3140 0.1631
-14 8 38 56.9424 -0.2470
-14 8 39 35.8961 0.1709
-14 8 40 -37.2588 -0.6737
-14 8 41 4.1657 0.4962
-14 8 42 -29.9302 0.1656
-14 8 43 -38.2582 -0.1548
-14 9 1 35.9836 -0.3071
-14 9 2 -36.8660 -0.6276
-14 9 3 59.7222 0.7902
-14 9 4 -11.9197 0.1358
-14 9 5 -52.5005 -0.9634
-14 9 6 -2.6809 -0.2783
-14 9 7 -28.2723 -0.2666
-14 9 8 19.8550 0.3329
-14 9 9 -46.2223 -0.6625
-14 9 10 0.0435 -0.5405
-14 9 11 -43.5849 0.3566
-14 9 12 30.0033 0.7172
-14 9 13 -31.1075 -0.3900
-14 9 14 51.4722 0.7147
-14 9 15 10.9895 0.0924
-14 9 16 45.2981 0.2460
-14 9 17 12.3778 0.0664
-14 9 18 -7.2087 -1.6850
-14 9 19 -18.7409 0.0044
-14 9 20 10.7532 -0.1872
-14 9 21 -20.0955 -0.1964
-14 9 22 28.2092 -0.1791
-14 9 23 53.4516 0.2902
-14 9 24 49.4234 0.6785
-14 9 25 9.8577 0.5944
-14 9 26 47.6307 -0.7921
-14 9 27 -11.1152 -0.6019
-14 9 28 -20.9731 0.8391
-14 9 29 -43.3547 -0.3909
-14 9 30 -33.5995 -0.0210
-14 9 31 29.4100 -0.4474
-14 9 32 -3.0959 0.4582
-14 9 33 -50.0718 0.3260
-14 9 34 5.7678 -0.3624
-14 9 35 27.3697 -0.1614
-14 9 36 -36.5912 0.6773
-14 9 37 -14.9476 0.2921
-14 9 38 -18.1451 -0.4185
-14 9 39 -21.0505 0.0590
-14 9 40 11.7331 -0.3082
-14 9 41 46.7263 0.1919
-14 9 42 -12.5005 -0.3884
-14 9 43 -20.2278 -0.1829
-14 10 1 -54.9903 0.1729
-14 10 2 -69.5909 -0.0031
-14 10 3 -65.4652 0.4074
-14 10 4 -39.1784 -0.4217
-14 10 5 25.4372 0.5328
-14 10 6 42.5238 0.1080
-14 10 7 43.1391 -1.3130
-14 10 8 -54.4695 0.2031
-14 10 9 -7.5805 -0.2841
-14 10 10 -4.1640 0.2592
-14 10 11 4.7765 0.1536
-14 10 12 30.1841 -0.2832
-14 10 13 22.0169 0.3793
-14 10 14 19.3628 -0.1273
-14 10 15 -30.4218 -0.4349
-14 10 16 21.9665 0.1112
-14 10 17 17.4315 -0.5078
-14 10 18 -37.9654 -0.5659
-14 10 19 3.0503 0.3507
-14 10 20 -24.6462 0.1156
-14 10 21 -55.9832 0.0457
-14 10 22 5.9927 -0.0835
-14 10 23 1.6230 0.2870
-14 10 24 -38.1729 -0.0537
-14 10 25 33.3510 0.6106
-14 10 26 -3.4287 -0.2452
-14 10 27 8.5182 0.1638
-14 10 28 50.5950 0.3742
-14 10 29 12.7449 -0.5205
-14 10 30 -16.1173 0.1947
-14 10 31 7.5274 -0.7457
-14 10 32 -66.4682 -0.2488
-14 10 33 15.5686 0.3390
-14 10 34 -44.3213 0.2015
-14 10 35 10.6640 -0.1352
-14 10 36 -25.4892 -0.2931
-14 10 37 13.0719 -0.1536
-14 10 38 21.1947 0.2887
-14 10 39 -10.5483 -0.1655
-14 10 40 -31.9638 -0.6762
-14 10 41 0.9433 0.4465
-14 10 42 -8.0874 0.2042
-14 10 43 -1.5498 0.0631
-14 11 1 -16.9741 -0.0940
-14 11 2 -31.5414 0.2056
-14 11 3 -17.3915 0.2866
-14 11 4 38.3191 0.2709
-14 11 5 0.5474 -0.8258
-14 11 6 87.1999 -0.7167
-14 11 7 70.9882 0.2781
-14 11 8 -37.6498 0.3317
-14 11 9 -43.0003 -1.1804
-14 11 10 -39.0838 -0.3622
-14 11 11 -27.4601 0.8963
-14 11 12 -20.0175 -0.8234
-14 11 13 15.8687 -0.5775
-14 11 14 -56.6431 -0.5714
-14 11 15 1.6436 0.8019
-14 11 16 -5.4505 0.8049
-14 11 17 39.7342 -0.8635
-14 11 18 -19.9516 0.2039
-14 11 19 3.9623 1.0777
-14 11 20 11.8223 -0.1148
-14 11 21 -64.5481 -0.3808
-14 11 22 9.6734 0.1966
-14 11 23 14.4123 0.2399
-14 11 24 -10.9089 0.7265
-14 11 25 12.5405 -0.4770
-14 11 26 -7.1171 -0.4108
-14 11 27 -16.9612 0.2567
-14 11 28 24.0624 -0.1395
-14 11 29 25.5783 -0.2213
-14 11 30 42.8262 -0.0681
-14 11 31 -20.0951 -0.1471
-14 11 32 -8.2599 0.4409
-14 11 33 -22.1787 -0.0895
-14 11 34 -24.0024 -0.3764
-14 11 35 44.2323 0.4262
-14 11 36 33.1324 -0.0068
-14 11 37 -21.0817 -0.2525
-14 11 38 54.0632 0.1189
-14 11 39 -70.1527 0.2314
-14 11 40 17.0035 -0.0523
-14 11 41 36.5914 -0.0657
-14 11 42 18.7518 -0.3265
-14 11 43 78.1717 -0.0892
-14 12 1 62.9378 -0.3368
-14 12 2 10.2975 0.6067
-14 12 3 -30.4128 -0.4407
-14 12 4 -94.5625 0.0233
-14 12 5 -65.2819 0.2918
-14 12 6 38.5751 0.2209
-14 12 7 2.0704 -0.0793
-14 12 8 23.5157 0.0577
-14 12 9 -8.4158 -0.5071
-14 12 10 -29.8120 0.1755
-14 12 11 -87.8866 -0.5364
-14 12 12 4.6582 -0.0900
-14 12 13 -55.3311 1.2620
-14 12 14 17.3343 -0.1084
-14 12 15 -7.5291 -0.0551
-14 12 16 -15.1788 0.1066
-14 12 17 -20.9356 -0.0756
-14 12 18 -26.4128 -0.7774
-14 12 19 -39.0327 0.1490
-14 12 20 -23.8608 -0.1617
-14 12 21 44.5161 0.6645
-14 12 22 20.6638 -0.1268
-14 12 23 -39.1523 -0.8425
-14 12 24 -3.4228 0.8830
-14 12 25 25.6002 -0.4032
-14 12 26 5.5812 0.2563
-14 12 27 -21.6331 0.2848
-14 12 28 -2.4647 -0.0808
-14 12 29 24.9385 0.2842
-14 12 30 -6.4655 -0.0897
-14 12 31 18.0848 -0.3742
-14 12 32 2.1103 0.1076
-14 12 33 -19.6019 -0.0346
-14 12 34 -22.2981 0.0145
-14 12 35 19.2542 0.7650
-14 12 36 -39.3114 -0.7274
-14 12 37 15.1867 -0.1420
-14 12 38 36.4976 -0.1501
-14 12 39 -8.4769 -0.0021
-14 12 40 37.5486 -0.3024
-14 12 41 -13.1323 0.1380
-14 12 42 -35.7095 0.5163
-14 13 1 -17.5689 0.0131
-14 13 2 -18.7758 0.3493
-14 13 3 20.9381 -0.4386
-14 13 4 -35.5731 0.3522
-14 13 5 -98.5702 -0.4934
-14 13 6 -14.8756 -0.7035
-14 13 7 8.6568 -0.1118
-14 13 8 25.6132 0.8019
-14 13 9 -18.8760 -0.3727
-14 13 10 20.0911 0.0069
-14 13 11 2.3046 -0.3184
-14 13 12 13.4271 -0.0176
-14 13 13 -99.0454 0.0780
-14 13 14 -70.3670 -0.4183
-14 13 15 -9.8107 0.3188
-14 13 16 28.7574 0.0517
-14 13 17 -46.4718 0.3588
-14 13 18 18.9286 -1.0646
-14 13 19 -65.7776 0.7316
-14 13 20 -14.7583 -0.4024
-14 13 21 -49.8271 0.1141
-14 13 22 49.4212 0.2870
-14 13 23 -40.7657 -0.3156
-14 13 24 11.0952 0.7229
-14 13 25 -36.4437 -0.4703
-14 13 26 37.8845 -0.0244
-14 13 27 -7.4582 -0.1194
-14 13 28 0.7915 0.2236
-14 13 29 -8.5020 -0.1535
-14 13 30 13.4927 0.3370
-14 13 31 27.6234 0.1283
-14 13 32 90.0679 0.3174
-14 13 33 11.0953 -0.0587
-14 13 34 11.2677 -0.6048
-14 13 35 9.4989 0.3195
-14 13 36 -15.0898 -0.3820
-14 13 37 -37.9686 0.2916
-14 13 38 1.2596 0.1761
-14 13 39 -31.6601 0.5418
-14 13 40 -37.7238 -0.1285
-14 13 41 -17.8990 0.1441
-14 13 42 12.6444 -0.1127
-14 13 43 -0.2441 -0.2694
-14 14 1 57.4243 -0.6799
-14 14 2 -58.4807 0.4222
-14 14 3 -17.9106 0.7241
-14 14 4 26.0305 -0.4004
-14 14 5 -19.5395 0.1412
-14 14 6 61.7997 0.4996
-14 14 7 8.2299 -0.0489
-14 14 8 1.6666 0.2101
-14 14 9 45.4622 -0.8745
-14 14 10 -6.7008 0.4817
-14 14 11 24.9797 -0.3243
-14 14 12 -39.0324 -0.1105
-14 14 13 80.7763 -0.3142
-14 14 14 -1.0090 -0.1840
-14 14 15 4.2555 -0.3801
-14 14 16 14.9781 -0.6040
-14 14 17 63.7825 1.0080
-14 14 18 -47.6942 -0.8444
-14 14 19 -14.6867 0.9728
-14 14 20 -12.7946 0.0383
-14 14 21 57.6007 0.3492
-14 14 22 -14.1585 -0.1352
-14 14 23 6.7800 -0.6601
-14 14 24 -58.0143 0.2864
-14 14 25 -35.2906 0.0186
-14 14 26 68.9748 -0.0019
-14 14 27 4.2100 -0.2448
-14 14 28 -51.2381 1.0239
-14 14 29 -60.4817 -0.2266
-14 14 30 -48.5397 0.2846
-14 14 31 -2.9215 -0.0599
-14 14 32 -0.8804 -0.0371
-14 14 33 13.1106 -0.0053
-14 14 34 4.5179 -0.1958
-14 14 35 27.3332 0.3116
-14 14 36 -21.3492 -0.1841
-14 14 37 -22.5680 -0.2854
-14 14 38 18.3651 -0.5469
-14 14 39 -5.1658 0.5792
-14 14 40 -33.1571 -0.4833
-14 14 41 11.9851 0.3275
-14 14 42 -58.2333 0.3202
-14 14 43 -55.1751 -0.0649
-14 14 44 -35.9263 0.1563
-14 15 1 -28.8987 0.7646
-14 15 2 -40.1415 -0.3555
-14 15 3 35.5653 0.3812
-14 15 4 -44.7144 -0.2223
-14 15 5 -21.3864 0.4898
-14 15 6 -0.3952 -0.4949
-14 15 7 50.3917 -0.5853
-14 15 8 -26.9641 0.8684
-14 15 9 1.1847 -0.6404
-14 15 10 106.7940 -0.1649
-14 15 11 25.4231 -0.2818
-14 15 12 55.0812 -0.1583
-14 15 13 -74.7807 -0.3329
-14 15 14 -42.5908 0.1668
-14 15 15 47.4422 0.0104
-14 15 16 67.8493 0.4808
-14 15 17 45.1316 0.4727
-14 15 18 45.0288 -0.6863
-14 15 19 50.4982 0.2940
-14 15 20 -12.4066 -0.5147
-14 15 21 -48.9926 0.0208
-14 15 22 30.6026 -0.0986
-14 15 23 5.8696 -0.2966
-14 15 24 -5.9582 -0.1671
-14 15 25 54.1514 0.9397
-14 15 26 42.7446 -0.0944
-14 15 27 13.0264 -0.3769
-14 15 28 36.3704 0.1491
-14 15 29 3.6335 0.0320
-14 15 30 -45.9182 0.5582
-14 15 31 34.3324 -0.8039
-14 15 32 13.0989 0.0098
-14 15 33 6.0709 0.2871
-14 15 34 52.3422 0.0694
-14 15 35 30.7715 -0.3828
-14 15 36 34.7053 -0.2913
-14 15 37 -11.2329 0.1927
-14 15 38 -22.9912 0.1006
-14 15 39 -24.1403 0.3518
-14 15 40 -5.7779 -0.5106
-14 15 41 11.2367 0.3356
-14 15 42 -90.7544 -0.0493
-14 15 43 -12.9788 0.0199
-14 15 44 17.0138 -0.3113
-14 16 1 80.6935 -0.5231
-14 16 2 9.3565 -0.3680
-14 16 3 -24.0866 1.1930
-14 16 4 -25.3629 -0.7695
-14 16 5 0.3232 0.2677
-14 16 6 35.0816 -0.1017
-14 16 7 -37.8489 -0.1905
-14 16 8 -20.5025 0.0838
-14 16 9 12.1913 -0.8035
-14 16 10 27.7407 0.3887
-14 16 11 6.9588 0.4710
-14 16 12 63.1463 -0.2479
-14 16 13 7.7309 -0.1185
-14 16 14 73.9979 0.2849
-14 16 15 -31.0648 -0.5976
-14 16 16 63.5933 0.3728
-14 16 17 -7.1621 0.0083
-14 16 18 20.9775 -0.2375
-14 16 19 22.7967 0.4143
-14 16 20 -41.8141 -0.3987
-14 16 21 0.8809 0.1719
-14 16 22 -38.0084 -0.2788
-14 16 23 -17.7776 0.0320
-14 16 24 16.3886 -0.2894
-14 16 25 29.6749 0.6018
-14 16 26 -12.4605 -0.5651
-14 16 27 -24.9805 0.2533
-14 16 28 -87.6168 0.2862
-14 16 29 41.7365 -0.2922
-14 16 30 -57.3874 0.6692
-14 16 31 -26.8923 -0.2627
-14 16 32 -11.8424 0.3138
-14 16 33 30.1322 -0.0937
-14 16 34 -46.3460 0.0026
-14 16 35 61.1045 -0.1306
-14 16 36 41.0415 -0.0272
-14 16 37 10.1800 -0.6258
-14 16 38 -12.5978 0.0972
-14 16 39 30.7753 0.0204
-14 16 40 6.1233 -0.1330
-14 16 41 -8.5190 0.4063
-14 16 42 -25.1894 -0.1651
-14 16 43 -48.2277 0.0159
-14 16 44 -29.3178 -0.1749
-14 17 1 -14.0848 0.7102
-14 17 2 49.2123 -0.0129
-14 17 3 -15.9213 -0.0710
-14 17 4 35.7022 0.0547
-14 17 5 -23.6195 0.5787
-14 17 6 0.9560 -0.7792
-14 17 7 -4.8025 0.1380
-14 17 8 -24.1429 0.4730
-14 17 9 -25.4199 0.0976
-14 17 10 67.5661 -0.0502
-14 17 11 71.1653 -0.3880
-14 17 12 68.4852 -0.0806
-14 17 13 -62.4615 0.1009
-14 17 14 26.1825 -0.7189
-14 17 15 20.4823 -0.7783
-14 17 16 43.1108 0.9226
-14 17 17 11.1871 -0.2413
-14 17 18 -16.0733 -0.0584
-14 17 19 30.8570 -0.1059
-14 17 20 33.2207 -0.2528
-14 17 21 14.6957 0.3653
-14 17 22 9.3079 -0.3214
-14 17 23 -99.0040 -0.1916
-14 17 24 12.8159 0.1767
-14 17 25 34.1139 0.3332
-14 17 26 12.5406 -0.2394
-14 17 27 -10.4109 0.1463
-14 17 28 -17.6116 -0.3290
-14 17 29 -39.3998 0.2996
-14 17 30 -26.4644 0.4494
-14 17 31 -23.1990 -0.3581
-14 17 32 -37.5907 0.2989
-14 17 33 -185.4338 -0.2841
-14 17 34 -44.8396 -0.0681
-14 17 35 -55.7561 -0.5467
-14 17 36 -34.8048 -0.2531
-14 17 37 59.3783 -0.1571
-14 17 38 31.1177 0.2198
-14 17 39 20.2817 -0.0143
-14 17 40 -30.3481 0.0940
-14 17 41 13.1328 0.3830
-14 17 42 35.1778 -0.2046
-14 17 43 34.9266 0.1468
-14 17 44 24.2701 -0.2598
-14 18 1 -45.1563 -0.2790
-14 18 2 -46.2257 0.1719
-14 18 3 -18.0372 0.0930
-14 18 4 43.0224 -0.1164
-14 18 5 -44.1030 0.2445
-14 18 6 52.4916 -0.2258
-14 18 7 -16.6783 -0.0165
-14 18 8 -53.9045 -0.2861
-14 18 9 -16.1586 -0.4330
-14 18 10 -21.4209 0.3109
-14 18 11 17.9500 -0.1047
-14 18 12 -0.3004 -0.3593
-14 18 13 11.5549 0.3432
-14 18 14 -63.6332 -0.0969
-14 18 15 -37.3288 -0.1834
-14 18 16 -39.1184 0.0014
-14 18 17 23.7792 0.0466
-14 18 18 15.4310 0.4090
-14 18 19 -19.7884 -0.1250
-14 18 20 98.3889 -0.2425
-14 18 21 -31.7020 0.2620
-14 18 22 18.3347 0.0733
-14 18 23 -11.4441 -0.4311
-14 18 24 -12.9508 -0.1430
-14 18 25 19.5850 0.1095
-14 18 26 2.5363 -0.0882
-14 18 27 18.2325 0.0941
-14 18 28 36.4822 0.1178
-14 18 29 40.3090 0.2388
-14 18 30 1.0557 0.2349
-14 18 31 -6.8367 -0.2692
-14 18 32 33.3355 -0.0271
-14 18 33 -23.0447 0.0669
-14 18 34 31.5929 -0.0711
-14 18 35 19.2309 0.1430
-14 18 36 -1.5365 0.2956
-14 18 37 -41.9479 -0.0068
-14 18 38 31.6475 0.3591
-14 18 39 26.9774 -0.0362
-14 18 40 38.9243 0.1578
-14 18 41 12.2319 0.2409
-14 18 42 -36.3883 -0.1422
-14 18 43 7.9287 0.4105
-14 18 44 49.7187 -0.0570
-14 18 45 67.8868 -0.1636
-14 19 1 -56.5280 0.6219
-14 19 2 -30.9020 0.5962
-14 19 3 68.6466 -0.2203
-14 19 4 29.4047 -0.3420
-14 19 5 89.7007 0.1717
-14 19 6 -11.1671 0.2776
-14 19 7 63.6613 -0.2049
-14 19 8 0.1465 -0.0027
-14 19 9 -44.1015 0.2653
-14 19 10 -56.8162 0.3241
-14 19 11 -55.9522 -0.2526
-14 19 12 -13.9663 -0.4679
-14 19 13 -57.9166 0.0348
-14 19 14 69.3400 -0.1326
-14 19 15 55.5246 0.0854
-14 19 16 -62.9840 -0.0583
-14 19 17 29.4455 0.1847
-14 19 18 -62.0019 -0.0523
-14 19 19 -0.8576 -0.0465
-14 19 20 -63.1860 -0.7021
-14 19 21 -24.8377 0.0307
-14 19 22 15.2048 0.2352
-14 19 23 -38.4415 -0.2240
-14 19 24 -34.6723 0.1823
-14 19 25 3.1488 -0.0792
-14 19 26 -67.9194 0.4328
-14 19 27 30.1737 -0.1469
-14 19 28 9.4074 -0.0098
-14 19 29 35.5669 0.0268
-14 19 30 31.9129 0.4134
-14 19 31 30.4497 0.2848
-14 19 32 2.8937 -0.1061
-14 19 33 -6.2156 -0.0327
-14 19 34 5.9097 0.0481
-14 19 35 9.9267 -0.2037
-14 19 36 -22.6675 -0.1405
-14 19 37 -0.0258 0.1477
-14 19 38 -38.2938 -0.0075
-14 19 39 -38.1821 0.0908
-14 19 40 10.9943 -0.1011
-14 19 41 -39.1969 0.2018
-14 19 42 55.4320 -0.2148
-14 19 43 8.3440 -0.2620
-14 19 44 3.3636 0.6908
-14 19 45 -20.9197 1.0230
-14 20 1 -27.9956 -0.2761
-14 20 2 13.5337 -0.4052
-14 20 3 41.7220 0.7080
-14 20 4 -30.5909 -0.0999
-14 20 5 84.3850 -0.2183
-14 20 6 12.1123 -0.3353
-14 20 7 -1.3991 -0.2573
-14 20 8 -21.5210 0.6884
-14 20 9 44.7886 -0.6553
-14 20 10 -2.8769 0.3671
-14 20 11 -52.2124 0.3180
-14 20 12 -41.2659 -0.0922
-14 20 13 68.3025 0.0897
-14 20 14 74.4541 -0.1268
-14 20 15 -24.2309 0.0849
-14 20 16 5.0006 -0.2741
-14 20 17 -79.7047 0.2808
-14 20 18 56.4292 -0.2965
-14 20 19 49.7520 0.3918
-14 20 20 5.7497 -0.3055
-14 20 21 4.7431 0.3729
-14 20 22 -3.1768 0.3008
-14 20 23 21.2564 -0.4639
-14 20 24 23.3344 -0.1320
-14 20 25 -8.4294 -0.0748
-14 20 26 16.4738 0.0326
-14 20 27 -6.5128 -0.2536
-14 20 28 -30.2669 0.5320
-14 20 29 45.1794 -0.4066
-14 20 30 22.0817 0.6502
-14 20 31 0.2897 -0.1990
-14 20 32 58.6098 -0.2162
-14 20 33 -42.6465 0.5421
-14 20 34 -29.2302 -0.0139
-14 20 35 53.2232 0.1854
-14 20 36 -37.4318 0.1473
-14 20 37 37.1013 0.0537
-14 20 38 27.0907 -0.1651
-14 20 39 22.3996 0.2531
-14 20 40 -61.1481 -0.1402
-14 20 41 34.3601 0.3429
-14 20 42 48.9041 -0.0817
-14 20 43 8.7944 0.0620
-14 20 44 50.7253 0.3147
-14 21 1 38.6365 0.4084
-14 21 2 -47.2385 -0.0084
-14 21 3 24.5629 0.2992
-14 21 4 22.9081 -0.5764
-14 21 5 -16.1660 0.3420
-14 21 6 -37.8025 0.4007
-14 21 7 17.7952 -0.5486
-14 21 8 -61.0576 0.7969
-14 21 9 -37.5762 0.1008
-14 21 10 66.5618 0.3538
-14 21 11 3.5683 -0.2988
-14 21 12 -35.6735 -0.3993
-14 21 13 -83.9448 -0.1581
-14 21 14 -66.0418 0.0496
-14 21 15 -35.7214 -0.6095
-14 21 16 -68.2063 0.0873
-14 21 17 -92.4044 0.1952
-14 21 18 -56.5105 -0.4413
-14 21 19 -38.0802 0.4870
-14 21 20 17.3905 -0.9271
-14 21 21 11.0659 0.3912
-14 21 22 3.4788 -0.0632
-14 21 23 -91.0860 -0.1294
-14 21 24 38.2525 0.2560
-14 21 25 -33.5456 -0.2152
-14 21 26 -13.8342 0.2380
-14 21 27 -0.8482 0.1267
-14 21 28 -17.5705 0.0265
-14 21 29 -28.1678 -0.4863
-14 21 30 -61.6008 0.6390
-14 21 31 7.2453 0.0179
-14 21 32 -30.7192 0.0748
-14 21 33 0.3247 -0.1166
-14 21 34 4.3248 0.0523
-14 21 35 13.0757 -0.0956
-14 21 36 -6.1152 -0.6231
-14 21 37 11.3929 -0.0144
-14 21 38 -52.5074 -0.1380
-14 21 39 6.2131 0.1896
-14 21 40 30.1866 -0.0871
-14 21 41 61.9928 0.2482
-14 21 42 16.3815 -0.8350
-14 21 43 40.6746 0.0179
-14 21 44 -7.7304 0.1520
-14 22 1 -24.3374 -0.1807
-14 22 2 -39.8195 -0.5281
-14 22 3 -61.0802 -0.0868
-14 22 4 34.2534 -0.0193
-14 22 5 62.8673 0.5802
-14 22 6 -16.8587 -0.6085
-14 22 7 24.1164 -0.0604
-14 22 8 -2.7924 0.3998
-14 22 9 37.7820 -0.6275
-14 22 10 -35.6586 -0.0194
-14 22 11 -43.0828 -0.1038
-14 22 12 50.3483 0.1439
-14 22 13 -11.2832 -0.1886
-14 22 14 -74.2201 0.2084
-14 22 15 6.6363 -0.2292
-14 22 16 -1.6271 0.2195
-14 22 17 47.5310 -0.1877
-14 22 18 -32.8317 -0.0964
-14 22 19 -38.9376 0.7173
-14 22 20 0.8425 -0.4277
-14 22 21 6.2135 0.5282
-14 22 22 -0.5215 -0.1777
-14 22 23 0.3248 -0.2812
-14 22 24 -8.9340 -0.2121
-14 22 25 -41.6974 0.0022
-14 22 26 38.2000 -0.5324
-14 22 27 27.0016 0.4462
-14 22 28 20.4103 -0.0246
-14 22 29 -6.3989 -0.4192
-14 22 30 -65.8173 0.4008
-14 22 31 71.4320 -0.5204
-14 22 32 74.1310 0.2559
-14 22 33 29.5692 -0.1364
-14 22 34 -16.9133 0.0042
-14 22 35 44.1241 0.0907
-14 22 36 53.1389 0.0985
-14 22 37 -5.0788 -0.2290
-14 22 38 -23.5324 -0.0683
-14 22 39 29.3677 0.1635
-14 22 40 -57.5307 -0.0520
-14 22 41 38.8789 0.4860
-14 22 42 -6.9252 -0.7027
-14 22 43 72.1933 -0.4709
-14 22 44 -18.0604 -0.2133
-14 23 1 -17.2166 -0.0623
-14 23 2 27.2116 0.1088
-14 23 3 23.1858 0.0019
-14 23 4 80.0466 -0.4051
-14 23 5 -47.0602 0.6747
-14 23 6 -31.4782 -0.6147
-14 23 7 -25.5994 0.2649
-14 23 8 -59.4706 0.0473
-14 23 9 -44.2114 0.2581
-14 23 10 3.7902 0.3774
-14 23 11 31.9686 -0.3762
-14 23 12 14.6394 0.0027
-14 23 13 -39.1859 -0.0524
-14 23 14 9.6463 0.2323
-14 23 15 -5.8928 -0.7267
-14 23 16 -32.5667 0.4295
-14 23 17 36.2245 -0.2254
-14 23 18 -16.0802 0.1079
-14 23 19 1.2443 0.1983
-14 23 20 1.7733 -0.7234
-14 23 21 5.8666 0.4406
-14 23 22 -22.5099 -0.4152
-14 23 23 27.6237 -0.0837
-14 23 24 -47.8285 -0.1826
-14 23 25 -19.1782 0.0123
-14 23 26 37.0810 -0.4305
-14 23 27 23.9782 0.2886
-14 23 28 -12.5404 -0.4994
-14 23 29 47.4868 -0.0570
-14 23 30 -15.2817 0.5331
-14 23 31 5.2862 -0.2986
-14 23 32 1.5964 0.4545
-14 23 33 -17.7903 -0.2035
-14 23 34 -4.9783 0.3262
-14 23 35 12.7803 -0.1005
-14 23 36 52.5880 -0.1317
-14 23 37 -70.7707 -0.4393
-14 23 38 -59.8069 0.1527
-14 23 39 -25.2761 -0.0157
-14 23 40 -3.3315 -0.1479
-14 23 41 12.3252 -0.0965
-14 23 42 -16.0897 -0.4134
-14 23 43 -19.0746 -0.0998
-14 23 44 -28.7478 0.4472
-14 24 1 -15.1101 -0.2228
-14 24 2 -43.7497 -0.2271
-14 24 3 6.8473 -0.0575
-14 24 4 -16.9390 -0.1310
-14 24 5 2.7408 0.5270
-14 24 6 -5.2632 -0.4024
-14 24 7 21.5690 0.5619
-14 24 8 3.3575 -0.2464
-14 24 9 49.2549 -0.0382
-14 24 10 -66.2616 -0.0122
-14 24 11 -3.7610 -0.1547
-14 24 12 -0.4268 0.2866
-14 24 13 108.0197 -0.2254
-14 24 14 78.4333 0.1811
-14 24 15 53.6100 -0.2149
-14 24 16 72.8935 -0.1857
-14 24 17 -22.8109 -0.2832
-14 24 18 20.0359 0.1952
-14 24 19 87.2207 0.1626
-14 24 20 26.1774 -0.0198
-14 24 21 6.8924 0.0206
-14 24 22 25.1572 -0.0101
-14 24 23 47.0676 -0.1078
-14 24 24 -15.7761 -0.3110
-14 24 25 77.1711 0.2299
-14 24 26 31.1513 -0.1225
-14 24 27 9.5899 0.2713
-14 24 28 30.6963 0.0299
-14 24 29 11.8566 -0.0590
-14 24 30 31.5042 0.3384
-14 24 31 -68.0874 -0.1940
-14 24 32 3.3362 -0.0267
-14 24 33 -17.8767 -0.1692
-14 24 34 19.2395 0.1309
-14 24 35 11.1878 -0.0351
-14 24 36 -23.6557 0.4003
-14 24 37 33.9456 -0.1704
-14 24 38 23.8403 -0.1012
-14 24 39 -12.3477 -0.0366
-14 24 40 -48.8030 0.2692
-14 24 41 23.4477 0.4788
-14 24 42 50.5907 -0.3454
-14 24 43 -76.4308 -0.2241
-14 25 1 -15.7691 -0.3582
-14 25 2 30.6172 -0.1584
-14 25 3 -13.0491 0.6832
-14 25 4 -32.1834 -0.3081
-14 25 5 15.5724 -0.1127
-14 25 6 -23.4570 -0.0664
-14 25 7 -6.6288 0.3018
-14 25 8 -21.0929 0.2942
-14 25 9 -3.8158 -0.0281
-14 25 10 88.2355 0.0604
-14 25 11 -30.9254 -0.0071
-14 25 12 0.2698 -0.1363
-14 25 13 17.2458 -0.2082
-14 25 14 -21.0700 0.0352
-14 25 15 -9.4883 0.1472
-14 25 16 68.0441 0.2695
-14 25 17 -6.5480 -0.1766
-14 25 18 43.9761 0.0117
-14 25 19 -28.7024 0.1078
-14 25 20 0.8219 -0.1265
-14 25 21 43.2799 -0.2992
-14 25 22 -4.3818 -0.0789
-14 25 23 -52.8337 0.1060
-14 25 24 -72.5939 0.2252
-14 25 25 -15.5977 -0.2303
-14 25 26 15.9005 -0.2415
-14 25 27 -78.2847 0.0952
-14 25 28 -22.8099 -0.0446
-14 25 29 15.1256 -0.3837
-14 25 30 -7.2102 0.3313
-14 25 31 -89.2596 0.4808
-14 25 32 46.5295 -0.1246
-14 25 33 -2.4045 0.0959
-14 25 34 4.2699 0.0657
-14 25 35 -17.8865 0.3295
-14 25 36 -5.3423 0.3005
-14 25 37 2.5178 -0.2753
-14 25 38 -31.1056 -0.0218
-14 25 39 43.1950 0.0055
-14 25 40 20.1877 -0.1341
-14 25 41 19.6351 0.2721
-14 25 42 -30.9238 -0.1242
-14 25 43 8.8304 -0.2603
-14 26 1 -73.2823 0.3403
-14 26 2 27.9695 -0.4231
-14 26 3 -53.6542 -0.0211
-14 26 4 14.6767 0.3082
-14 26 5 3.6060 0.4970
-14 26 6 5.2053 -0.1450
-14 26 7 30.7039 -0.4421
-14 26 8 -46.6514 0.3911
-14 26 9 28.0500 -0.3054
-14 26 10 8.9077 -0.1002
-14 26 11 16.5466 -0.0827
-14 26 12 62.6257 -0.0164
-14 26 13 -58.0751 0.1180
-14 26 14 9.9008 -0.1608
-14 26 15 47.8066 0.0215
-14 26 16 27.5143 -0.1366
-14 26 17 26.9522 0.0481
-14 26 18 32.0855 -0.1628
-14 26 19 6.9712 0.5075
-14 26 20 -1.8582 -0.1336
-14 26 21 39.5105 0.0470
-14 26 22 51.7860 0.4705
-14 26 23 82.4592 -0.0955
-14 26 24 -4.7349 -0.0158
-14 26 25 -4.6286 -0.0976
-14 26 26 -68.4229 0.0094
-14 26 27 26.7807 0.0119
-14 26 28 37.5683 -0.0247
-14 26 29 -45.5442 -0.2913
-14 26 30 16.7823 0.3932
-14 26 31 19.1952 -0.2379
-14 26 32 42.7062 -0.0928
-14 26 33 3.3589 0.2804
-14 26 34 -12.8507 -0.0979
-14 26 35 1.5158 0.0634
-14 26 36 3.0366 0.0808
-14 26 37 12.3790 0.0170
-14 26 38 34.8108 -0.0450
-14 26 39 39.0770 -0.2005
-14 26 40 -1.5380 -0.0342
-14 26 41 -10.5240 0.4327
-14 26 42 -40.6555 0.3724
-14 26 43 -15.5471 0.5764
-14 27 1 -69.1957 -0.0972
-14 27 2 12.3123 -0.0100
-14 27 3 -21.0298 0.3659
-14 27 4 5.5355 -0.5146
-14 27 5 -18.5698 -0.2135
-14 27 6 19.2913 0.1203
-14 27 7 6.0934 -0.1767
-14 27 8 -82.6461 0.4048
-14 27 9 20.0302 -0.4404
-14 27 10 -40.8020 0.5842
-14 27 11 36.9420 0.0367
-14 27 12 4.9898 -0.1419
-14 27 13 10.9918 0.2266
-14 27 14 16.4251 -0.1181
-14 27 15 20.2302 0.2453
-14 27 16 10.1858 0.1669
-14 27 17 24.4691 -0.0069
-14 27 18 27.3953 -0.3246
-14 27 19 79.3584 0.2588
-14 27 20 -26.1885 -0.5107
-14 27 21 12.8185 0.2404
-14 27 22 69.9045 -0.2478
-14 27 23 0.2724 -0.0357
-14 27 24 36.7249 0.2500
-14 27 25 8.3784 -0.3968
-14 27 26 34.8276 -0.1118
-14 27 27 41.5604 -0.1464
-14 27 28 -5.8479 0.2918
-14 27 29 12.5693 -0.4900
-14 27 30 -24.4045 0.4420
-14 27 31 -18.4427 -0.0648
-14 27 32 86.9499 0.6008
-14 27 33 -61.8696 -0.0168
-14 27 34 -32.8950 -0.4824
-14 27 35 25.6588 0.3112
-14 27 36 23.9444 0.1816
-14 27 37 -9.1302 0.0115
-14 27 38 -33.3973 -0.1009
-14 27 39 -9.3607 -0.0961
-14 27 40 18.8853 -0.1472
-14 27 41 -0.9758 0.4155
-14 27 42 -17.7687 -0.7285
-14 28 1 -8.7196 0.1892
-14 28 2 8.9753 0.2066
-14 28 3 3.0449 -0.1279
-14 28 4 70.0931 -0.0353
-14 28 5 -56.7336 0.6850
-14 28 6 -32.4207 -0.2045
-14 28 7 22.4154 0.0935
-14 28 8 15.8488 0.1727
-14 28 9 68.1794 -0.3218
-14 28 10 -22.2877 0.3792
-14 28 11 16.5007 -0.4821
-14 28 12 -43.9509 0.0065
-14 28 13 33.1660 0.0210
-14 28 14 26.9298 -0.3068
-14 28 15 -11.7615 -0.2251
-14 28 16 32.2330 0.2093
-14 28 17 -0.1969 -0.2038
-14 28 18 -60.2046 -0.1894
-14 28 19 -1.1686 0.4617
-14 28 20 19.9696 -0.4195
-14 28 21 -5.4071 0.6911
-14 28 22 -3.0249 -0.1367
-14 28 23 14.4266 0.0499
-14 28 24 7.1305 0.1289
-14 28 25 28.6150 -0.4133
-14 28 26 80.9974 0.1672
-14 28 27 -15.8697 0.2356
-14 28 28 0.4107 -0.2314
-14 28 29 -35.0286 -0.1305
-14 28 30 -4.9033 0.3669
-14 28 31 -25.7654 -0.6602
-14 28 32 36.2754 0.0908
-14 28 33 -18.7883 -0.1755
-14 28 34 -38.7168 -0.3312
-14 28 35 18.5755 0.1035
-14 28 36 64.6400 -0.1453
-14 28 37 -14.5487 0.0304
-14 28 38 41.3664 -0.2648
-14 28 39 10.1626 -0.1559
-14 28 40 -32.1399 -0.5020
-14 28 41 30.0903 0.0513
-14 28 42 -10.2837 -0.4781
-14 29 1 14.2185 -0.1857
-14 29 2 21.6863 0.0749
-14 29 3 -10.0811 0.2481
-14 29 4 66.9979 -0.3603
-14 29 5 -16.5405 0.4466
-14 29 6 26.9855 -0.2893
-14 29 7 -19.7038 0.2615
-14 29 8 56.5039 -0.2353
-14 29 9 -1.5091 -0.3019
-14 29 10 -13.3111 0.4257
-14 29 11 -12.0001 -0.2261
-14 29 12 -55.7171 -0.0626
-14 29 13 -6.3057 -0.0880
-14 29 14 -81.3129 0.3745
-14 29 15 -32.6638 -0.0311
-14 29 16 -8.5602 0.4057
-14 29 17 -31.8952 -0.2435
-14 29 18 37.8147 0.1702
-14 29 19 93.6941 0.1551
-14 29 20 32.5175 -0.3844
-14 29 21 40.3354 0.4204
-14 29 22 1.2878 -0.3053
-14 29 23 -57.7929 0.4688
-14 29 24 -59.4230 -0.2587
-14 29 25 25.2263 -0.0950
-14 29 26 -22.2982 -0.4054
-14 29 27 -61.1219 0.1311
-14 29 28 -24.1007 -0.0868
-14 29 29 28.0248 -0.1684
-14 29 30 -1.3411 -0.1711
-14 29 31 57.1441 -0.3350
-14 29 32 21.1582 0.3587
-14 29 33 -38.1867 0.0803
-14 29 34 17.6109 -0.0170
-14 29 35 -15.7829 0.1760
-14 29 36 -9.7855 0.5138
-14 29 37 -34.8141 -0.1231
-14 29 38 11.0543 0.1276
-14 29 39 -4.4862 -0.0991
-14 29 40 -0.8330 -0.2250
-14 29 41 -1.1240 -0.5853
-14 30 1 -50.7370 0.1851
-14 30 2 34.7627 0.1031
-14 30 3 24.5834 -0.0925
-14 30 4 -29.6150 -0.2233
-14 30 5 -15.4810 0.4736
-14 30 6 13.7581 -0.4109
-14 30 7 -39.8651 0.2290
-14 30 8 51.0867 -0.4289
-14 30 9 -5.5452 0.1967
-14 30 10 -16.8324 -0.1292
-14 30 11 -29.1120 -0.4365
-14 30 12 13.7346 0.2116
-14 30 13 -8.3103 -0.1411
-14 30 14 -17.2086 0.3636
-14 30 15 2.8026 -0.4157
-14 30 16 -84.5588 0.3885
-14 30 17 -52.5727 -0.5976
-14 30 18 -85.1330 -0.0486
-14 30 19 7.0487 0.0446
-14 30 20 -35.3369 -0.0800
-14 30 21 16.5955 0.4790
-14 30 22 59.1307 -0.3192
-14 30 23 46.1421 0.3308
-14 30 24 112.9507 -0.1946
-14 30 25 37.0778 -0.1582
-14 30 26 10.8116 -0.2861
-14 30 27 -10.7740 0.3029
-14 30 28 -40.5212 -0.1395
-14 30 29 40.8319 0.1576
-14 30 30 30.8669 -0.1046
-14 30 31 -0.0530 -0.2337
-14 30 32 -21.7868 0.1360
-14 30 33 10.5226 -0.3112
-14 30 34 -3.6593 -0.0212
-14 30 35 -23.2156 -0.1396
-14 30 36 63.6802 0.1878
-14 30 37 -64.0635 -0.7558
-14 30 38 28.7193 -0.2433
-14 30 39 5.2265 -0.1190
-14 30 40 -7.7880 -0.0105
-14 30 41 9.9890 0.0721
-14 31 1 12.9705 0.0641
-14 31 2 35.5795 -0.3869
-14 31 3 -44.0328 0.1178
-14 31 4 -21.5790 0.0293
-14 31 5 -18.2081 0.0708
-14 31 6 41.3802 -0.4185
-14 31 7 9.3769 -0.2169
-14 31 8 1.1872 -0.1479
-14 31 9 87.7638 0.2062
-14 31 10 26.6615 -0.0223
-14 31 11 54.6817 0.2743
-14 31 12 -44.1099 -0.0017
-14 31 13 -46.5877 -0.0546
-14 31 14 -73.5848 0.3804
-14 31 15 -80.9035 -0.2280
-14 31 16 -36.4334 0.3743
-14 31 17 -50.6184 -0.0833
-14 31 18 -54.3333 0.0603
-14 31 19 -97.6238 -0.0837
-14 31 20 -31.3075 0.0223
-14 31 21 12.0786 0.0462
-14 31 22 -8.4733 -0.0682
-14 31 23 -30.2766 0.0210
-14 31 24 23.4184 -0.2626
-14 31 25 51.7089 0.2566
-14 31 26 54.6406 -0.3192
-14 31 27 -29.2651 -0.1214
-14 31 28 -68.8992 -0.2691
-14 31 29 0.9397 -0.0298
-14 31 30 1.4806 -0.0791
-14 31 31 2.0543 -0.1561
-14 31 32 66.3136 0.0190
-14 31 33 29.8013 0.4889
-14 31 34 -43.6549 -0.0716
-14 31 35 -15.1429 0.2874
-14 31 36 28.5850 0.4417
-14 31 37 13.6552 -0.0186
-14 31 38 -94.7537 0.2277
-14 31 39 9.1263 0.7832
-14 31 40 3.4386 0.0529
-14 32 1 13.8950 -0.0441
-14 32 2 40.3647 0.3309
-14 32 3 10.1688 -0.3971
-14 32 4 -26.7847 -0.0449
-14 32 5 12.0083 0.2774
-14 32 6 22.3900 0.2547
-14 32 7 29.5719 0.2165
-14 32 8 13.4800 -0.3526
-14 32 9 73.9985 0.2491
-14 32 10 -16.9210 -0.0383
-14 32 11 56.8452 -0.0923
-14 32 12 17.8847 -0.2105
-14 32 13 -1.7493 0.0116
-14 32 14 -49.4065 0.0094
-14 32 15 32.2999 -0.3879
-14 32 16 -33.6581 0.0686
-14 32 17 19.8480 -0.2882
-14 32 18 20.3582 -0.0329
-14 32 19 -37.6340 0.0095
-14 32 20 37.0795 0.0541
-14 32 21 -110.8193 0.1219
-14 32 22 53.9566 0.0196
-14 32 23 22.8016 0.0187
-14 32 24 4.8474 0.3966
-14 32 25 29.7309 -0.1228
-14 32 26 16.9521 -0.1448
-14 32 27 -5.3080 0.2237
-14 32 28 2.8108 -0.1259
-14 32 29 -30.4695 0.2320
-14 32 30 -29.0006 0.0076
-14 32 31 -27.1004 -0.0880
-14 32 32 19.8858 0.1356
-14 32 33 -33.6561 0.0840
-14 32 34 53.3231 -0.5662
-14 32 35 -4.7612 0.2689
-14 32 36 -13.4949 0.1866
-14 32 37 27.6932 -0.3467
-14 32 38 8.0101 -0.2596
-14 32 39 -25.9432 -0.1190
-14 32 40 -64.2238 1.0288
-14 33 1 -27.9480 0.1421
-14 33 2 14.7632 0.3064
-14 33 3 7.7348 -0.1428
-14 33 4 8.8486 0.0562
-14 33 5 -31.7159 0.0533
-14 33 6 -19.0807 -0.6087
-14 33 7 36.6141 0.0536
-14 33 8 46.7099 -0.1514
-14 33 9 10.4923 -0.2020
-14 33 10 -74.1931 0.2791
-14 33 11 19.2218 -0.2274
-14 33 12 69.2499 0.0156
-14 33 13 -33.4565 0.2013
-14 33 14 68.5503 -0.1405
-14 33 15 -18.7974 0.1203
-14 33 16 46.8440 0.0280
-14 33 17 8.9277 0.1462
-14 33 18 40.9759 0.1695
-14 33 19 25.9711 -0.2034
-14 33 20 18.2027 -0.1066
-14 33 21 -52.7464 0.2322
-14 33 22 -31.2241 -0.1067
-14 33 23 -53.2637 -0.0871
-14 33 24 -85.0888 0.1079
-14 33 25 27.8330 -0.0265
-14 33 26 -8.9864 -0.0123
-14 33 27 39.6176 -0.2641
-14 33 28 31.2004 -0.3499
-14 33 29 50.6039 0.1053
-14 33 30 30.9174 0.3591
-14 33 31 29.9726 -0.3242
-14 33 32 7.9829 0.4331
-14 33 33 52.8872 0.0629
-14 33 34 -6.3636 -0.1000
-14 33 35 -22.7442 0.3771
-14 33 36 10.2122 0.6230
-14 33 37 -81.2651 0.1996
[truncated: 1,822,067 more chars]
